# Supplementary material for: Crystal structure of N-(2-hy­droxy-5-methyl­phen­yl)benzamide
Source: Acta Crystallogr E Crystallogr Commun. 2015 Nov 14;71(Pt 12):o943. doi: 10.1107/S2056989015020575 (PMC4719913; doi:10.1107/S2056989015020575)
Supplement: Supplementary file 1 [file e-71-0o943-sup1.cif]

##############################################################################
#                                                                            #
# This CIF contains the data in a paper accepted for publication in          #
# Acta Crystallographica Section E. It conforms to the requirements of       #
# Notes for Authors for Acta Crystallographica Section E, and has been       #
# peer reviewed under the auspices of the IUCr Commission on Journals.       #
#                                                                            #
# Full details of the Crystallographic Information File format               #
# are given in the paper "The Crystallographic Information File (CIF):       #
# a New Standard Archive File for Crystallography" by S. R. Hall, F. H.      #
# Allen and I. D. Brown [Acta Cryst. (1991), A47, 655-685].                  #
#                                                                            #
# The current version of the core CIF dictionary is obtainable from          #
# ftp://ftp.iucr.org/pub/cif_core.dic.                                       #
#                                                                            #
# Software is freely available for graphical display of the structure(s)     #
# in this CIF. For information consult the CIF software page                 #
# http://www.iucr.org/resources/cif/software.                                #
#                                                                            #
# This file may be used for bona fide research purposes within the           #
# scientific community so long as proper attribution is given to the journal # 
# article from which it was obtained.                                        #
#                                                                            #
##############################################################################
data_I
_database_code_depnum_ccdc_archive 'CCDC 1434264'
_audit_creation_method     'SHELXL-2014/7'
_journal_date_recd_electronic     2015-10-28
_journal_date_accepted     2015-10-29
_journal_name_full     'Acta Crystallographica, Section E'
_journal_year     2015
_journal_volume     71
_journal_issue     12
_journal_page_first     o943
_journal_page_last     o943
_journal_paper_category     HO
_journal_paper_doi     10.1107/S2056989015020575
_journal_coeditor_code     HB7532
_publ_contact_author_name     'Dr Rodolfo Moreno-Fuquen'
_publ_contact_author_address
;
Departamento de Qu\'imica. Facultad de Ciencias, Universidad del Valle,
Apartado 25360, Santiago de Cali,
Colombia
;
_publ_contact_author_email     'rodimo26@yahoo.es'
_publ_contact_author_fax     '57 23 392440'
_publ_contact_author_phone     '57 23 393248'
_publ_section_title
;
Crystal structure of <i>N</i>-(2-hydroxy-5-methylphenyl)benzamide
;
loop_
    _publ_author_name
    _publ_author_address
    'Moreno-Fuquen, Rodolfo'
;    Departamento de Qu\'imica -- Facultad de Ciencias Naturales y Exactas,
     Universidad del Valle
     Apartado 25360, Santiago de Cali,
     Colombia
;
    'Mari\~no, Nory J.'
;    Departamento de Qu\'imica -- Facultad de Ciencias Naturales y Exactas,
     Universidad del Valle
     Apartado 25360, Santiago de Cali,
     Colombia
;
    'Kennedy, Alan R.'
;    WestCHEM, Department of Pure and Applied Chemistry,
     University of Strathclyde,
     295 Cathedral Street, Glasgow G1 1XL,
     Scotland
;
_chemical_name_systematic
;
<i>N</i>-(2-Hydroxy-5-methylphenyl)benzamide
;
_chemical_name_common     'N-(2-hidroxy-5-methylphenyl)benzamide'
_chemical_formula_moiety     'C14 H13 N O2'
_chemical_formula_sum     'C14 H13 N O2'
_chemical_formula_iupac     'C14 H13 N O2'
_chemical_formula_weight     227.25
_chemical_melting_point     448.0(10)
_symmetry_cell_setting     monoclinic
_space_group_name_H-M_alt     'P 21/n'
_space_group_name_Hall     '-P 2yn'
loop_
    _space_group_symop_operation_xyz
    'x, y, z'
    '-x+1/2, y+1/2, -z+1/2'
    '-x, -y, -z'
    'x-1/2, -y-1/2, z-1/2'
_cell_length_a     7.2263(3)
_cell_length_b     21.7442(7)
_cell_length_c     7.4747(3)
_cell_angle_alpha     90
_cell_angle_beta     110.280(5)
_cell_angle_gamma     90
_cell_volume     1101.69(8)
_cell_formula_units_Z     4
_cell_measurement_reflns_used     10254
_cell_measurement_theta_min     3.380
_cell_measurement_theta_max     29.444
_cell_measurement_temperature     123
_exptl_crystal_description     'block'
_exptl_crystal_colour     'pink'
_exptl_crystal_size_max     0.40
_exptl_crystal_size_mid     0.35
_exptl_crystal_size_min     0.25
_exptl_crystal_density_diffrn     1.370
_exptl_crystal_density_meas     ?
_exptl_crystal_density_method     'not measured'
_exptl_crystal_F_000     480
_exptl_absorpt_coefficient_mu     0.092
_exptl_absorpt_correction_type     none
_exptl_absorpt_process_details     ?
_exptl_absorpt_correction_T_min     ?
_exptl_absorpt_correction_T_max     ?
_exptl_special_details
;
The IR spectrum was recorded on a FT---IR SHIMADZU IR-Affinity-1
spectrophotometer. IR (KBr), cm^-1^, 3395 (amide N-H); 3073 (Hydroxyl O-H),
1643 (amide, C=O); 1593 (C=C).
;
_diffrn_ambient_temperature     123
_diffrn_radiation_type     MoK\a
_diffrn_radiation_wavelength     0.71073
_diffrn_radiation_source     'fine-focus sealed tube'
_diffrn_radiation_monochromator     graphite
_diffrn_measurement_device_type     'Oxford Diffraction Gemini S CCD'
_diffrn_measurement_method     'omega scans'
_diffrn_detector_area_resol_mean     ?
_diffrn_reflns_number     10254
_diffrn_reflns_av_R_equivalents     0.0319
_diffrn_reflns_av_sigmaI/netI     0.0345
_diffrn_reflns_theta_min     3.380
_diffrn_reflns_theta_max     29.444
_diffrn_reflns_theta_full     27.000
_diffrn_measured_fraction_theta_max     0.917
_diffrn_measured_fraction_theta_full     0.999
_diffrn_reflns_limit_h_min     -9
_diffrn_reflns_limit_h_max     9
_diffrn_reflns_limit_k_min     -30
_diffrn_reflns_limit_k_max     30
_diffrn_reflns_limit_l_min     -9
_diffrn_reflns_limit_l_max     10
_diffrn_standards_number     0
_diffrn_standards_interval_count     .
_diffrn_standards_interval_time     120
_diffrn_standards_decay_%     0
_refine_special_details
;
Refinement of <i>F</i>^2^ against ALL reflections. The weighted <i>R</i>-factor
<i>wR</i> and goodness of fit <i>S</i> are based on <i>F</i>^2^, conventional
<i>R</i>-factors <i>R</i> are based on <i>F</i>, with <i>F</i> set to zero for
negative <i>F</i>^2^. The threshold expression of <i>F</i>^2^ >
\s(<i>F</i>^2^) is used only for calculating <i>R</i>-factors(gt) <i>etc</i>.
and is not relevant to the choice of reflections for refinement.
<i>R</i>-factors based on <i>F</i>^2^ are statistically about twice as large
as those based on <i>F</i>, and <i>R</i>- factors based on ALL data will be
even larger.
;
_reflns_number_total     2795
_reflns_number_gt     2332
_reflns_threshold_expression     'I>2\s(I)'
_refine_ls_structure_factor_coef     Fsqd
_refine_ls_matrix_type     full
_refine_ls_R_factor_all     0.0530
_refine_ls_R_factor_gt     0.0430
_refine_ls_wR_factor_gt     0.1007
_refine_ls_wR_factor_ref     0.1093
_refine_ls_goodness_of_fit_ref     1.029
_refine_ls_restrained_S_all     1.029
_refine_ls_number_reflns     2795
_refine_ls_number_parameters     163
_refine_ls_number_restraints     0
_refine_ls_hydrogen_treatment     mixed
_refine_ls_weighting_scheme     calc
_refine_ls_weighting_details
         'calc w=1/[\s^2^(Fo^2^)+(0.0448P)^2^+0.5141P] where P=(Fo^2^+2Fc^2^)/3'
_atom_sites_solution_hydrogens     mixed
_atom_sites_solution_primary     direct
_atom_sites_solution_secondary     difmap
_refine_ls_shift/su_max     0.000
_refine_ls_shift/su_mean     0.000
_refine_diff_density_max     0.327
_refine_diff_density_min     -0.274
_refine_ls_extinction_method     none
_refine_ls_extinction_coef     ?
loop_
    _atom_type_symbol
    _atom_type_description
    _atom_type_scat_dispersion_real
    _atom_type_scat_dispersion_imag
    _atom_type_scat_source
    'O' 'O' 0.0106 0.0060
                         'International Tables Vol C Tables 4.2.6.8 and 6.1.1.4'
    'N' 'N' 0.0061 0.0033
                         'International Tables Vol C Tables 4.2.6.8 and 6.1.1.4'
    'C' 'C' 0.0033 0.0016
                         'International Tables Vol C Tables 4.2.6.8 and 6.1.1.4'
    'H' 'H' 0.0000 0.0000
                         'International Tables Vol C Tables 4.2.6.8 and 6.1.1.4'
_computing_data_collection
;
CrysAlis PRO (Oxford Diffraction, 2010)
;
_computing_cell_refinement
;
CrysAlis PRO (Oxford Diffraction, 2010)
;
_computing_data_reduction
;
CrysAlis PRO (Oxford Diffraction, 2010)
;
_computing_structure_solution
;
SIR92 (Altomare <i>et al.</i>,  1994)
;
_computing_structure_refinement
;
SHELXL2014 (Sheldrick, 2015)
;
_computing_molecular_graphics
;
ORTEP-3 for Windows (Farrugia, 2012) and Mercury (Macrae <i>et al.</i>,
2006)
;
_computing_publication_material
;
WinGX (Farrugia, 2012)
;
loop_
    _atom_site_type_symbol
    _atom_site_label
    _atom_site_fract_x
    _atom_site_fract_y
    _atom_site_fract_z
    _atom_site_U_iso_or_equiv
    _atom_site_adp_type
    _atom_site_calc_flag
    _atom_site_occupancy
    _atom_site_disorder_assembly
    _atom_site_disorder_group
    O O2 0.55117(13) 0.05937(4) 0.41236(14) 0.0204(2) Uani d 1 . .
    O O1 -0.14306(13) 0.07692(4) 0.30232(14) 0.0214(2) Uani d 1 . .
    N N1 0.17579(15) 0.05132(5) 0.36397(15) 0.0166(2) Uani d 1 . .
    C C1 -0.07846(17) -0.02289(5) 0.20522(16) 0.0153(2) Uani d 1 . .
    C C2 0.05257(19) -0.06486(6) 0.17363(18) 0.0192(3) Uani d 1 . .
    H H2 0.1892 -0.0554 0.2136 0.023 Uiso calc 1 . .
    C C3 -0.0159(2) -0.12053(6) 0.08386(19) 0.0222(3) Uani d 1 . .
    H H3 0.0743 -0.1490 0.0632 0.027 Uiso calc 1 . .
    C C4 -0.2145(2) -0.13469(6) 0.02438(18) 0.0217(3) Uani d 1 . .
    H H4 -0.2607 -0.1728 -0.0371 0.026 Uiso calc 1 . .
    C C5 -0.34605(19) -0.09320(6) 0.05467(19) 0.0224(3) Uani d 1 . .
    H H5 -0.4827 -0.1028 0.0136 0.027 Uiso calc 1 . .
    C C6 -0.27845(18) -0.03785(6) 0.14471(18) 0.0193(3) Uani d 1 . .
    H H6 -0.3693 -0.0097 0.1656 0.023 Uiso calc 1 . .
    C C7 -0.01844(17) 0.03897(5) 0.29485(17) 0.0150(2) Uani d 1 . .
    C C8 0.26922(17) 0.10733(5) 0.43855(17) 0.0149(2) Uani d 1 . .
    C C13 0.17867(18) 0.15716(6) 0.48997(17) 0.0172(3) Uani d 1 . .
    H H13 0.0430 0.1547 0.4756 0.021 Uiso calc 1 . .
    C C12 0.28408(19) 0.21075(6) 0.56243(18) 0.0186(3) Uani d 1 . .
    C C11 0.48182(19) 0.21370(6) 0.58174(18) 0.0202(3) Uani d 1 . .
    H H11 0.5548 0.2501 0.6301 0.024 Uiso calc 1 . .
    C C10 0.57479(18) 0.16395(6) 0.53108(18) 0.0195(3) Uani d 1 . .
    H H10 0.7104 0.1666 0.5452 0.023 Uiso calc 1 . .
    C C9 0.46985(17) 0.11075(5) 0.46028(17) 0.0157(2) Uani d 1 . .
    C C14 0.1817(2) 0.26392(6) 0.6182(2) 0.0258(3) Uani d 1 . .
    H H141 0.2788 0.2956 0.6812 0.039 Uiso calc 1 . .
    H H142 0.1168 0.2495 0.7059 0.039 Uiso calc 1 . .
    H H143 0.0827 0.2813 0.5038 0.039 Uiso calc 1 . .
    H H1 0.258(2) 0.0217(8) 0.357(2) 0.031(4) Uiso d 1 . .
    H H20 0.658(3) 0.0685(9) 0.383(3) 0.047(6) Uiso d 1 . .
loop_
    _atom_site_aniso_label
    _atom_site_aniso_U_11
    _atom_site_aniso_U_22
    _atom_site_aniso_U_33
    _atom_site_aniso_U_12
    _atom_site_aniso_U_13
    _atom_site_aniso_U_23
    O2 0.0158(4) 0.0173(4) 0.0316(5) 0.0009(3) 0.0126(4) -0.0013(4)
    O1 0.0150(4) 0.0177(4) 0.0333(5) 0.0005(3) 0.0108(4) -0.0022(4)
    N1 0.0129(5) 0.0147(5) 0.0224(5) 0.0010(4) 0.0063(4) -0.0027(4)
    C1 0.0170(6) 0.0148(5) 0.0142(5) -0.0004(4) 0.0056(4) 0.0008(4)
    C2 0.0161(6) 0.0200(6) 0.0210(6) 0.0009(5) 0.0056(5) -0.0008(5)
    C3 0.0235(7) 0.0188(6) 0.0240(6) 0.0027(5) 0.0078(5) -0.0030(5)
    C4 0.0267(7) 0.0172(6) 0.0190(6) -0.0028(5) 0.0051(5) -0.0012(5)
    C5 0.0186(6) 0.0230(6) 0.0238(6) -0.0047(5) 0.0051(5) -0.0013(5)
    C6 0.0162(6) 0.0197(6) 0.0220(6) 0.0008(5) 0.0065(5) -0.0002(5)
    C7 0.0143(5) 0.0156(6) 0.0164(5) 0.0010(4) 0.0069(4) 0.0014(4)
    C8 0.0145(6) 0.0150(5) 0.0146(5) -0.0003(4) 0.0043(4) 0.0009(4)
    C13 0.0161(6) 0.0180(6) 0.0180(6) 0.0012(4) 0.0065(5) -0.0001(4)
    C12 0.0227(6) 0.0155(6) 0.0178(6) 0.0015(5) 0.0073(5) 0.0006(4)
    C11 0.0230(7) 0.0149(6) 0.0222(6) -0.0034(5) 0.0071(5) 0.0006(5)
    C10 0.0152(6) 0.0195(6) 0.0238(6) -0.0019(5) 0.0069(5) 0.0027(5)
    C9 0.0153(6) 0.0156(5) 0.0172(6) 0.0022(4) 0.0070(5) 0.0022(4)
    C14 0.0297(7) 0.0184(6) 0.0308(7) 0.0023(5) 0.0125(6) -0.0044(5)
_geom_special_details
;
 All esds (except the esd in the dihedral angle between two l.s. planes)
 are estimated using the full covariance matrix.  The cell esds are taken
 into account individually in the estimation of esds in distances, angles
 and torsion angles; correlations between esds in cell parameters are only
 used when they are defined by crystal symmetry.  An approximate (isotropic)
 treatment of cell esds is used for estimating esds involving l.s. planes.
;
loop_
    _geom_bond_atom_site_label_1
    _geom_bond_atom_site_label_2
    _geom_bond_site_symmetry_2
    _geom_bond_distance
    _geom_bond_publ_flag
    O2 C9 . 1.3667(14) ?
    O2 H20 . 0.89(2) ?
    O1 C7 . 1.2369(14) ?
    N1 C7 . 1.3440(15) ?
    N1 C8 . 1.4103(15) ?
    N1 H1 . 0.889(18) ?
    C1 C2 . 1.3929(17) ?
    C1 C6 . 1.3949(17) ?
    C1 C7 . 1.4984(16) ?
    C2 C3 . 1.3893(17) ?
    C2 H2 . 0.9500 ?
    C3 C4 . 1.3818(19) ?
    C3 H3 . 0.9500 ?
    C4 C5 . 1.3849(19) ?
    C4 H4 . 0.9500 ?
    C5 C6 . 1.3829(18) ?
    C5 H5 . 0.9500 ?
    C6 H6 . 0.9500 ?
    C8 C13 . 1.3871(16) ?
    C8 C9 . 1.4038(16) ?
    C13 C12 . 1.3949(17) ?
    C13 H13 . 0.9500 ?
    C12 C11 . 1.3870(18) ?
    C12 C14 . 1.5074(17) ?
    C11 C10 . 1.3933(18) ?
    C11 H11 . 0.9500 ?
    C10 C9 . 1.3838(17) ?
    C10 H10 . 0.9500 ?
    C14 H141 . 0.9800 ?
    C14 H142 . 0.9800 ?
    C14 H143 . 0.9800 ?
loop_
    _geom_angle_atom_site_label_1
    _geom_angle_atom_site_label_2
    _geom_angle_atom_site_label_3
    _geom_angle_site_symmetry_1
    _geom_angle_site_symmetry_3
    _geom_angle
    _geom_angle_publ_flag
    C9 O2 H20 . . 111.6(12) ?
    C7 N1 C8 . . 128.14(10) ?
    C7 N1 H1 . . 117.3(11) ?
    C8 N1 H1 . . 114.4(11) ?
    C2 C1 C6 . . 118.75(11) ?
    C2 C1 C7 . . 123.75(11) ?
    C6 C1 C7 . . 117.46(10) ?
    C3 C2 C1 . . 120.22(12) ?
    C3 C2 H2 . . 119.9 ?
    C1 C2 H2 . . 119.9 ?
    C4 C3 C2 . . 120.39(12) ?
    C4 C3 H3 . . 119.8 ?
    C2 C3 H3 . . 119.8 ?
    C3 C4 C5 . . 119.83(12) ?
    C3 C4 H4 . . 120.1 ?
    C5 C4 H4 . . 120.1 ?
    C6 C5 C4 . . 119.99(12) ?
    C6 C5 H5 . . 120.0 ?
    C4 C5 H5 . . 120.0 ?
    C5 C6 C1 . . 120.81(12) ?
    C5 C6 H6 . . 119.6 ?
    C1 C6 H6 . . 119.6 ?
    O1 C7 N1 . . 121.94(11) ?
    O1 C7 C1 . . 121.11(11) ?
    N1 C7 C1 . . 116.95(10) ?
    C13 C8 C9 . . 119.61(11) ?
    C13 C8 N1 . . 125.23(11) ?
    C9 C8 N1 . . 115.16(10) ?
    C8 C13 C12 . . 120.90(11) ?
    C8 C13 H13 . . 119.5 ?
    C12 C13 H13 . . 119.5 ?
    C11 C12 C13 . . 118.90(11) ?
    C11 C12 C14 . . 121.51(12) ?
    C13 C12 C14 . . 119.59(11) ?
    C12 C11 C10 . . 120.82(11) ?
    C12 C11 H11 . . 119.6 ?
    C10 C11 H11 . . 119.6 ?
    C9 C10 C11 . . 120.07(11) ?
    C9 C10 H10 . . 120.0 ?
    C11 C10 H10 . . 120.0 ?
    O2 C9 C10 . . 123.73(11) ?
    O2 C9 C8 . . 116.55(10) ?
    C10 C9 C8 . . 119.71(11) ?
    C12 C14 H141 . . 109.5 ?
    C12 C14 H142 . . 109.5 ?
    H141 C14 H142 . . 109.5 ?
    C12 C14 H143 . . 109.5 ?
    H141 C14 H143 . . 109.5 ?
    H142 C14 H143 . . 109.5 ?
loop_
    _geom_torsion_atom_site_label_1
    _geom_torsion_atom_site_label_2
    _geom_torsion_atom_site_label_3
    _geom_torsion_atom_site_label_4
    _geom_torsion_site_symmetry_1
    _geom_torsion_site_symmetry_2
    _geom_torsion_site_symmetry_3
    _geom_torsion_site_symmetry_4
    _geom_torsion
    _geom_torsion_publ_flag
    C6 C1 C2 C3 . . . . -0.16(18) ?
    C7 C1 C2 C3 . . . . -177.86(11) ?
    C1 C2 C3 C4 . . . . 0.27(19) ?
    C2 C3 C4 C5 . . . . -0.10(19) ?
    C3 C4 C5 C6 . . . . -0.2(2) ?
    C4 C5 C6 C1 . . . . 0.3(2) ?
    C2 C1 C6 C5 . . . . -0.12(18) ?
    C7 C1 C6 C5 . . . . 177.72(11) ?
    C8 N1 C7 O1 . . . . -5.48(19) ?
    C8 N1 C7 C1 . . . . 173.71(10) ?
    C2 C1 C7 O1 . . . . 172.66(12) ?
    C6 C1 C7 O1 . . . . -5.06(17) ?
    C2 C1 C7 N1 . . . . -6.54(17) ?
    C6 C1 C7 N1 . . . . 175.74(11) ?
    C7 N1 C8 C13 . . . . 13.9(2) ?
    C7 N1 C8 C9 . . . . -166.27(11) ?
    C9 C8 C13 C12 . . . . 0.22(18) ?
    N1 C8 C13 C12 . . . . -179.91(11) ?
    C8 C13 C12 C11 . . . . 0.28(18) ?
    C8 C13 C12 C14 . . . . -179.59(12) ?
    C13 C12 C11 C10 . . . . -0.44(19) ?
    C14 C12 C11 C10 . . . . 179.44(12) ?
    C12 C11 C10 C9 . . . . 0.08(19) ?
    C11 C10 C9 O2 . . . . -178.11(11) ?
    C11 C10 C9 C8 . . . . 0.44(18) ?
    C13 C8 C9 O2 . . . . 178.06(11) ?
    N1 C8 C9 O2 . . . . -1.82(15) ?
    C13 C8 C9 C10 . . . . -0.59(17) ?
    N1 C8 C9 C10 . . . . 179.54(11) ?
loop_
    _geom_hbond_atom_site_label_D
    _geom_hbond_atom_site_label_H
    _geom_hbond_atom_site_label_A
    _geom_hbond_site_symmetry_A
    _geom_hbond_distance_DH
    _geom_hbond_distance_HA
    _geom_hbond_distance_DA
    _geom_hbond_angle_DHA
    N1 H1 O2 . 0.889(18) 2.173(16) 2.6153(15) 110.0(13)
    N1 H1 O2 3_656 0.889(18) 2.518(17) 3.1928(14) 133.1(14)
    O2 H20 O1 1_655 0.89(2) 1.75(2) 2.6390(12) 171.3(19)
    C6 H6 O2 1_455 0.95 2.59 3.4197(15) 146
_shelx_hkl_file
;
   0   0   2 206772. 4774.30   5
   0   0  -2 197519. 4781.58   1
   0   0  -2 189551. 4759.98   5
   0   0   2 197530. 4784.45   1
   0   0   2 192884. 4773.07   2
   0   0   3-48.3183 51.4789   1
   0   0   3 17.2300 35.4892   5
   0   0   4 664.724 112.028   1
   0   0   4 703.700 111.541   5
   0   0   5 13.7771 59.1702   1
   0   0   5-53.0660 64.3885   5
   0   0   6 98.2284 52.4536   1
   0   0   6 27.5921 48.0487   5
   0   0   7-27.8418 51.3296   5
   0   0  -7-24.9509 85.5588   7
   0   0   8 9809.37 666.440   1
   0   0  -8 8886.38 595.105   7
   0   0   8 9480.51 624.001   5
   0   0   9-20.1517 74.4767   5
   0   0  -9-25.8886 77.4899   7
   0  -1   2 10832.3 384.690   5
   0  -1  -2 11246.7 391.587   5
   0   1  -2 11007.5 386.795   5
   0   1   2 10532.7 384.034   5
   0  -1   2 10912.1 392.168   1
   0   1  -2 11220.1 392.428   1
   0  -1   2 11750.5 409.779   2
   0   1   2 10101.8 393.465   1
   0  -1  -2 10953.2 403.394   1
   0  -1   3 2327.44 179.814   1
   0  -1   3 2320.31 172.620   5
   0   1   3 1774.06 161.429   5
   0   1   3 1755.68 160.513   1
   0   1   4 1964.64 198.000   1
   0  -1   4 1736.76 181.438   1
   0  -1   4 1588.86 170.123   5
   0   1   4 1931.76 183.676   5
   0  -1  -5 141.815 64.4901   7
   0   1   5 261.719 90.1297   1
   0  -1   5 411.364 92.9601   5
   0  -1   5 406.478 101.255   1
   0   1   5 355.602 91.0373   5
   0   1   6 6108.79 438.583   1
   0  -1   6 5301.00 389.045   5
   0  -1   6 5936.59 421.698   1
   0   1   6 5487.67 404.601   5
   0  -1  -6 5805.32 397.619   7
   0  -1  -7 1665.08 227.453   7
   0   1   7 1524.04 222.639   5
   0   1   7 1755.27 250.962   1
   0  -1   7 1978.01 264.431   1
   0  -1   7 1805.77 241.591   5
   0  -1  -8 853.540 184.141   7
   0   1   8 930.275 209.706   1
   0  -1   8 1317.50 234.174   1
   0  -1   8 996.670 194.997   5
   0   1  -8 732.826 176.557   7
   0   1   8 753.320 176.275   5
   0  -1   9 231.500 117.516   5
   0   1  -9 194.239 118.687   7
   0  -1  -9 312.362 101.288   7
   0  -1   9 209.684 105.341   1
   0   1   9 248.683 103.875   5
   0   2   1 5215.51 207.140   1
   0   2   1 5722.25 209.361   5
   0  -2   1 5181.55 201.829   5
   0   2   1 5370.97 203.970   7
   0   2  -1 5758.95 194.566   1
   0  -2   1 5118.01 207.541   2
   0  -2  -2 174855. 4588.04   7
   0  -2   2 188937. 4603.05   1
   0   2   2 199815. 4619.42   5
   0   2  -2 182092. 4588.58   1
   0   2   2 203760. 4645.19   1
   0  -2   2 169238. 4587.67   5
   0   2  -2 188343. 4608.52   5
   0  -2  -2 193017. 4620.97   5
   0  -2  -2 196669. 4645.51   1
   0  -2   2 204423. 4643.79   2
   0   2  -2 199176. 4640.47   2
   0  -2   3 7606.41 345.210   1
   0   2   3 7195.85 355.155   1
   0   2   3 7381.24 332.164   2
   0  -2   3 7033.99 329.731   5
   0  -2  -3 6149.96 314.261   7
   0   2   3 7448.51 349.189   5
   0  -2  -4 3844.77 261.111   7
   0   2   4 4057.27 283.129   5
   0  -2   4 3617.27 256.329   5
   0  -2   4 4290.58 291.114   1
   0   2   4 4348.16 295.939   1
   0  -2   5 1399.77 182.442   1
   0  -2  -5 1399.10 169.033   7
   0   2   5 1219.61 164.873   5
   0  -2   5 1311.33 170.546   5
   0   2   5 1470.59 194.871   1
   0   2   6 4338.34 370.612   1
   0  -2   6 4218.83 339.746   5
   0   2   6 4244.25 350.773   5
   0  -2   6 4645.95 365.508   1
   0  -2  -6 4235.05 335.079   7
   0   2   7 443.953 127.919   5
   0  -2   7 781.644 164.775   5
   0  -2  -7 573.579 140.688   7
   0   2   7 831.371 191.462   1
   0  -2   7 563.625 143.587   1
   0   2   8 1125.55 225.653   1
   0  -2  -8 1404.74 232.923   7
   0  -2   8 1409.39 247.879   1
   0  -2   8 1442.06 233.882   5
   0   2   8 1386.35 230.814   5
   0   2  -8 1260.22 222.358   7
   0   2  -9-141.096 109.161   7
   0  -2  -9-243.890 138.558   7
   0  -2   9-87.9393 77.9890   5
   0   2   9-38.7044 94.1306   5
   0  -3  -1 43374.0 1181.55   7
   0  -3  -1 46503.4 1197.35   1
   0  -3   1 47902.5 1156.29   1
   0   3  -1 48447.0 1200.37   2
   0   3  -1 45333.9 1188.27   5
   0  -3   1 45872.6 1194.83   2
   0   3   1 45476.4 1182.68   6
   0   3   1 43740.9 1186.77   7
   0  -3  -2 932651. 21735.2   1
   0  -3  -2 940121. 21720.5   5
   0   3  -2 902163. 21726.1   2
   0   3   2 912801. 21730.6   1
   0   3  -2 911842. 21680.5   1
   0   3   2 982490. 21722.3   5
   0  -3  -2 953656. 21711.4   7
   0  -3   2 950683. 21682.9   1
   0   3  -2 999999. 21711.6   5
   0  -3   2 910987. 21724.8   2
   0  -3   2 982325. 21711.4   5
   0   3   2 957738. 21705.9   7
   0  -3  -3 13175.8 514.378   7
   0  -3   3 13539.3 517.424   5
   0   3   3 14525.3 539.291   5
   0  -3   3 14191.7 520.055   1
   0   3   3 13295.8 539.257   1
   0   3   4 16644.2 642.444   5
   0  -3  -4 14648.7 601.663   7
   0  -3   4 15048.6 618.373   1
   0  -3   4 16119.9 625.150   5
   0   3   4 14852.6 642.022   1
   0   3   5 6878.32 414.839   5
   0  -3   5 7086.69 412.596   5
   0  -3   5 7021.20 418.264   1
   0   3   5 6732.52 434.572   1
   0  -3  -5 5567.15 370.863   7
   0  -3   6 15612.6 732.570   5
   0   3   6 16081.9 755.838   5
   0  -3  -6 16843.7 750.150   7
   0   3   6 15504.0 778.206   1
   0  -3   6 16362.1 759.994   1
   0  -3   7-62.3118 83.9760   5
   0  -3  -7-34.0985 71.9349   7
   0   3   7 44.9798 70.7444   1
   0   3   7 7.61718 63.6064   5
   0  -3   7-29.3064 69.8928   1
   0  -3  -8-130.076 123.201   7
   0   3   8 156.087 99.8196   5
   0  -3   8-39.0124 82.6033   1
   0  -3   8 112.903 71.4939   5
   0  -3   9 801.074 205.100   1
   0   3   9 763.386 182.843   5
   0   3  -9 1037.51 207.002   7
   0  -3   9 801.326 202.243   5
   0  -3  -9 812.420 177.735   7
   0  -4   0 37310.6 922.939   2
   0  -4   0 35622.1 935.948   6
   0   4   0 34225.1 937.669   6
   0  -4  -1 62676.6 1512.20   6
   0   4   1 61319.5 1514.26   6
   0  -4  -1 59069.1 1521.38   1
   0   4   1 58752.1 1440.35   3
   0  -4   1 59613.8 1523.05   6
   0   4   1 58402.2 1519.43   7
   0   4  -1 56587.5 1512.41   2
   0  -4   1 55245.9 1514.14   2
   0  -4  -2 237241. 6086.25   1
   0   4   2 266955. 6095.61   5
   0  -4   2 235408. 6022.54   1
   0   4  -2 225878. 6022.81   1
   0  -4   2 247768. 6077.40   5
   0   4  -2 256039. 6073.83   5
   0  -4   2 276088. 6116.09   2
   0   4  -2 255751. 6114.07   2
   0   4   2 267413. 6122.43   1
   0  -4  -2 258983. 6083.99   7
   0   4   2 257516. 6076.31   7
   0   4   3 47315.7 1333.04   1
   0   4   3 43642.9 1282.21   5
   0  -4   3 44600.1 1258.31   1
   0  -4  -3 42453.1 1269.39   7
   0  -4   3 41488.6 1265.25   5
   0   4  -3 45740.8 1320.41   2
   0  -4  -4 42417.5 1342.26   7
   0  -4   4 45064.8 1360.84   5
   0  -4   4 42818.2 1340.52   1
   0   4   4 46537.4 1410.36   1
   0   4   4 47136.6 1383.59   5
   0  -4   5 15638.5 668.503   1
   0   4   5 15215.1 695.924   1
   0  -4   5 13871.2 634.571   5
   0   4   5 14471.3 661.587   5
   0   4   6 54.4200 66.0927   1
   0  -4   6 134.734 82.0296   1
   0  -4   6-28.5070 74.8388   5
   0  -4  -6-35.5787 72.1716   7
   0   4   6 168.578 81.8355   5
   0   4   7 31.1892 62.1123   5
   0  -4  -7 57.5153 65.9999   7
   0   4   7 63.7910 78.1664   1
   0  -4   7 111.694 72.2906   5
   0  -4   7-71.4117 99.9728   1
   0  -4   8 597.922 157.262   5
   0  -4   8 745.468 188.068   1
   0   4   8 696.409 168.896   5
   0  -4  -8 360.910 129.275   7
   0  -4  -9 1122.39 222.256   7
   0   4   9 710.954 187.670   5
   0   4  -9 906.893 205.060   7
   0  -4   9 1214.08 231.509   5
   0  -4   9 1088.96 229.284   1
   0  -5   0 32.5413 25.5357   2
   0   5   0 37.4543 30.3747   6
   0  -5   0-12.9036 31.8664   6
   0   5   0 13.5127 30.3038   2
   0   5  -1 18508.8 569.828   2
   0   5   1 18556.7 565.987   6
   0   5   1 18396.5 578.255   7
   0  -5   1 18046.4 574.348   2
   0  -5  -1 19138.8 567.598   6
   0   5  -1 17662.2 572.904   6
   0  -5   1 18289.6 576.126   6
   0  -5   2 92682.7 2407.61   2
   0   5   2 91766.3 2381.97   6
   0  -5  -2 93440.5 2391.15   7
   0   5  -2 89868.7 2375.55   5
   0  -5   2 93922.1 2335.10   1
   0   5  -2 99011.2 2422.10   2
   0   5   2 87883.6 2397.00   5
   0   5   2 92608.3 2388.81   7
   0  -5  -2 96945.8 2413.56   1
   0  -5   3 29942.7 947.389   5
   0   5   3 29637.0 986.508   1
   0   5   3 28143.2 944.629   5
   0  -5  -3 30684.3 956.129   7
   0  -5   3 28911.3 906.427   1
   0  -5  -4 68975.9 1870.40   7
   0   5   4 65710.3 1913.31   1
   0  -5   4 67527.1 1836.57   1
   0  -5   4 65857.5 1857.94   5
   0   5   5 3757.42 334.342   1
   0  -5   5 4114.53 312.757   1
   0  -5   5 3800.37 299.655   5
   0   5   5 4571.55 340.851   5
   0  -5  -5 3798.47 306.818   7
   0  -5   6 483.379 122.016   5
   0  -5  -6 392.229 102.272   7
   0   5   6 404.189 141.563   1
   0   5   6 392.573 120.744   5
   0  -5   6 336.772 114.377   1
   0  -5   7 101.316 79.6916   5
   0  -5  -7 73.4306 53.1760   7
   0   5   7 270.416 105.058   5
   0  -5   7 128.649 82.3127   1
   0  -5  -8 26.6771 92.7989   7
   0   5   8 68.1180 94.6187   5
   0  -5   8-45.5270 80.5774   5
   0  -5   8 89.6630 85.0131   1
   0  -5   9 249.163 109.878   5
   0  -5  -9 90.6470 85.8329   7
   0   5   9 417.003 150.816   5
   0  -5   9 389.600 141.861   1
   0   6   0 140241. 3443.18   2
   0   6   0 139178. 3480.02   6
   0  -6   0 135281. 3469.66   6
   0   6  -1 3229.89 182.460   2
   0  -6  -1 2590.15 162.321   6
   0  -6   1 3281.70 187.986   6
   0   6   1 3006.00 174.348   6
   0  -6   1 2903.30 174.443   2
   0   6  -1 2967.40 179.973   6
   0  -6   2 10285.2 437.934   6
   0   6  -2 9696.89 426.888   2
   0  -6  -2 11446.1 444.083   7
   0   6   2 11260.9 434.059   6
   0   6   2 10172.5 428.712   7
   0   6   2 11176.3 453.237   5
   0  -6   2 11070.8 391.698   1
   0   6  -2 12204.1 448.586   5
   0   6  -3 316.729 92.1648   2
   0   6   3 345.683 73.8884   5
   0  -6  -3 366.001 78.9420   7
   0  -6   3 197.073 54.8045   1
   0  -6   4 32585.4 1030.47   1
   0  -6  -4 29414.4 1042.19   7
   0   6   4 29942.0 1055.37   5
   0  -6   4 34395.9 1085.23   5
   0  -6   5 1409.74 193.497   5
   0   6   5 1724.52 210.986   5
   0  -6   5 1896.53 207.042   1
   0  -6  -5 1718.84 203.583   7
   0  -6   6 6241.09 432.030   1
   0  -6  -6 6049.37 428.770   7
   0   6   6 5457.53 424.380   5
   0  -6   7 4669.76 404.158   5
   0  -6  -7 4709.78 404.783   7
   0  -6   7 3762.03 359.025   1
   0   6   7 3942.68 380.258   5
   0  -6   8 4690.08 443.883   5
   0  -6  -8 4311.10 421.803   7
   0  -6   8 4386.61 419.789   1
   0   6   8 4770.48 452.097   5
   0  -6   9 86.6762 101.636   5
   0  -6   9-54.7873 69.3279   1
   0   6   9-68.6714 88.7294   5
   0  -6  -9-27.5017 87.9489   7
   0   7   0 130.185 45.6361   2
   0   7   0 25.0042 27.8609   6
   0  -7   0 106.901 59.1658   6
   0  -7   0 51.3986 33.6800   2
   0  -7   1 41357.0 1210.14   6
   0  -7  -1 47155.1 1215.00   6
   0   7   1 41676.5 1201.03   6
   0   7  -1 39871.4 1205.62   6
   0   7  -1 46579.0 1219.97   2
   0  -7   1 45689.5 1210.11   2
   0   7   1 43080.5 1137.19   2
   0  -7   2 20887.9 718.796   6
   0   7   2 20098.6 571.047   3
   0   7  -2 22516.8 728.342   2
   0  -7   2 20708.1 639.079   1
   0  -7  -3 15129.4 598.777   7
   0  -7   3 14760.2 540.743   1
   0   7  -3 14896.4 624.162   2
   0   7   3 15083.3 606.062   5
   0  -7  -4 93190.5 2440.71   7
   0  -7   4 91663.7 2369.68   1
   0  -7   5 5515.47 367.744   1
   0   7   5 6078.87 411.471   5
   0  -7  -5 6668.35 420.295   7
   0  -7   5 5967.40 406.896   5
   0  -7   6 16199.6 780.452   5
   0  -7  -6 16336.9 775.632   7
   0   7   6 16698.4 800.165   5
   0  -7   6 17368.3 779.291   1
   0  -7   7 13381.8 714.890   1
   0  -7   7 13589.2 734.198   5
   0   7   7 12442.0 726.605   5
   0  -7  -7 12448.1 706.715   7
   0  -7   8 2043.41 276.811   1
   0   7   8 2607.57 336.581   5
   0  -7   9 391.933 148.192   1
   0  -7  -9 170.517 114.542   7
   0   7   9 288.608 137.779   5
   0  -8   0 31588.7 941.545   6
   0   8   0 32448.5 950.803   6
   0  -8   0 29880.7 898.405   2
   0   8  -1 8232.09 340.707   2
   0   8   1 7210.28 278.087   2
   0  -8  -1 7347.97 325.928   6
   0  -8   1 7167.29 334.366   6
   0  -8   1 6628.68 313.783   2
   0   8   1 7621.02 331.354   6
   0   8  -1 6684.05 327.343   6
   0  -8   2 33570.4 989.301   1
   0   8  -2 33941.6 1076.02   2
   0   8   2 35676.6 937.920   3
   0  -8   3 7791.84 347.028   1
   0  -8  -3 7544.65 398.631   7
   0   8  -3 8328.36 437.962   2
   0   8   3 7393.59 404.687   5
   0  -8   3 8073.02 424.095   6
   0  -8  -4 8183.60 449.188   7
   0   8  -4 8453.88 486.317   2
   0  -8   4 8173.54 408.109   1
   0   8   4 8484.24 464.176   5
   0   8   5 1414.10 196.735   5
   0  -8   5 1393.11 177.408   1
   0  -8  -5 1735.26 210.650   7
   0  -8   6 1416.92 201.382   1
   0   8   6 1397.88 217.732   5
   0  -8  -6 1814.54 232.450   7
   0  -8   7 1952.08 256.779   1
   0   8   7 1722.07 252.473   5
   0  -8  -7 2019.77 267.296   7
   0  -8  -8 204.339 125.972   7
   0  -8   8 83.7293 67.3999   1
   0   8   8 309.407 125.842   5
   0  -8  -9 1457.84 267.977   7
   0   8   9 1868.89 309.380   5
   0   9   0 65.1984 44.1342   2
   0  -9   0 37.8124 59.0631   6
   0  -9   0 8.07044 21.5800   2
   0   9   0 53.8690 46.5902   6
   0   9   1 42903.2 1142.33   2
   0   9  -1 42338.7 1214.53   2
   0  -9  -1 40347.6 1203.73   6
   0  -9   1 43290.1 1238.81   6
   0   9  -2 3316.52 236.180   2
   0  -9   2 3058.22 185.914   1
   0   9   2 2789.79 155.228   3
   0  -9   2 2596.24 214.018   6
   0  -9   3 1001.84 111.111   1
   0   9   3 922.061 137.437   5
   0   9  -3 740.311 134.258   2
   0  -9   3 1062.08 149.537   6
   0  -9   4 401.760 104.138   6
   0  -9  -4 332.369 97.2924   7
   0  -9   4 315.085 77.0396   1
   0   9  -4 314.590 100.831   2
   0   9   4 204.614 73.9807   5
   0  -9   5 554.534 116.143   1
   0  -9  -5 383.016 92.8471   7
   0   9   5 392.840 102.739   5
   0  -9  -6 783.518 162.591   7
   0  -9   6 1111.92 176.223   1
   0   9   6 610.813 162.907   5
   0   9   7 1012.40 200.458   5
   0  -9   7 1296.54 206.617   1
   0  -9  -7 1255.86 214.938   7
   0   9   8 125.897 63.6913   5
   0  -9  -8-51.2054 75.7200   7
   0  -9   8 106.772 68.2389   1
   0  -9  -9 8268.46 637.770   7
   0   9   9 8319.26 663.107   5
   0 -10   0 50874.3 1487.41   6
   0 -10   0 52429.0 1447.89   2
   0 -10  -1 26836.9 875.097   6
   0 -10   1 28740.8 907.377   6
   0  10   1 27935.0 811.133   2
   0  10  -1 27370.4 877.976   2
   0 -10  -2 8174.95 407.331   6
   0  10   2 9222.54 354.667   2
   0  10   2 8733.21 345.045   3
   0  10  -2 9270.78 439.344   2
   0 -10   2 9618.57 377.877   1
   0 -10   2 9919.26 459.100   6
   0  10  -3 2011.25 208.054   2
   0 -10   3 1988.94 210.193   6
   0 -10   3 2240.95 174.815   1
   0  10   3 2028.15 215.707   5
   0  10   4 4489.85 342.801   5
   0 -10   4 4733.82 358.688   6
   0 -10   4 4339.74 285.131   1
   0  10  -4 4408.16 348.210   2
   0  10   5 200.681 78.5134   5
   0 -10  -5 241.383 94.5204   7
   0 -10   5 255.876 84.9778   1
   0 -10   5 305.662 115.389   6
   0 -10  -6 18253.7 840.759   7
   0 -10   6 16174.9 757.877   1
   0  10   6 16685.5 837.014   5
   0 -10   7 977.107 178.940   1
   0  10   7 979.592 203.309   5
   0 -10  -7 853.619 187.181   7
   0 -10   8 10814.9 674.338   1
   0  10   8 10509.0 723.867   5
   0 -10  -8 11860.8 740.755   7
   0 -10  -9 1725.86 290.890   7
   0  11   0 252.360 68.7899   2
   0 -11   0 230.166 86.3078   6
   0 -11   0 143.539 45.6522   2
   0 -11   1-20.8358 37.4697   6
   0 -11  -1 50.4806 63.9669   6
   0  11   1 9.31372 25.5718   2
   0  11  -2 535.877 96.6796   2
   0 -11   2 568.443 107.791   6
   0 -11  -2 438.187 86.7283   6
   0  11   2 408.962 65.9138   2
   0  11   2 407.226 67.1906   3
   0 -11   3 89.2747 43.2196   1
   0 -11   3 182.708 80.6950   6
   0  11   3 47.7505 56.5340   5
   0  11  -3 89.3412 52.5454   2
   0  11   4 1968.42 232.639   5
   0 -11   4 2374.66 204.561   1
   0 -11   4 1967.32 228.070   6
   0  11  -4 2286.85 253.104   2
   0 -11   5 2189.66 271.621   6
   0 -11   5 2130.76 217.288   1
   0  11   5 2271.53 257.936   5
   0  11   6 2346.23 288.842   5
   0 -11   6 2947.14 331.767   6
   0 -11   6 2424.62 264.211   1
   0 -11  -6 2604.72 292.719   7
   0 -11   7 2512.06 289.188   1
   0  11   7 2609.54 330.086   5
   0 -11  -7 2927.10 332.949   7
   0 -11   7 2548.95 345.700   6
   0 -11  -8 103.331 75.7346   7
   0  11   8 268.320 127.238   5
   0 -12   0 30272.2 960.216   6
   0  12   0 27816.9 887.723   2
   0 -12   1 16172.2 659.438   6
   0  12   1 17062.3 586.929   2
   0 -12  -1 16381.5 646.260   6
   0  12  -2 1421.81 167.468   2
   0  12   2 1274.90 126.899   3
   0  12   2 1251.86 119.134   2
   0 -12   2 1403.79 171.958   6
   0 -12  -2 1476.66 163.322   6
   0  12  -3 388.893 103.606   2
   0 -12   3 260.946 76.3444   6
   0 -12   3 351.089 74.5778   1
   0  12  -4 10772.5 591.307   2
   0 -12   4 10600.9 583.542   6
   0 -12   4 9469.79 461.853   1
   0  12   4 10242.2 564.576   5
   0 -12   5 5114.75 417.164   6
   0 -12   5 3725.38 293.897   1
   0  12  -5 4561.48 392.603   2
   0  12   5 4061.44 363.486   5
   0 -12   6 4816.18 446.327   6
   0 -12   6 4966.47 376.724   1
   0  12   6 4715.61 416.101   5
   0 -12   7 5973.40 452.062   1
   0 -12   7 4943.84 484.209   6
   0  12   7 6454.67 520.364   5
   0  12   8 731.822 180.527   5
   0 -12   8 810.303 204.525   6
   0  13   0 150.074 68.1757   2
   0 -13   0 312.446 98.1312   6
   0 -13  -1 866.163 131.676   6
   0  13   1 711.984 93.7320   2
   0  13  -1 719.738 120.192   2
   0 -13   1 539.248 97.0389   6
   0 -13   2 4593.45 325.634   6
   0 -13  -2 4834.58 318.673   6
   0  13   2 4629.26 263.427   3
   0  13  -2 4902.94 328.984   2
   0  13   2 5076.56 265.989   2
   0  13   3 176.531 50.8343   2
   0  13  -3 193.715 89.7588   2
   0  13   3 138.816 40.8024   3
   0 -13   3 109.267 48.7266   1
   0 -13   3 94.9930 54.1993   6
   0  13   4 2349.53 272.122   5
   0 -13   4 2266.86 202.362   1
   0 -13   4 2692.57 284.108   6
   0  13  -4 2578.77 279.837   2
   0 -13   5 1432.30 220.737   6
   0 -13   5 1432.50 176.837   1
   0  13  -5 1694.67 237.072   2
   0  13   5 1530.38 221.168   5
   0 -13   6 7178.39 559.862   6
   0  13   6 8219.79 572.584   5
   0 -13   6 8519.89 505.749   1
   0 -13   7 1256.99 255.967   6
   0  13   7 561.398 163.209   5
   0  13   8 1515.15 282.722   5
   0 -13   8 1759.58 309.969   6
   0 -14   0 53.6342 46.5562   6
   0  14   0 50.0526 37.5882   2
   0  14   1 1162.85 127.546   2
   0 -14   1 1247.40 166.425   6
   0  14  -1 1265.59 151.186   2
   0 -14  -1 1354.03 165.940   6
   0  14  -2 87.5738 69.1006   2
   0 -14   2 20.6653 61.4968   6
   0  14   2 124.962 52.6318   3
   0 -14  -2 117.083 85.8686   6
   0  14   2-19.4721 33.5523   2
   0  14   3 585.161 84.2972   3
   0  14  -3 533.850 117.797   2
   0 -14   3 802.926 115.097   1
   0  14   3 660.757 98.5396   2
   0 -14   3 687.297 140.966   6
   0 -14   4 148.920 94.4225   6
   0 -14   4 82.1541 51.8410   1
   0  14  -4 95.8176 93.0957   2
   0  14   4 1.85626 56.1486   5
   0  14   5 910.831 179.848   5
   0 -14   5 837.749 178.050   6
   0 -14   5 689.226 127.548   1
   0  14  -5 738.621 173.782   2
   0 -14   6 52.8302 60.1530   1
   0 -14   6 146.586 93.3819   6
   0  14   6 16.3590 71.9968   5
   0 -14   7 169.943 106.561   6
   0  14   7 241.417 122.021   5
   0  14   8-23.9591 86.0097   5
   0  15   0 23.2039 44.5289   2
   0 -15   0 25.5042 43.1727   6
   0 -15  -1 399.731 101.755   6
   0  15   1 222.869 64.6084   2
   0 -15   1 346.887 93.9878   6
   0  15  -1 547.217 111.023   2
   0  15   2 24914.6 843.751   3
   0  15   2 24788.8 805.365   2
   0 -15  -2 22509.5 898.592   6
   0  15  -2 25007.9 926.810   2
   0 -15   2 26137.7 967.308   6
   0  15   3 15882.2 563.327   3
   0  15   3 15615.3 586.531   2
   0  15  -3 15835.3 726.678   2
   0 -15   3 14859.2 598.180   1
   0 -15   3 14542.0 715.546   6
   0  15   4 22559.4 778.781   2
   0  15  -4 21545.5 964.726   2
   0 -15   4 21812.5 804.402   1
   0  15   4 21285.0 965.839   5
   0 -15   5 13265.0 613.691   1
   0  15   5 12902.1 730.957   5
   0 -15   5 13863.0 759.464   6
   0  15  -5 13229.3 747.963   2
   0 -15   6 438.648 154.825   6
   0  15   6 319.575 120.883   5
   0  15   7 401.729 141.374   5
   0 -15   7 323.679 124.553   6
   0  16   0 5125.62 314.893   2
   0 -16   0 4743.69 338.405   6
   0 -16   1 8506.82 476.283   6
   0 -16  -1 8629.70 471.991   6
   0  16   1 8482.80 400.403   2
   0  16  -1 8691.47 452.943   2
   0 -16   2 3042.27 287.155   6
   0 -16  -2 3270.94 283.535   6
   0  16   2 3559.82 235.661   2
   0  16  -2 3572.18 300.046   2
   0  16   2 3075.32 243.012   3
   0  16  -3 17391.0 797.425   2
   0 -16   3 17061.9 809.298   6
   0 -16   3 18306.7 684.617   1
   0  16   3 18351.3 647.766   3
   0  16   3 18670.3 665.045   2
   0 -16   4 8019.19 424.971   1
   0  16   4 8325.58 560.760   5
   0  16   4 8591.52 412.276   2
   0  16  -4 8841.52 565.348   2
   0 -16   4 8025.98 542.547   6
   0 -16   5 3668.30 290.501   1
   0  16   5 4021.78 392.984   5
   0 -16   5 3843.11 391.471   6
   0  16  -5 4023.43 398.616   2
   0  16   6 124.836 92.8586   5
   0 -16   6 17.1889 64.4233   6
   0 -16   7 520.116 176.284   6
   0  16   7 22.2081 71.6980   5
   0 -17   0 214.156 95.9250   6
   0  17   0 246.943 85.7330   2
   0 -17  -1 972.507 160.173   6
   0  17  -1 1083.47 159.423   2
   0  17   1 677.315 104.969   2
   0 -17   1 1122.49 171.839   6
   0 -17   2 61.9654 55.4251   6
   0  17   2 28.4843 30.5587   2
   0  17  -2 182.097 107.552   2
   0  17   2-17.8539 57.5783   3
   0 -17  -2 69.7618 97.8689   6
   0  17   3 486.611 91.0409   3
   0 -17   3 843.421 126.399   1
   0  17  -3 841.583 162.309   2
   0  17   3 698.507 103.685   2
   0 -17   3 589.021 138.599   6
   0  17  -4 138.543 102.008   2
   0  17   4 187.462 98.8855   5
   0 -17   4 157.102 89.0300   6
   0 -17   4 79.5142 47.2522   1
   0 -17   5 22.4344 68.3025   6
   0  17  -5-16.2763 71.4196   2
   0  17   5-125.265 105.815   5
   0  17   6 2128.87 307.645   5
   0 -17   6 2254.44 326.163   6
   0  17   7 112.486 97.1726   5
   0 -17   7 201.747 116.295   6
   0  18   0 19590.4 777.883   2
   0 -18   0 21917.4 878.557   6
   0  18   1 541.500 111.682   2
   0 -18  -1 1126.49 212.912   6
   0  18  -1 1282.57 187.530   2
   0 -18   1 407.778 194.300   6
   0  18   2 26352.0 894.917   2
   0 -18   2 26930.8 1061.50   6
   0  18  -2 26545.2 1025.81   2
   0 -18  -2 27345.7 1039.67   6
   0  18   2 27245.7 962.350   3
   0  18   3 9151.59 426.512   2
   0 -18   3 8501.15 443.712   1
   0  18   3 9462.50 444.434   3
   0  18  -3 8738.41 544.728   2
   0 -18   3 9918.17 590.606   6
   0  18   4 2129.57 282.669   5
   0 -18   4 2625.45 308.201   6
   0  18  -4 2063.56 276.719   2
   0  18  -5 267.300 102.119   2
   0 -18   5 119.887 96.5329   6
   0  18   5 367.330 143.652   5
   0  18   6 2754.41 352.517   5
   0 -18   6 2422.89 336.386   6
   0  18   7 981.840 229.820   5
   0 -18   7 788.446 213.600   6
   0 -19   0 112.837 60.3967   6
   0  19   0 234.221 92.5537   2
   0 -19  -1 80232.9 2362.22   6
   0 -19   1 80098.0 2383.76   6
   0  19   1 79795.5 2220.96   2
   0  19  -1 81109.9 2308.88   2
   0 -19  -2 281.990 123.557   6
   0  19   2 412.189 109.032   3
   0 -19   2 289.681 134.875   6
   0  19   2 225.891 73.1863   2
   0  19  -2 396.048 137.447   2
   0  19   3 5363.32 333.273   3
   0 -19   3 5311.97 337.397   1
   0 -19   3 5646.62 446.538   6
   0  19  -3 6597.96 466.716   2
   0  19   4 60.3584 94.9495   5
   0 -19   4 22.0581 75.3010   6
   0  19  -4 13.4036 68.5484   2
   0  19   5 1772.76 280.902   5
   0 -19   5 1461.67 252.739   6
   0  19  -5 1672.23 269.725   2
   0 -19   6-1.77577 89.3997   6
   0  19   6-1.15642 81.9937   5
   0 -20   0 15.5854 65.8493   6
   0  20   0-17.9320 52.4260   2
   0 -20  -1 3737.93 355.052   6
   0  20  -1 4267.18 342.843   2
   0 -20   1 4248.63 369.924   6
   0  20   1 4534.48 363.537   3
   0  20   1 4288.07 311.814   2
   0  20  -2 7299.41 478.575   2
   0  20   2 7190.44 384.410   2
   0 -20   2 7877.30 520.533   6
   0  20   2 7628.24 450.749   3
   0 -20  -2 7731.05 501.093   6
   0  20  -3 2881.59 313.730   2
   0 -20   3 2790.99 320.146   6
   0  20  -4 204.698 107.459   2
   0  20   4 232.515 117.502   5
   0 -20   4 489.306 133.255   6
   0  20   5 410.153 156.655   5
   0 -20   5 584.570 175.875   6
   0  20  -5 524.317 170.004   2
   0  20   6 73.8141 117.156   5
   0 -20   6 61.6321 73.6541   6
   0 -21   0 187.295 106.273   6
   0  21   0 136.260 80.0855   2
   0 -21   1 13405.2 707.641   6
   0  21   1 13637.9 678.481   3
   0  21  -1 13794.8 664.599   2
   0  21   1 12736.1 597.495   2
   0 -21  -1 14369.1 714.134   6
   0 -21   2 879.162 175.053   6
   0 -21  -2 567.562 132.581   6
   0  21   2 785.637 145.714   3
   0  21  -2 773.346 150.458   2
   0  21  -3 10017.8 622.622   2
   0 -21   3 9325.18 616.087   6
   0  21   4 5102.26 484.870   5
   0 -21   4 5188.68 471.279   6
   0  21  -4 4859.09 447.356   2
   0  21  -5 337.953 151.251   2
   0  21   5 667.496 185.825   5
   0 -21   5 293.252 130.802   6
   0  21   6-1.57072 75.7595   5
   0 -21   6 329.576 141.126   6
   0  22   0 12396.9 611.158   2
   0 -22   0 13143.3 705.952   6
   0 -22  -1 2874.71 313.801   6
   0  22  -1 3462.50 313.283   2
   0  22   1 3765.32 339.162   3
   0 -22   1 3085.22 325.889   6
   0  22   2 1616.96 209.432   3
   0 -22  -2 1626.59 235.986   6
   0 -22   2 1900.95 260.585   6
   0  22  -2 1926.79 252.186   2
   0  22  -3 39523.4 1512.31   2
   0 -22   3 41678.8 1560.13   6
   0 -22   4 1623.89 280.020   6
   0  22  -4 2097.90 296.243   2
   0  22   4 1772.87 297.324   5
   0 -22   5 1522.44 270.510   6
   0  22  -5 1600.53 269.325   2
   0  22   5 1776.52 300.714   5
   0 -23   0 383.057 134.727   6
   0  23   0 185.613 95.9990   2
   0  23  -1 2487.32 269.347   2
   0 -23   1 2602.45 302.881   6
   0 -23  -1 2357.81 288.857   6
   0  23   1 2203.50 269.940   3
   0 -23   2 490.280 137.062   6
   0 -23  -2 838.610 179.717   6
   0  23   2 632.125 147.719   3
   0  23  -2 822.698 170.095   2
   0  23  -3 18062.9 910.024   2
   0 -23   3 17614.6 924.020   6
   0  23   4 10132.2 737.945   5
   0 -23   4 10636.5 719.684   6
   0  23  -4 11388.3 732.875   2
   0 -23   5 184.516 118.121   6
   0  23   5 357.905 175.375   5
   0  23  -5 277.806 148.678   2
   0  24   0 982.912 195.136   3
   0 -24   0 835.490 174.396   6
   0  24   1 472.239 131.620   3
   0  24  -1 839.686 151.899   2
   0 -24   1 626.802 158.326   6
   0 -24  -1 476.767 139.429   6
   0 -24  -2 12.6431 73.0576   6
   0  24  -2 147.149 93.0481   2
   0 -24   2 89.0099 77.6360   6
   0  24  -3 1615.59 260.071   2
   0 -24   3 1801.18 288.746   6
   0  24   4 354.307 145.841   5
   0 -24   4 195.754 131.671   6
   0  24  -4 211.084 130.494   2
   0  24  -5 7293.89 613.950   2
   0 -24   5 6676.21 599.268   6
   0  25   0-65.2743 57.1502   3
   0 -25   0-33.1599 100.026   6
   0  25   1 129.564 78.5446   3
   0 -25   1 83.8176 98.0362   6
   0 -25  -1 24.4609 69.8943   6
   0 -25   2 2408.52 318.742   6
   0  25  -2 2465.28 299.698   2
   0 -25  -2 2745.56 328.490   6
   0  25  -3 171.925 100.910   2
   0 -25   3 556.303 170.151   6
   0  25  -4 729.535 197.733   2
   0 -25   4 794.673 206.118   6
   0  26   0 316.540 109.565   3
   0 -26   0 230.141 108.978   6
   0 -26  -1 1408.17 234.670   6
   0  26  -1 1192.74 251.188   3
   0 -26   1 1656.51 269.839   6
   0  26   1 1003.22 200.295   3
   0 -26  -2 2489.36 319.713   6
   0 -26   2 3018.07 362.747   6
   0  26  -2 2747.93 320.324   2
   0  26  -3 2070.61 296.940   2
   0 -26   3 2686.40 349.017   6
   0 -26   4 204.205 125.758   6
   0  26  -4 332.516 119.968   2
   0  27   0 59.0232 72.2529   3
   0 -27   0-45.8803 87.7134   6
   0 -27   1 1513.77 255.504   6
   0  27   1 1472.56 240.047   3
   0  27  -1 1573.76 272.187   3
   0 -27  -1 1231.16 227.241   6
   0 -27   2-9.42320 97.0673   6
   0 -27  -2 81.5932 81.8987   6
   0 -27   3 76.4129 86.9772   6
   0  27  -3 54.2715 62.5049   2
   0  27  -4 336.184 138.750   2
   0 -28   0 214.246 90.0536   6
   0  28   0 182.123 86.8886   3
   0  28  -1 3691.70 418.971   3
   0 -28  -1 3513.75 390.188   6
   0 -28   1 3768.40 418.511   6
   0 -28  -2 323.982 137.045   6
   0  28  -2 229.242 119.962   3
   0 -28   2 502.994 161.707   6
   0 -28   3 347.874 140.789   6
   0  29   0-59.9304 97.2366   3
   0 -29   0-160.396 100.150   6
   0 -29   1 74.5029 82.1597   6
   0 -29  -1 249.540 129.420   6
   0  29  -1-3.77855 78.3459   3
   0 -29   2 100.548 65.6767   6
   0 -29  -2 31.5598 63.5735   6
   0 -30   0-145.650 111.845   6
   0  30   0 152.824 111.164   3
   1   0  -9 250.631 119.687   7
  -1   0   9 262.774 124.266   5
   1   0  -8 58.5713 91.0223   7
  -1   0   8 40.0528 66.9929   5
   1   0  -7 7335.78 504.493   7
  -1   0   7 8220.42 536.646   5
  -1   0   6-78.0030 83.9577   5
  -1   0   6-31.4679 76.1905   1
  -1   0   5 20394.5 802.125   1
  -1   0   5 21140.0 830.698   5
  -1   0   4-22.3503 35.3572   1
  -1   0   4 45.8056 45.9180   5
  -1   0   3 6229.45 321.860   5
   1   0  -3 6633.69 304.935   1
  -1   0   3 5928.86 289.627   2
  -1   0   3 6662.78 309.203   1
   1   0  -3 6122.65 292.085   2
   1   0  -2-47.5502 38.4715   5
  -1   0   2-24.9931 34.4558   5
   1   0  -2 23.3188 23.9839   2
  -1   0   2 32.4443 23.0207   2
   1   0  -2 80.4604 31.3293   1
   1   0  -1 13569.6 387.704   2
   1   0  -1 13375.4 402.340   5
  -1   0  -1 429868. 10367.9   1
  -1   0  -1 441034. 10280.8   5
   1   0   1 441163. 10309.0   3
   1   0   1 439388. 10362.9   1
   1   0   1 446235. 10280.1   5
   1   0   2-2.76732 45.3828   1
   1   0   2-4.86008 20.3447   5
  -1   0  -2 1.43015 16.7996   5
  -1   0  -2-8.22672 16.4567   3
  -1   0  -2 46.1378 32.2949   1
  -1   0  -3 16001.3 546.797   5
   1   0   3 15216.7 610.705   1
  -1   0  -3 16047.9 499.493   3
   1   0   3 14125.5 536.285   5
   1   0   4-70.5952 53.5764   5
  -1   0  -4-17.9706 25.8888   3
   1   0   4 2.50985 55.0147   1
   1   0   5 6014.23 371.876   5
   1   0   5 6522.68 439.244   1
  -1   0  -5 5575.98 281.024   3
   1   0   6-13.2618 57.0294   5
  -1   0  -6-75.4896 85.4623   7
   1   0   6 79.5275 85.3504   1
   1   0   7 4459.50 424.096   1
   1   0   7 4581.87 383.969   5
  -1   0  -7 4232.78 362.700   7
   1   0   8-27.1351 66.7170   1
  -1   0  -8-38.4687 80.2329   7
  -1   1   9-208.449 112.237   5
   1   1  -9-110.651 90.7201   7
   1  -1  -9-14.4929 91.2749   7
  -1  -1   9-34.1479 96.9987   5
   1  -1  -8 7444.79 546.701   7
  -1   1   8 8061.13 576.306   5
  -1  -1   8 8801.03 598.838   5
   1   1  -8 6806.37 524.164   7
   1  -1  -7 318.954 116.312   7
  -1  -1   7 231.427 106.409   5
  -1  -1   7 282.326 87.4950   1
  -1   1   7 303.112 110.045   5
   1  -1  -6 9123.06 520.460   7
  -1  -1   6 8701.75 517.618   5
  -1   1   6 8199.13 510.395   5
  -1  -1   6 8919.98 509.051   1
  -1  -1   5 2423.12 230.907   5
  -1   1   5 2002.81 218.447   5
  -1   1   5 1905.28 208.346   1
  -1  -1   5 2016.76 205.544   1
  -1   1   4 5965.60 341.709   1
  -1  -1   4 5905.31 350.028   5
  -1  -1   4 5743.85 326.430   1
  -1   1   4 6765.72 372.421   5
   1   1  -3 1098.63 110.470   1
  -1  -1   3 1209.52 119.781   2
  -1   1   3 1064.64 105.325   2
   1   1  -3 1140.33 117.206   2
  -1  -1   3 1008.71 106.233   1
   1  -1  -3 991.079 102.686   2
  -1  -1   3 987.728 121.520   5
  -1   1   3 938.527 117.241   5
   1   1  -2 440471. 10938.3   1
   1  -1  -2 483762. 11004.8   5
  -1   1   2 476736. 11005.4   5
  -1  -1   2 437085. 10990.2   5
   1   1  -2 474459. 10980.7   2
   1  -1  -2 470031. 10938.1   2
  -1   1   2 469409. 10944.8   2
  -1  -1   2 466319. 10976.4   2
   1  -1  -2 473439. 10987.5   1
   1   1  -2 432536. 10989.8   5
   1   1  -1 27163.9 692.698   6
  -1   1   1 24777.1 689.769   4
   1  -1  -1 25827.4 694.816   5
   1   1  -1 25204.1 698.723   5
   1   1  -1 26042.0 697.191   2
   1  -1  -1 25664.2 692.659   7
   1  -1  -1 25628.8 657.840   2
   1   1   1 17209.3 505.050   4
  -1  -1  -1 18280.1 551.850   1
   1  -1   1 18604.6 474.685   5
  -1   1  -1 17362.7 473.596   5
   1  -1   1 17300.4 549.062   1
   1  -1   1 18402.5 522.648   3
   1   1   1 16984.9 486.268   3
   1   1   1 15599.1 534.788   1
  -1  -1  -1 18907.1 477.736   7
   1   1   1 17098.3 486.538   5
  -1   1  -1 17510.4 549.662   1
  -1   1  -1 18265.1 518.887   3
   1   1   2 33092.8 951.058   1
  -1  -1  -2 31547.2 868.441   5
  -1  -1  -2 29706.2 846.586   7
  -1   1  -2 31438.7 858.545   3
   1  -1   2 30199.5 925.240   1
   1  -1   2 30781.0 853.352   5
   1   1   2 30795.7 863.932   5
  -1   1  -2 28539.1 843.979   5
  -1  -1  -2 29918.9 917.638   1
  -1  -1  -2 31574.7 811.066   3
  -1   1  -2 32116.3 936.713   1
  -1  -1  -3 61.2078 21.7877   3
   1   1   3-0.64561 32.5589   5
   1  -1   3 48.3227 31.7129   5
  -1   1  -3 62.0050 28.1911   3
   1   1   3 96.6491 56.4372   1
  -1  -1  -3 138.810 40.5417   5
  -1   1  -3 77.2038 23.2928   5
   1   1   4 14032.2 567.567   5
  -1   1  -4 13841.6 496.934   3
  -1  -1  -4 14063.7 455.309   3
   1   1   4 14233.2 635.996   1
  -1  -1  -4 12808.7 535.351   7
   1  -1   4 12737.0 542.274   5
   1  -1   4 13523.3 617.663   1
  -1  -1  -5 8046.57 322.934   3
   1   1   5 8525.17 504.950   1
  -1   1  -5 7504.06 357.053   3
   1  -1   5 7244.74 415.362   5
  -1  -1  -5 7036.82 401.710   7
   1   1   5 7992.24 443.148   5
   1  -1   5 7765.91 485.219   1
   1   1   6 5538.16 436.404   1
  -1   1  -6 5519.87 308.462   3
   1  -1   6 5351.58 385.164   5
  -1  -1  -6 5274.52 373.338   7
   1   1   6 5782.52 398.978   5
   1  -1   6 5736.62 446.624   1
   1  -1   7 118.874 72.5156   1
   1   1   7 182.536 98.4997   5
  -1  -1  -7 158.711 79.3997   7
  -1   1  -7 208.667 90.4139   7
   1  -1   7 249.808 88.7066   5
   1  -1   8 1629.74 246.118   5
   1  -1   8 1682.59 276.988   1
  -1  -1  -8 1818.57 260.826   7
   1   1   8 1187.35 242.027   1
  -1   1  -8 1549.60 233.390   7
   1   1   8 1417.28 236.650   5
  -1  -2   9 584.112 171.073   5
  -1   2   9 354.525 118.217   5
   1   2  -9 287.262 122.015   7
   1  -2  -9 215.499 119.037   7
  -1  -2   8 352.838 130.908   5
  -1   2   8 414.378 137.260   5
   1  -2  -8 201.214 87.5696   7
  -1   2   7 506.607 142.905   5
  -1  -2   7 815.459 165.611   1
   1  -2  -7 447.723 121.792   7
  -1  -2   7 451.483 123.654   5
  -1  -2   6 1829.97 215.151   1
  -1  -2   6 1751.59 224.971   5
   1  -2  -6 1741.30 211.781   7
  -1   2   6 1702.22 218.817   5
   1  -2  -5 208.370 64.9068   7
  -1  -2   5 330.231 87.5313   1
  -1  -2   5 301.766 82.5188   5
  -1   2   5 191.614 73.1680   5
   1   2  -4 6417.66 362.827   2
  -1  -2   4 6947.86 349.407   1
  -1  -2   4 7151.06 380.635   5
  -1   2   4 6769.45 377.827   5
   1  -2  -4 7044.48 372.196   7
  -1   2   3 14624.0 579.868   5
  -1  -2   3 15590.2 535.902   1
  -1  -2   3 17471.1 605.989   5
   1  -2  -3 15383.1 577.943   7
   1   2  -3 17107.8 583.972   2
   1   2  -3 16397.1 543.371   1
  -1   2   3 16054.0 528.357   2
   1   2  -2 325598. 7927.08   1
   1   2  -2 326888. 7994.24   2
  -1  -2   2 352617. 7992.56   2
   1  -2  -2 349892. 8004.58   7
  -1  -2   2 325930. 7924.27   1
  -1  -2   2 336502. 8003.36   5
  -1   2   2 335201. 7914.86   4
  -1   2   2 333043. 7920.60   2
   1   2  -2 331865. 8005.03   5
   1  -2  -2 337406. 8000.53   5
   1  -2  -2 327139. 7916.28   2
  -1   2   2 338165. 8003.34   5
   1  -2  -1 1658.75 97.5885   4
   1   2  -1 1733.66 105.638   6
  -1  -2   1 1795.05 111.452   2
  -1  -2   1 1696.53 104.068   6
  -1   2   1 1684.83 104.332   7
   1  -2  -1 1572.12 102.377   7
   1   2  -1 1879.99 115.867   2
   1   2  -1 1814.99 109.832   5
   1  -2  -1 2119.70 114.599   5
  -1  -2   1 1319.69 109.551   5
  -1   2   1 1703.12 99.1708   4
  -1   2   1 1601.98 97.9175   5
   1   2   0 146729. 3316.50   1
   1   2   0 127153. 3342.91   6
  -1   2  -1 493.545 61.9761   3
   1  -2   1 441.682 61.8676   1
  -1  -2  -1 509.606 47.4425   7
   1  -2   1 572.119 45.6757   5
   1   2   1 537.907 68.9721   1
   1   2   1 406.451 46.3922   4
   1   2   1 440.325 45.2705   7
  -1   2  -1 513.972 44.1735   5
  -1  -2  -1 571.459 53.0815   4
  -1  -2  -1 690.290 74.0336   1
   1   2   2 29523.9 794.903   4
   1   2   2 32044.5 858.245   5
  -1  -2  -2 29206.6 827.782   7
  -1   2  -2 32510.0 916.945   1
   1   2   2 29060.8 911.741   1
  -1   2  -2 30319.3 854.705   3
   1  -2   2 30706.8 902.465   1
   1  -2   2 30740.6 830.089   5
   1  -2   3 13308.5 479.751   5
   1  -2   3 12637.2 535.012   1
   1   2   3 14182.4 571.988   1
  -1  -2  -3 13026.9 475.290   7
   1   2   3 11925.2 479.916   5
  -1   2  -3 11875.1 464.104   5
   1  -2   4 21219.8 727.606   5
  -1  -2  -4 19770.0 573.998   3
   1   2   4 19117.2 794.178   1
  -1  -2  -4 19781.3 707.587   7
   1  -2   4 19948.0 790.558   1
   1   2   4 19446.5 723.081   5
   1   2   5-46.8566 61.4953   1
   1   2   5-54.9808 65.2537   5
   1  -2   5-17.7356 71.6690   1
  -1  -2  -5-19.3785 40.0079   7
  -1   2  -5 24.1363 33.9523   3
  -1  -2  -5-32.2194 23.2003   3
   1  -2   5 15.7984 43.6603   5
  -1  -2  -6 933.021 158.971   7
   1  -2   6 851.787 151.759   5
   1   2   6 701.864 162.484   1
   1   2   6 963.517 161.767   5
   1  -2   6 703.674 162.092   1
  -1   2  -6 807.866 117.563   3
   1  -2   7 2023.25 249.508   5
  -1  -2  -7 1591.70 218.550   7
  -1   2  -7 1783.13 234.196   7
   1   2   7 2262.05 298.763   1
   1  -2   7 1546.72 243.924   1
   1   2   7 1979.09 258.404   5
   1   2   8 541.015 146.585   5
   1  -2   8 327.833 118.621   5
  -1   2  -8 344.393 107.847   7
  -1  -2  -8-41.0565 81.9176   7
   1   2   8 426.364 169.894   1
   1  -2   8 306.017 141.715   1
  -1   3   9 387.192 129.549   5
   1  -3  -9 147.023 102.214   7
   1   3  -9 570.293 167.970   7
  -1  -3   9 427.385 139.126   5
  -1  -3   8 413.812 118.774   5
  -1  -3   8 667.822 162.658   1
   1  -3  -8 516.364 145.145   7
  -1   3   8 473.597 139.905   5
   1  -3  -7 1914.96 247.892   7
  -1  -3   7 1433.38 209.761   1
  -1  -3   7 1488.60 223.515   5
   1  -3  -6 10536.7 574.816   7
  -1  -3   6 11033.6 562.774   1
  -1   3   6 9807.41 572.612   5
  -1  -3   6 10707.0 585.289   5
  -1  -3   5 9602.69 508.837   5
  -1   3   5 9968.35 520.035   5
  -1  -3   5 9361.32 468.777   1
   1   3  -5 10063.1 518.340   2
   1  -3  -5 9670.36 503.806   7
  -1   3   4 30255.3 1026.79   5
   1   3  -4 32031.4 1037.80   2
  -1  -3   4 30887.8 967.035   1
  -1  -3   4 33325.2 1049.27   5
   1  -3  -4 29313.2 1005.74   7
  -1   3   3 42899.2 1094.13   4
  -1   3   3 41316.0 1236.43   5
   1  -3  -3 43087.8 1243.24   7
   1   3  -3 43738.5 1167.72   1
  -1  -3   3 43425.5 1255.43   5
  -1  -3   3 41852.4 1163.35   1
   1   3  -3 40720.3 1225.06   2
  -1   3   3 41594.5 1146.53   2
  -1   3   2 23610.8 639.739   2
  -1   3   2 21530.1 718.850   5
  -1  -3   2 24707.4 653.900   1
  -1  -3   2 24225.6 730.421   2
   1   3  -2 25910.4 746.226   5
  -1   3   2 26148.0 743.351   7
   1   3  -2 26167.8 748.672   2
   1   3  -2 23284.5 651.192   1
  -1  -3   2 22547.4 729.731   5
   1  -3  -2 25257.0 742.294   5
  -1   3   2 23552.0 650.282   4
   1  -3  -2 22430.6 728.635   7
  -1   3   1 107840. 2683.23   7
   1   3  -1 110192. 2690.60   2
   1  -3  -1 108164. 2657.30   4
  -1   3   1 109105. 2669.29   5
  -1  -3   1 102727. 2681.04   2
   1   3  -1 110261. 2687.93   6
  -1   3   1 107788. 2604.77   6
  -1  -3   1 112920. 2688.88   6
   1  -3  -1 105661. 2680.40   7
   1   3  -1 117269. 2701.67   5
   1   3   0 94669.7 2248.22   6
  -1  -3   0 90067.6 2193.95   1
  -1   3   0 88137.7 2243.56   3
  -1  -3   0 92197.4 2245.12   6
   1  -3   0 86674.8 2244.56   3
   1   3   0 91140.2 2195.39   1
  -1  -3  -1 28388.4 814.941   1
   1   3   1 29026.3 769.035   7
   1   3   1 27641.5 819.321   6
  -1   3  -1 28649.6 817.561   3
   1   3   1 28493.6 820.750   1
  -1  -3  -1 28790.4 756.081   4
   1  -3   1 28358.2 821.682   1
  -1   3  -1 28509.1 756.258   5
  -1  -3  -2 1307.72 107.347   7
  -1   3  -2 1485.74 111.135   5
  -1   3  -2 1523.25 139.203   1
   1  -3   2 1544.94 139.471   1
   1   3   2 1585.78 90.7688   4
   1   3   2 1468.40 119.864   5
   1   3   2 1525.64 144.550   1
   1  -3   2 1527.05 111.776   5
  -1  -3  -3 66809.0 1761.84   7
  -1   3  -3 61802.7 1742.76   5
   1   3   3 62884.9 1767.33   5
   1   3   3 64428.7 1860.43   1
   1  -3   3 62576.5 1746.39   5
   1   3   3 65345.6 1642.56   4
  -1  -3  -4 1049.30 125.229   7
   1   3   4 1025.01 154.960   1
   1  -3   4 1221.87 163.680   1
   1   3   4 1007.57 84.9204   4
   1  -3   4 951.016 123.140   5
   1   3   4 1405.99 154.819   5
   1   3   5 2839.85 285.553   1
   1  -3   5 2422.51 229.935   5
   1  -3   5 2798.63 277.676   1
   1   3   5 2377.91 233.279   5
  -1   3  -5 2588.94 210.894   3
   1   3   5 2631.18 152.968   4
  -1  -3  -5 2874.70 245.807   7
   1  -3   6 2055.87 229.519   5
  -1  -3  -6 1985.09 231.952   7
   1   3   6 2295.58 253.319   5
  -1   3  -6 2393.07 214.054   3
   1   3   6 2284.45 278.833   1
   1  -3   6 2149.81 262.502   1
   1  -3   7 1086.82 204.159   1
   1   3   7 1106.61 218.774   1
  -1  -3  -7 1280.23 203.430   7
   1   3   7 1023.65 190.218   5
   1  -3   7 1165.00 197.213   5
   1  -3   8 4403.54 446.178   1
  -1   3  -8 4425.73 401.759   7
   1  -3   8 3990.84 391.177   5
   1   3   8 4500.08 417.438   5
   1   3   8 4283.08 465.088   1
  -1  -3  -8 4104.71 392.502   7
  -1  -4   9 509.311 157.011   5
   1  -4  -9 359.830 133.974   7
  -1   4   9 140.661 92.2558   5
  -1  -4   8 520.604 155.771   1
  -1  -4   8 408.698 118.680   5
   1  -4  -8 507.733 143.713   7
  -1   4   8 581.909 153.065   5
  -1  -4   7 141.902 77.2097   1
   1  -4  -7-52.6685 120.525   7
  -1   4   7-53.7366 87.6122   5
  -1  -4   7-57.0657 83.9970   5
  -1   4   6 517.964 121.275   5
  -1  -4   6 571.862 134.295   5
  -1   4   6 642.441 66.5689   4
  -1  -4   6 624.172 128.525   1
   1  -4  -6 510.847 118.026   7
  -1   4   5 80.5791 25.4055   4
   1   4  -5 154.689 71.6533   2
  -1  -4   5 171.423 83.9804   5
  -1  -4   5 215.081 67.3841   1
  -1   4   5 38.7371 48.2533   5
   1  -4  -5 156.760 73.2889   7
  -1   4   4 272276. 6433.03   5
   1   4  -4 263394. 6411.04   2
  -1  -4   4 256652. 6302.28   1
  -1   4   4 263052. 6141.55   4
  -1  -4   4 260995. 6401.63   5
  -1  -4   3 23300.5 782.299   5
  -1   4   3 22202.6 673.389   2
  -1   4   3 23686.8 627.532   4
  -1  -4   3 23827.5 699.292   1
   1  -4  -3 23120.9 779.457   7
   1   4  -3 21798.9 684.059   1
   1   4  -3 22494.5 771.551   2
  -1   4   3 22725.0 772.898   5
  -1   4   2 3390.50 130.364   2
  -1  -4   2 3062.33 192.673   2
   1  -4  -2 3264.19 198.057   5
   1   4  -2 3163.80 134.767   1
   1   4  -2 3277.33 198.790   5
  -1   4   2 3169.85 195.118   5
  -1  -4   2 3230.01 201.716   5
  -1   4   2 3166.30 194.122   7
  -1  -4   2 3260.59 137.166   1
  -1  -4   2 3240.75 199.508   6
   1   4  -2 3140.26 197.188   2
   1  -4  -2 3319.93 202.048   7
   1  -4  -2 2986.60 142.541   4
  -1   4   1 97169.4 2293.38   6
  -1  -4   1 97847.3 2382.66   2
  -1  -4   1 98073.4 2383.77   6
   1   4  -1 90175.9 2371.56   6
   1   4  -1 87074.2 2376.40   2
   1  -4  -1 95125.2 2347.81   3
  -1   4   1 95264.6 2375.83   7
   1  -4   0 378.952 42.6342   2
   1   4   0 513.394 63.9421   6
   1   4   0 663.071 54.4832   1
   1  -4   0 431.861 59.0354   3
   1   4   0 395.393 59.7393   2
  -1   4   0 442.337 61.1996   3
  -1  -4   0 421.357 44.6465   1
   1  -4   0 335.533 37.8507   6
  -1  -4   0 427.303 62.6256   6
   1  -4   1 15.3104 29.1619   2
   1   4   1 55.9505 23.8757   7
  -1   4  -1 31.7804 29.5295   3
   1   4   1 5.71627 21.8900   1
  -1  -4  -1 52.6946 41.7210   6
  -1  -4  -1 38.8698 22.4453   1
   1   4   1 70.0675 30.4348   6
   1   4   2 4012.76 246.410   1
   1  -4   2 3588.78 227.010   1
  -1   4  -2 3877.64 197.654   5
   1   4   2 3952.90 223.400   5
   1   4   2 3815.55 200.250   7
  -1  -4  -2 4349.05 214.704   7
   1   4   3 2537.76 224.066   1
   1  -4   3 2576.87 212.850   1
  -1  -4  -3 2611.14 189.865   7
   1   4   3 2833.18 126.324   4
   1  -4   3 3015.39 197.483   5
   1   4   3 2605.24 199.241   5
  -1   4  -3 2845.38 191.558   5
  -1  -4  -4 42057.4 1271.60   7
   1   4   4 42683.6 1373.23   1
   1  -4   4 41397.4 1331.07   1
   1   4   4 39315.3 1275.16   5
   1   4   4 40394.1 1068.35   4
   1   4   5 821.485 160.882   1
   1   4   5 1164.98 161.160   5
   1  -4   5 1255.04 162.956   5
  -1  -4  -5 1023.45 148.809   7
   1  -4   5 975.289 168.656   1
   1   4   6 109.639 72.3126   5
   1  -4   6 190.984 91.2774   1
   1   4   6 50.3135 80.6619   1
   1  -4   6-11.5366 72.0403   5
  -1  -4  -6 12.8577 63.4640   7
  -1   4  -6 132.573 58.1374   3
  -1  -4  -7 189.538 78.9483   7
   1   4   7 373.326 112.356   5
   1  -4   7 162.003 65.0717   5
   1  -4   7 161.166 81.3004   1
   1   4   7 452.009 154.517   1
   1   4   8 1882.24 269.267   5
   1  -4   8 1406.61 228.428   5
  -1  -4  -8 1631.13 249.428   7
   1   4   8 1808.80 317.208   1
   1  -4   8 1729.86 279.765   1
   1  -4   9 62.3226 108.183   1
  -1  -5   9 82.2983 82.5360   5
  -1   5   9 17.3954 77.3908   5
  -1   5   8 173.867 91.4222   5
  -1  -5   8 412.376 154.687   5
   1  -5  -8 309.875 103.489   7
  -1  -5   8 469.356 133.062   1
  -1  -5   7 497.726 130.383   1
  -1   5   7 863.015 174.605   5
  -1  -5   7 610.379 145.149   5
   1  -5  -7 378.288 119.547   7
  -1  -5   6 7645.87 444.701   1
  -1   5   6 7641.79 489.382   5
  -1  -5   6 6728.81 461.067   5
   1  -5  -6 7083.50 471.905   7
  -1  -5   5 4395.75 333.903   5
  -1  -5   5 4158.61 284.764   1
   1  -5  -5 4448.77 333.992   7
  -1   5   5 4244.98 161.306   4
  -1   5   5 4020.52 324.157   5
   1   5  -5 4310.69 334.410   2
  -1   5   4 120402. 3192.16   5
   1  -5  -4 117835. 3184.87   7
   1   5  -4 123205. 3199.57   2
  -1   5   4 119877. 2906.00   4
  -1  -5   4 118028. 3183.55   5
  -1  -5   4 121424. 3078.80   1
  -1   5   4 123950. 3052.26   2
  -1  -5   3 703.386 81.7478   1
   1   5  -3 459.476 92.8139   2
  -1  -5   3 554.527 105.512   5
   1   5  -3 726.214 78.5335   1
   1  -5  -3 604.122 97.2646   7
  -1   5   3 739.665 109.212   5
  -1   5   3 712.706 73.4629   2
  -1   5   2 815.580 100.576   7
   1  -5  -2 821.465 103.736   7
  -1  -5   2 778.510 57.8285   1
   1  -5  -2 863.095 68.9951   4
  -1   5   2 778.301 50.9889   2
   1   5  -2 871.596 61.4264   1
   1  -5  -2 777.173 73.9972   3
  -1   5   2 854.013 99.2065   5
   1   5  -2 715.443 92.1282   5
   1   5  -2 745.647 100.234   2
  -1   5   2 817.893 80.8356   6
  -1  -5   2 714.837 92.4120   2
  -1  -5   2 810.657 99.1323   6
  -1  -5   1 8659.81 336.129   6
   1  -5  -1 7583.67 259.268   6
  -1   5   1 7717.97 318.296   7
  -1   5   1 7605.38 296.982   3
   1   5  -1 7621.16 322.715   6
  -1   5   1 8088.68 268.882   6
   1  -5  -1 7946.52 302.325   3
  -1  -5   1 7332.47 313.869   2
  -1   5   0 5589.08 214.040   6
   1  -5   0 6105.85 220.341   2
   1  -5   0 5668.10 212.321   6
   1   5   0 5461.52 247.001   2
   1   5   0 5432.62 253.668   6
  -1   5   0 5643.29 257.736   3
  -1  -5   0 6262.93 268.832   6
  -1  -5   0 5735.48 215.096   1
   1   5   0 5907.11 212.193   1
   1   5   1 1906.15 146.110   6
   1  -5   1 1908.00 138.197   2
   1   5   1 1911.70 137.733   1
  -1  -5  -1 1884.51 136.454   1
  -1  -5  -1 2109.58 153.815   6
   1   5   1 1824.84 126.493   7
   1  -5   2 78.6837 45.9055   1
   1   5   2 42.8395 25.4579   7
   1   5   2-9.40918 40.3597   1
  -1  -5  -2 38.9764 32.3631   7
  -1   5  -2 40.0549 22.5251   5
  -1  -5  -2 36.0828 15.4475   4
   1   5   2-19.6943 36.9666   5
   1   5   3 2913.51 212.608   5
   1   5   3 3080.30 245.065   1
  -1  -5  -3 3151.02 213.633   7
   1  -5   3 2595.57 212.243   1
   1  -5   4 17041.8 678.901   5
   1   5   4 17779.9 762.910   1
   1  -5   4 18133.4 739.142   1
   1   5   4 20017.2 736.094   5
  -1  -5  -4 18869.1 701.402   7
   1   5   5 3054.76 301.532   1
   1   5   5 2711.00 258.417   5
  -1  -5  -5 2789.50 250.871   7
   1  -5   5 2924.60 257.103   5
   1  -5   5 2908.65 286.648   1
   1   5   6 1920.78 262.093   1
   1   5   6 1770.13 230.965   5
   1  -5   6 2421.36 255.179   5
  -1  -5  -6 1561.76 206.640   7
  -1   5  -6 1881.25 208.976   3
   1  -5   6 2085.27 261.510   1
   1   5   7 1430.78 226.658   5
   1   5   7 1453.74 258.376   1
   1  -5   7 1051.80 189.143   5
  -1  -5  -7 1728.71 232.881   7
   1  -5   7 1252.77 219.038   1
   1  -5   8 262.694 116.291   1
  -1  -5  -8 634.901 146.368   7
   1   5   8 353.436 131.751   5
   1   5   8 183.233 123.685   1
   1  -5   8 451.914 141.044   5
   1  -5   9 230.389 135.801   1
  -1   6   9 276.966 139.372   5
  -1  -6   9 307.413 139.417   5
   1  -6  -9 477.401 151.798   7
   1  -6  -8 327.851 125.962   7
  -1   6   8 396.691 139.661   5
  -1  -6   8 449.919 159.365   5
  -1  -6   8 639.291 153.148   1
   1  -6  -7-6.10977 70.4158   7
  -1   6   7-96.3511 99.1630   5
  -1  -6   7 121.590 89.6692   5
  -1  -6   7 38.3366 53.5332   1
  -1  -6   6 11829.4 577.772   1
   1  -6  -6 11628.3 630.226   7
  -1   6   6 11876.8 647.047   5
  -1  -6   6 12218.6 651.405   5
  -1   6   5 11809.0 599.160   5
  -1  -6   5 11120.0 594.878   5
   1   6  -5 11529.0 606.343   2
  -1  -6   5 12514.2 538.572   1
  -1  -6   4 65150.3 1693.06   1
  -1   6   4 60811.7 1800.56   5
   1  -6  -4 61297.8 1804.52   7
  -1   6   4 62327.8 1653.39   2
   1   6  -4 62199.8 1813.69   2
   1   6  -3 2161.45 140.289   1
  -1  -6   3 2058.05 138.295   1
  -1   6   3 2337.79 194.722   5
   1  -6  -3 1948.48 187.397   7
  -1  -6   3 1986.57 184.983   6
   1  -6  -3 2306.98 132.307   3
   1   6  -3 2512.43 210.988   2
  -1   6   3 2587.32 140.877   2
  -1   6   2 116.473 34.2053   6
   1  -6  -2 104.446 27.6492   3
   1   6  -2 158.227 59.9254   2
  -1   6   2 74.5884 37.4255   5
   1  -6  -2 142.969 29.9951   4
  -1  -6   2 132.257 24.2952   1
  -1  -6   2 125.712 52.2799   6
   1  -6  -2 116.582 53.1391   7
   1  -6  -1 9155.23 306.224   6
  -1   6   1 8941.02 307.357   6
   1   6  -1 8188.56 356.318   2
   1  -6  -1 9086.99 343.810   3
  -1   6   1 8966.17 342.560   3
  -1  -6   1 8847.38 361.844   2
   1   6  -1 8834.28 368.262   6
  -1   6   1 10155.9 382.481   7
  -1  -6   1 8904.13 368.146   6
  -1  -6   0 4758.66 192.869   1
   1   6   0 4260.91 232.066   6
   1  -6   0 4428.36 194.191   6
  -1   6   0 4584.49 193.657   2
   1   6   0 4861.47 232.584   2
   1  -6   0 4562.99 193.250   2
  -1   6   0 4536.43 197.785   6
  -1  -6   0 4377.66 234.578   6
  -1   6   0 4509.00 234.180   3
   1   6   1 12144.8 440.909   1
  -1  -6  -1 12366.7 468.488   6
  -1  -6  -1 12912.7 451.675   1
   1  -6   1 12576.9 450.743   2
   1   6   1 12421.9 471.356   6
   1  -6   1 11266.6 424.825   6
   1   6   2 60968.1 1690.49   7
  -1  -6  -2 62683.0 1569.11   4
   1   6   2 61514.1 1742.16   1
   1  -6   2 63083.3 1726.97   1
  -1  -6  -3 5206.87 287.923   7
   1   6   3 4757.24 290.566   5
   1  -6   3 4525.65 285.046   1
  -1  -6  -4 202.607 62.6043   7
   1  -6   4 137.854 55.2925   1
   1   6   4-0.35776 59.1165   5
   1   6   4 43.8466 48.0851   1
   1  -6   5 440.839 108.380   5
   1   6   5 336.572 101.037   5
   1  -6   5 402.764 99.8438   1
   1   6   5 258.856 103.737   1
  -1  -6  -5 336.929 95.7363   7
   1  -6   6 6241.25 428.066   5
   1   6   6 5909.42 471.419   1
   1  -6   6 5333.32 427.520   1
   1   6   6 4763.19 406.014   5
  -1  -6  -6 5764.41 408.520   7
  -1   6  -6 5289.52 375.720   3
   1   6   7 143.491 116.109   1
   1  -6   7 108.177 79.5732   5
  -1  -6  -7 223.936 91.2257   7
   1  -6   7 64.7894 63.4255   1
   1   6   7 185.000 98.1126   5
   1   6   8 168.948 101.756   5
  -1  -6  -8 235.551 90.6219   7
   1  -6   8 154.245 110.009   1
   1  -6   9 205.990 136.946   1
   1  -7  -9 1743.90 288.403   7
  -1   7   9 3121.00 393.384   5
  -1  -7   8-19.7612 56.1937   1
  -1   7   8 101.286 104.432   5
   1  -7  -8 310.067 154.267   7
  -1  -7   8 255.241 138.258   5
  -1  -7   7 3146.14 301.472   1
  -1  -7   7 3129.71 337.466   5
   1  -7  -7 2838.28 319.854   7
  -1   7   7 3112.81 339.715   5
  -1  -7   6 66787.2 1991.86   1
  -1  -7   6 67521.1 2116.21   5
  -1   7   6 62648.6 2096.18   5
   1  -7  -6 73798.4 2153.52   7
   1   7  -6 70578.9 2153.48   2
   1   7  -5 6856.38 452.765   2
  -1  -7   5 7429.46 463.905   5
   1  -7  -5 8058.73 473.353   7
   1  -7  -5 6964.12 260.704   3
  -1  -7   5 8367.45 411.995   1
  -1   7   5 6785.79 445.681   5
  -1  -7   4 4176.70 317.255   6
   1   7  -4 4395.07 317.712   2
  -1  -7   4 4233.27 245.705   1
  -1   7   4 4040.05 304.451   5
  -1   7   4 4173.26 228.777   2
   1  -7  -4 4309.95 317.820   7
   1  -7  -4 4083.10 185.875   3
  -1  -7   3 21724.6 657.303   1
  -1   7   3 22184.2 792.162   5
   1  -7  -3 22526.8 610.700   4
   1  -7  -3 22680.7 799.485   7
  -1  -7   3 21957.2 803.558   6
   1  -7  -3 21981.3 646.310   3
   1   7  -3 21388.8 783.204   2
  -1   7   3 22306.2 634.417   2
   1   7  -3 21427.8 657.807   1
   1   7  -2 18632.2 654.764   2
   1  -7  -2 17281.7 557.124   3
  -1   7   2 18088.5 579.258   6
  -1  -7   2 17294.3 488.781   1
  -1   7   2 17696.1 637.875   5
  -1  -7   1 146.353 47.1511   2
  -1   7   1 159.341 45.8839   3
  -1   7   1 109.604 31.5885   6
   1  -7  -1 144.809 36.0105   6
  -1   7   1 117.522 19.4978   2
   1   7  -1 146.614 45.2165   2
  -1  -7   1 138.663 50.2170   6
   1   7  -1 182.706 54.2478   6
   1  -7  -1 129.398 22.7401   2
   1  -7   0 29561.8 836.349   2
   1   7   0 32817.7 929.427   6
  -1  -7   0 29167.3 824.859   1
   1   7   0 31034.6 895.143   2
   1  -7   0 31795.9 854.159   6
  -1   7   0 29187.4 912.417   3
  -1   7   0 28285.5 844.085   6
  -1  -7   0 31148.2 921.068   6
  -1   7   0 31541.9 840.052   2
   1  -7   1 13205.3 494.039   6
   1   7   1 13207.1 499.392   1
  -1   7  -1 14673.5 514.252   2
  -1  -7  -1 14035.5 533.742   6
  -1  -7  -1 15833.5 524.857   1
   1  -7   1 15656.3 522.724   2
   1   7   2 97333.7 2674.19   1
   1  -7   2 107333. 2665.53   1
  -1   7  -2 103171. 2624.45   5
  -1  -7  -2 101945. 2496.13   4
   1   7   3 1314.35 156.655   5
   1  -7   3 1320.70 154.041   1
   1   7   3 1405.44 170.965   1
  -1  -7  -4 137.305 59.5047   7
   1   7   4 280.062 92.5103   1
   1   7   4 390.275 90.5313   5
   1  -7   4 323.640 85.6310   1
   1   7   5 42.9607 61.7939   5
   1  -7   5 2.69601 57.2168   1
  -1  -7  -5 20.0257 48.8669   7
   1   7   5 73.7912 65.6501   1
  -1  -7  -6-18.4682 51.6650   7
   1   7   6 92.0207 65.9162   1
   1   7   6 30.6405 63.1161   5
   1  -7   6 83.5069 78.0274   1
   1   7   7 208.217 134.820   1
  -1  -7  -7-71.1499 56.8945   7
   1  -7   7 99.2666 87.7326   1
  -1   7  -7-53.5886 61.4180   3
   1   7   7 67.3909 74.0793   5
  -1  -7  -8-78.0329 97.7874   7
   1  -7   8-32.2345 102.704   1
   1   7   8-12.2124 58.7361   5
   1  -7   9 363.481 138.564   1
  -1   8   9 1147.41 239.913   5
   1  -8  -9 1903.85 303.159   7
   1  -8  -8 20363.1 1005.23   7
  -1   8   8 18034.5 980.613   5
  -1  -8   8 19898.5 921.798   1
  -1  -8   7 250.721 90.1575   1
   1  -8  -7 220.043 87.8359   7
  -1   8   7 354.532 133.799   5
   1   8  -6 52957.2 1848.58   2
  -1   8   6 57677.9 1872.67   5
  -1  -8   6 56312.5 1720.72   1
  -1  -8   5 13024.5 553.335   1
  -1   8   5 12910.9 645.008   5
   1   8  -5 13940.9 677.515   2
  -1  -8   5 12830.1 659.935   6
   1  -8  -5 12709.6 395.304   3
   1  -8  -5 13416.8 662.104   7
   1  -8  -4 2957.41 261.284   7
   1   8  -4 3227.39 275.891   2
  -1   8   4 3004.09 261.208   5
   1  -8  -4 3082.80 158.922   3
  -1  -8   4 2589.13 191.647   1
  -1   8   4 3135.01 188.854   2
  -1  -8   4 2709.46 256.040   6
  -1  -8   3-5.87019 19.0428   1
  -1  -8   3-81.2081 58.4181   6
   1  -8  -3-47.1980 57.4164   7
  -1   8   3-24.4334 55.1139   5
   1  -8  -3 4.71679 13.4286   4
   1  -8  -3 23.8213 21.3876   3
   1   8  -3 19.6610 68.0173   2
  -1  -8   2 24858.2 671.608   1
   1   8  -2 25891.0 855.080   2
  -1   8   2 25329.3 651.998   2
  -1  -8   2 25026.3 848.538   6
  -1   8   2 25247.6 772.631   6
  -1   8   1 82.9281 20.1730   2
   1   8  -1 37.0995 37.4822   2
  -1  -8   1 167.175 55.5727   6
   1  -8  -1 105.794 23.4160   2
   1  -8  -1 119.843 34.4344   6
  -1   8   1 80.3724 39.0601   3
  -1   8   1 108.007 33.8071   6
   1  -8   0 18364.7 588.964   2
   1  -8   0 20654.0 620.463   6
  -1  -8   0 19880.8 589.007   1
  -1   8   0 20349.2 621.889   6
  -1  -8   0 21572.6 694.956   6
  -1   8   0 19283.1 667.090   3
  -1   8   0 19108.0 592.248   2
   1   8   0 19781.6 650.243   2
   1  -8   1 227.910 55.5957   2
  -1  -8  -1 137.220 50.7890   6
  -1   8  -1 245.679 63.9851   2
   1  -8   1 240.089 54.2614   6
  -1  -8  -1 262.829 60.3542   1
   1  -8   2 30137.9 976.659   1
   1   8   2 31493.3 1021.27   1
   1   8   3 189.261 81.3622   1
   1   8   3 99.1673 49.7982   5
   1  -8   3 128.518 53.8218   1
   1  -8   4 536.127 108.585   1
   1   8   4 391.618 100.266   5
   1   8   4 523.097 126.806   1
  -1  -8  -4 432.388 96.1334   7
  -1  -8  -5-34.7137 55.3727   7
   1   8   5 49.3050 80.4703   1
   1   8   5 50.0858 60.1516   5
   1  -8   5-78.6923 78.6692   1
   1   8   6 132.922 68.1676   5
  -1  -8  -6 16.7576 64.6154   7
   1  -8   6 148.853 95.8248   1
   1   8   6 147.336 82.2190   1
  -1  -8  -7 736.833 166.982   7
   1  -8   7 798.429 177.242   1
   1   8   7 271.304 109.202   5
  -1   8  -7 634.789 138.816   3
  -1  -8  -8 2582.32 322.910   7
   1   8   8 2762.09 346.383   5
   1  -8   8 3168.85 376.945   1
  -1   9   9 2481.57 355.133   5
   1  -9  -9 1847.31 299.321   7
  -1   9   8 4419.88 444.122   5
   1  -9  -8 3477.31 398.009   7
  -1  -9   7 118.540 71.0843   1
  -1   9   7 146.610 77.5201   5
   1  -9  -7 10.3267 68.7743   7
  -1  -9   6 12018.3 577.969   1
   1   9  -6 12936.5 705.581   2
   1  -9  -6 12863.5 684.207   7
  -1   9   6 11022.2 653.310   5
  -1  -9   6 12730.4 704.866   6
  -1   9   5 3758.19 327.879   5
  -1  -9   5 4062.98 275.858   1
   1  -9  -5 4077.22 338.030   7
   1   9  -5 4722.44 382.052   2
  -1  -9   5 3965.72 344.423   6
  -1   9   4 2356.70 159.488   2
  -1  -9   4 2459.08 178.924   1
   1  -9  -4 2450.34 242.298   7
   1   9  -4 2260.44 239.343   2
  -1  -9   4 2544.59 253.335   6
  -1   9   4 2361.25 244.319   5
  -1  -9   3 5304.05 344.173   6
   1   9  -3 4907.56 328.405   2
  -1  -9   3 5579.55 238.509   1
   1  -9  -3 5307.26 221.260   4
  -1   9   3 4809.76 333.864   5
  -1   9   2 5.17207 11.8396   2
  -1   9   2 32.6584 23.2676   6
  -1  -9   2 9.57792 16.8416   1
  -1   9   2 47.6724 36.0789   3
  -1  -9   2 32.3328 42.6461   6
  -1   9   1 8715.08 373.226   3
  -1   9   1 8498.55 281.865   2
   1   9  -1 8211.79 385.633   2
   1  -9  -1 8568.28 285.797   2
  -1   9   1 8830.81 351.072   6
   1  -9  -1 8635.04 344.495   6
  -1  -9   1 8272.24 398.499   6
   1  -9   0 33075.4 911.973   2
  -1  -9   0 32095.2 906.481   1
  -1   9   0 31985.2 940.401   6
  -1   9   0 33065.3 1006.38   3
   1   9   0 31582.5 967.955   2
  -1   9   0 31005.1 905.747   2
   1  -9   0 31650.0 936.152   6
   1  -9   1 2677.29 193.393   6
  -1  -9  -1 3270.22 207.725   1
   1   9   1 3176.97 203.390   2
  -1   9  -1 2948.00 204.045   2
  -1  -9  -1 3349.99 233.335   6
   1  -9   2 5166.28 296.843   1
   1  -9   2 4813.14 297.500   6
  -1   9  -2 5066.59 311.783   2
   1   9   3-9.83769 47.6135   1
   1   9   3-25.7594 58.6563   5
   1  -9   3 92.2552 50.7571   1
   1  -9   4 3.33202 49.7925   1
   1   9   4-19.3010 70.5294   1
   1   9   4 12.7252 43.0219   5
   1   9   5 1310.27 188.177   5
   1   9   5 1278.35 212.900   1
  -1  -9  -5 1372.53 189.062   7
   1  -9   5 1159.88 176.230   1
   1   9   6 136.787 79.6863   5
   1  -9   6-18.6012 62.1432   1
   1   9   7 46.5103 51.9333   5
  -1   9  -7 112.725 75.8359   3
   1  -9   7-63.5262 97.7900   1
  -1  -9  -7-45.1196 87.5941   7
   1   9   8 157.078 111.999   5
   1  -9   8 542.078 156.842   1
   1 -10  -9 187.789 107.426   7
  -1 -10   8 23698.5 1189.18   6
   1 -10  -8 23040.1 1127.58   7
  -1  10   8 25427.9 1184.80   5
  -1 -10   7 1097.06 173.648   1
  -1  10   7 1104.22 217.827   5
   1 -10  -7 830.930 193.690   7
  -1 -10   7 872.660 190.874   6
   1 -10  -6-23.8612 69.9108   7
  -1 -10   6-11.3796 46.7199   1
   1  10  -6 7.79041 71.6305   2
  -1 -10   6 106.091 112.636   6
  -1  10   6-21.4067 68.4134   5
  -1  10   5-20.0569 65.8290   5
   1  10  -5 10.9260 69.7843   2
   1 -10  -5 15.5150 71.1695   7
  -1 -10   5 33.6111 38.6287   1
  -1 -10   5-32.8409 69.4254   6
  -1 -10   4 10554.0 430.595   1
  -1  10   4 10605.0 395.536   2
  -1 -10   4 10803.4 567.872   6
   1  10  -4 10309.7 554.997   2
   1 -10  -4 10767.1 555.694   7
  -1  10   4 10290.0 543.300   5
  -1 -10   3 492.470 109.769   6
  -1 -10   3 551.903 66.6358   1
   1  10  -3 576.950 116.754   2
   1 -10  -3 452.757 60.5079   4
  -1  10   3 410.479 101.146   5
  -1  10   2 7189.54 242.318   2
   1 -10  -2 7071.38 335.711   6
  -1 -10   2 6853.77 385.800   6
  -1  10   2 6702.51 320.818   3
  -1 -10   2 7205.69 259.559   1
   1  10  -1 283.663 74.4206   2
   1 -10  -1 284.826 62.6724   6
  -1  10   1 277.512 41.4213   2
  -1  10   1 143.029 58.8872   3
   1 -10  -1 221.202 39.8598   2
  -1  10   1 178.387 44.1748   6
  -1 -10   0 80076.1 2331.49   6
   1 -10   0 90728.2 2278.28   6
  -1  10   0 89612.0 2344.77   3
  -1  10   0 87484.1 2278.47   6
  -1 -10   0 89070.5 2231.74   1
   1  10   0 87592.5 2304.18   2
   1 -10   0 86819.4 2237.57   2
  -1  10   0 89055.4 2236.48   2
  -1  10  -1 3232.79 216.519   2
   1  10   1 2732.35 197.293   2
  -1 -10  -1 3005.11 230.756   6
   1 -10   1 2896.12 207.132   6
  -1 -10  -2 11450.7 515.465   6
   1 -10   2 10360.5 484.325   6
   1 -10   2 10341.2 466.407   1
  -1  10  -2 10940.0 500.719   2
   1 -10   3 302.281 90.5349   6
   1  10   3 441.996 100.584   5
  -1 -10  -3 347.210 39.1139   4
   1 -10   3 397.928 96.5785   1
   1  10   4 1863.76 213.272   5
   1 -10   4 1915.71 201.010   1
   1  10   5 537.128 134.156   5
   1 -10   5 426.755 113.894   1
   1 -10   6 493.635 127.966   1
   1  10   6 590.067 141.400   5
   1  10   7 83.7740 84.7324   5
   1 -10   7 202.476 94.8827   1
  -1  10  -7 143.639 80.6310   3
   1 -10   8 2034.15 303.231   1
   1  10   8 1705.09 277.359   5
   1 -11  -9 6731.32 590.552   7
  -1 -11   8 1821.31 310.090   6
   1 -11  -8 1573.70 272.323   7
  -1  11   8 1418.28 275.568   5
  -1 -11   7 25089.6 1168.45   6
  -1  11   7 24540.8 1143.01   5
  -1 -11   7 24704.2 974.191   1
   1 -11  -7 24610.4 1122.49   7
  -1  11   6 11003.3 659.744   5
  -1 -11   6 12139.9 568.411   1
  -1 -11   6 12112.4 707.400   6
   1  11  -6 10895.9 676.212   2
   1 -11  -6 11826.3 674.227   7
  -1  11   5 10401.5 596.630   5
  -1 -11   5 10597.3 482.174   1
   1 -11  -5 10939.9 603.879   7
  -1 -11   5 9913.37 599.333   6
   1  11  -5 10103.3 602.241   2
  -1  11   4 20561.6 867.492   5
  -1 -11   4 21939.6 903.970   6
   1  11  -4 20074.3 871.034   2
  -1 -11   4 22919.2 722.553   1
  -1 -11   3 8845.91 334.863   1
  -1  11   3 8873.45 311.908   2
  -1 -11   3 9287.91 494.109   6
  -1  11   3 8885.01 490.315   5
   1  11  -3 8851.58 474.347   2
  -1  11   2 7447.50 347.212   3
  -1 -11   2 7323.53 413.309   6
   1  11  -2 8256.91 428.436   2
  -1  11   2 7490.01 261.042   2
   1 -11  -2 7526.51 361.336   6
  -1 -11   2 7533.03 279.659   1
  -1  11   1 3926.67 182.819   2
  -1  11   1 3947.74 251.591   3
   1  11  -1 3359.32 239.919   2
   1 -11  -1 3408.45 221.314   6
   1 -11  -1 3695.61 181.080   2
  -1 -11   1 4212.36 283.277   6
   1 -11   0 5227.24 263.239   2
   1 -11   0 4951.45 277.921   6
  -1 -11   0 5260.06 257.568   1
  -1  11   0 5519.85 265.390   2
   1  11   0 5672.96 305.529   2
  -1  11   0 6128.41 350.364   3
  -1 -11   0 5747.54 345.519   6
  -1  11  -1 2790.30 211.071   2
   1 -11   1 2693.15 205.438   6
   1  11   1 2513.78 197.191   2
  -1 -11  -1 2956.87 235.892   6
   1 -11   2 8847.23 444.050   6
  -1  11  -2 9039.15 451.702   2
  -1 -11  -2 8383.53 449.631   6
   1  11   3 400.620 41.2942   3
   1 -11   3 450.519 104.758   6
   1 -11   3 353.130 82.2930   1
  -1 -11  -3 360.540 44.1730   4
   1 -11   4 1448.88 174.985   1
   1 -11   4 1674.12 216.566   6
   1  11   4 1831.21 216.227   5
   1  11   5 650.203 134.974   5
   1 -11   5 627.291 130.052   1
   1 -11   6 794.463 163.351   1
   1  11   6 780.512 164.263   5
   1 -11   7 1133.50 210.979   1
  -1  11  -7 1429.89 225.927   3
   1  11   7 1323.66 235.087   5
   1 -11   8 234.230 94.9843   1
   1  11   8 217.657 116.492   5
   1 -12  -9 1135.29 248.887   7
  -1 -12   8 19486.8 1072.74   6
   1 -12  -8 19020.0 1012.97   7
  -1  12   8 18961.2 1025.11   5
  -1  12   7 7555.62 574.377   5
  -1 -12   7 7454.44 593.104   6
   1 -12  -7 6840.43 542.076   7
  -1  12   6 5411.75 449.189   5
  -1 -12   6 5512.21 360.785   1
  -1 -12   6 5638.79 468.739   6
   1 -12  -6 5661.74 457.258   7
   1  12  -6 6050.43 488.203   2
  -1  12   5 12998.3 689.211   5
   1  12  -5 13312.4 714.204   2
  -1 -12   5 12880.1 701.986   6
  -1 -12   5 13210.4 551.548   1
  -1 -12   4 3007.50 297.649   6
  -1  12   4 3020.99 289.010   5
  -1 -12   4 2823.30 195.665   1
   1  12  -4 2764.27 283.127   2
   1 -12  -4 2868.24 142.048   4
  -1  12   3 453.861 55.2639   2
  -1 -12   3 482.764 101.854   6
  -1  12   3 512.947 123.697   5
   1  12  -3 480.714 110.693   2
  -1 -12   3 533.172 68.5948   1
  -1  12   2 7971.36 370.511   3
  -1  12   2 7545.19 271.523   2
  -1 -12   2 8558.20 451.181   6
   1 -12  -2 7583.38 371.757   6
   1 -12  -1 28433.5 921.807   6
  -1  12   1 29967.4 965.726   3
   1  12  -1 29383.2 972.786   2
   1 -12  -1 27816.4 831.076   2
  -1 -12   1 30086.6 1012.33   6
  -1  12   1 31763.0 847.581   2
  -1 -12   0 32187.6 936.760   1
   1 -12   0 31183.8 940.297   2
   1  12   0 32119.7 1005.49   2
  -1  12   0 29605.0 1039.32   3
   1 -12   0 34115.2 999.314   6
  -1  12   0 29925.0 927.737   2
  -1 -12   0 30741.5 1043.72   6
   1 -12   1 10181.8 453.379   6
   1  12   1 8782.59 414.774   2
  -1  12  -1 9508.72 431.773   2
  -1 -12  -1 8626.22 453.831   6
  -1 -12  -2 322.660 90.4060   6
   1  12   2 338.857 70.4287   2
   1 -12   2 351.754 88.9405   6
  -1  12  -2 291.150 90.2484   2
   1 -12   3 9551.77 507.019   6
   1  12   3 8496.98 292.779   3
   1 -12   3 8520.31 442.833   1
   1  12   4 818.883 164.943   5
   1 -12   4 801.073 148.827   6
   1 -12   4 481.934 110.156   1
   1 -12   5 122.208 76.7630   6
   1 -12   5 213.278 88.9117   1
   1  12   5 319.568 94.8535   5
   1 -12   6 906.525 174.729   1
   1  12   6 976.781 185.049   5
   1 -12   6 754.353 186.614   6
   1 -12   7 294.789 122.942   1
   1 -12   7 194.913 106.289   6
  -1  12  -7 96.4667 57.9441   3
   1  12   7 448.122 159.328   5
   1  12   8 97.6419 60.0234   5
  -1 -13   8 141.219 129.181   6
  -1  13   8-97.4909 84.1317   5
  -1  13   7 1784.96 281.400   5
  -1 -13   7 1601.77 281.683   6
  -1 -13   6 4937.70 445.499   6
   1  13  -6 4421.95 429.426   2
  -1  13   6 4780.86 427.259   5
  -1  13   5 223.463 115.224   5
   1  13  -5 403.305 143.900   2
  -1 -13   5 219.094 65.1018   1
  -1 -13   4 121.044 50.5077   1
  -1 -13   4 23.0861 64.7311   6
  -1  13   4 60.1411 73.0739   5
   1  13  -4 14.2147 63.8265   2
  -1  13   3 15460.3 482.333   2
  -1 -13   3 14209.0 689.897   6
   1  13  -3 16727.1 716.345   2
  -1 -13   3 15425.5 515.034   1
  -1  13   3 16007.7 728.226   5
  -1 -13   2 15015.1 651.818   6
  -1  13   2 13685.4 552.788   3
  -1  13   2 13328.1 433.843   2
   1  13  -2 14338.8 629.170   2
   1 -13  -2 13689.8 559.513   6
  -1  13   1 899.904 95.9453   2
   1  13  -1 952.915 134.761   2
   1 -13  -1 951.566 94.4649   2
   1 -13  -1 941.181 129.630   6
  -1  13   1 1043.82 137.913   3
  -1 -13   1 1186.28 162.704   6
   1 -13   0 1599.24 161.899   6
  -1 -13   0 1465.02 135.991   1
   1  13   0 1136.16 145.613   2
  -1  13   0 1632.33 191.098   3
  -1 -13   0 1754.38 198.336   6
  -1  13   0 1606.58 146.553   2
  -1  13  -1 1258.68 147.599   2
  -1 -13  -1 1732.96 191.638   6
   1  13   1 1428.67 151.547   2
   1 -13   1 1169.44 144.740   6
  -1  13  -2 7546.34 428.554   2
  -1 -13  -2 7762.03 450.330   6
   1 -13   2 8700.01 453.968   6
   1  13   2 7296.90 382.494   2
   1 -13   3 34.3481 54.1791   6
   1  13   3-27.6645 20.4784   3
   1 -13   3 6.93805 46.0058   1
  -1  13  -3 131.499 69.2221   2
   1 -13   4 7762.84 508.044   6
   1 -13   4 8219.23 464.533   1
   1  13   4 8328.44 516.316   5
   1  13   5 4.17486 70.4211   5
   1 -13   5 305.944 114.388   6
   1 -13   5 183.993 94.4326   1
   1  13   6 1753.52 252.910   5
   1 -13   6 2122.53 263.587   1
   1 -13   6 1449.66 246.125   6
   1  13   7 62.6222 96.3178   5
  -1  13  -7 136.664 77.6395   3
   1 -13   7 15.2382 66.0599   1
   1 -13   7 6.17464 68.7353   6
   1  13   8 61.4561 70.6891   5
  -1 -14   8 1167.39 247.771   6
  -1  14   8 1338.91 265.125   5
  -1  14   7 1803.39 286.334   5
  -1 -14   7 2927.81 371.239   6
  -1  14   6 813.396 185.433   5
   1  14  -6 801.724 183.082   2
  -1 -14   6 569.370 159.641   6
  -1  14   5 22724.1 1006.23   5
  -1 -14   5 22587.4 796.953   1
  -1 -14   5 23380.6 1029.06   6
   1  14  -5 22680.0 1011.45   2
   1  14  -4 6118.08 440.545   2
  -1 -14   4 5737.40 435.453   6
  -1  14   4 5698.84 425.164   5
  -1 -14   4 5858.50 294.499   1
  -1  14   4 6046.39 268.734   2
   1  14  -3 18732.5 809.409   2
  -1  14   3 18957.0 575.767   2
  -1 -14   3 19445.3 612.486   1
  -1 -14   3 18384.8 816.281   6
   1 -14  -2 491.687 107.949   6
  -1  14   2 593.838 73.6445   2
   1  14  -2 801.480 163.038   2
  -1 -14   2 529.522 128.719   6
  -1  14   2 784.141 123.787   3
  -1 -14   1-23.9096 51.5858   6
   1  14  -1 4.24875 38.6065   2
   1 -14  -1 34.1378 43.2061   6
   1 -14  -1 42.1890 25.4048   2
  -1  14   1 17.6022 22.1220   2
  -1  14   1 40.3287 44.4730   3
   1 -14   0 3936.33 272.856   6
  -1  14   0 4414.77 257.509   2
  -1  14   0 4649.18 320.483   3
  -1 -14   0 4007.00 310.485   6
   1  14   0 4397.48 294.412   2
  -1  14  -1 6470.95 353.952   2
   1  14   1 5548.26 328.247   2
  -1 -14  -1 6357.65 392.284   6
   1 -14   1 5443.92 343.949   6
  -1 -14  -2 237.698 104.327   6
  -1  14  -2 238.407 90.8737   2
   1 -14   2 78.1831 62.6181   6
   1  14   2 29.2429 40.4769   2
   1 -14   3 146.910 65.3836   1
  -1  14  -3 78.4570 73.1199   2
   1 -14   3-32.9897 52.4960   6
   1  14   3 56.0354 28.9162   3
   1  14   4 2186.76 258.896   5
   1 -14   4 2143.82 259.748   6
   1 -14   4 1881.17 213.866   1
   1 -14   5 3736.41 369.795   6
   1  14   5 3318.09 344.944   5
   1 -14   5 3593.35 319.013   1
   1 -14   6 1792.62 244.126   1
   1 -14   6 1294.66 246.069   6
   1  14   6 1756.58 261.515   5
   1 -14   7 331.783 137.001   6
   1  14   7 116.046 93.8558   5
  -1  14  -7 380.771 138.665   3
   1  14   8 39.8528 69.8216   5
  -1  15   8 115.505 106.289   5
  -1 -15   7 430.926 160.919   6
  -1  15   7 539.702 172.397   5
  -1  15   6 4720.92 438.693   5
  -1 -15   6 4975.57 462.844   6
   1  15  -6 4165.98 427.014   2
  -1 -15   5 5249.32 446.977   6
   1  15  -5 4922.22 432.200   2
  -1  15   5 4886.45 424.701   5
  -1 -15   4 2112.45 260.466   6
  -1  15   4 1541.34 223.829   5
   1  15  -4 1580.21 227.148   2
  -1 -15   4 1482.46 137.444   1
   1  15  -3 50293.7 1698.79   2
  -1 -15   3 56435.5 1469.38   1
  -1  15   3 53378.9 1417.39   2
  -1 -15   3 55254.0 1762.13   6
   1 -15  -2 49550.0 1475.69   6
  -1 -15   2 46318.1 1554.79   6
   1  15  -2 51115.5 1567.63   2
  -1  15   2 47469.6 1452.19   3
  -1  15   2 48589.0 1302.87   2
   1 -15  -1 1396.21 162.964   6
  -1  15   1 1271.25 118.736   2
   1 -15  -1 1396.30 124.549   2
   1  15  -1 1025.94 150.898   2
  -1  15   1 1481.26 182.179   3
  -1 -15   1 1047.31 164.120   6
   1  15   0 4220.11 294.042   2
   1 -15   0 4008.23 282.764   6
  -1  15   0 4152.50 257.215   2
  -1 -15   0 3669.05 309.059   6
  -1  15   0 3203.01 282.781   3
  -1 -15  -1 4761.14 347.784   6
   1 -15   1 4244.27 309.150   6
   1  15   1 4351.32 293.873   2
  -1 -15  -2 11629.4 589.514   6
   1  15   2 10115.2 494.259   2
  -1  15  -2 12078.4 573.438   2
   1 -15   2 10803.2 556.295   6
  -1  15  -3 3922.60 332.964   2
   1 -15   3 3817.37 332.985   6
   1 -15   3 4584.11 322.606   1
   1  15   3 4069.70 217.280   3
   1  15   3 3858.85 283.405   2
   1 -15   4 559.980 138.309   6
   1 -15   4 399.205 97.6164   1
   1  15   4 781.085 168.260   5
   1  15   5 9880.76 625.957   5
   1 -15   5 10096.0 569.888   1
   1 -15   5 10195.0 647.550   6
   1 -15   6 242.158 95.4193   6
   1  15   6 277.092 109.608   5
   1 -15   6 337.924 108.412   1
  -1  15  -7 76.0249 81.6566   3
   1  15   7-48.1825 61.4220   5
   1 -15   7 2.18136 67.9698   6
  -1  16   7-87.3892 95.9594   5
  -1 -16   7 44.8444 78.8883   6
  -1  16   6 1578.53 265.160   5
   1  16  -6 1226.68 234.260   2
  -1 -16   6 931.863 198.675   6
  -1  16   5 1099.62 207.994   5
   1  16  -5 718.230 171.760   2
  -1 -16   5 830.919 182.970   6
  -1 -16   4 2155.26 270.157   6
   1  16  -4 2168.83 270.489   2
  -1  16   4 2293.76 283.376   5
  -1 -16   3 88.1121 39.3374   1
   1  16  -3 231.808 108.079   2
  -1  16   3 63.6964 33.7731   2
  -1 -16   3 33.2194 80.8271   6
   1  16  -2 8254.36 484.721   2
  -1  16   2 8154.58 430.285   3
  -1  16   2 7697.91 324.807   2
   1 -16  -2 7771.67 426.774   6
  -1 -16   2 8193.22 497.315   6
  -1  16   1 19238.9 648.219   2
  -1 -16   1 18981.0 814.815   6
   1  16  -1 19515.5 780.403   2
  -1  16   1 20166.3 788.798   3
   1 -16  -1 18371.7 740.500   6
  -1  16   0 1252.93 182.874   3
  -1  16   0 1395.12 149.652   2
   1  16   0 1327.71 164.907   2
   1 -16   0 1331.81 170.416   6
  -1 -16   0 1355.27 187.893   6
  -1  16  -1 1031.11 144.576   2
  -1 -16  -1 1084.85 168.589   6
   1 -16   1 858.378 147.247   6
   1  16   1 896.625 134.073   2
  -1 -16  -2 691.170 151.292   6
  -1  16  -2 868.486 149.691   2
   1 -16   2 928.320 155.533   6
   1  16   2 820.030 129.708   2
   1 -16   3 435.658 124.153   6
   1  16   3 261.737 59.0929   3
   1  16   3 422.385 99.4418   2
  -1  16  -3 309.006 102.262   2
   1 -16   3 345.475 103.698   1
   1  16   4 394.612 126.377   5
   1 -16   4 202.531 91.7065   6
   1 -16   4 542.791 123.831   1
   1  16   5 551.004 165.573   5
   1 -16   5 679.326 172.090   6
   1 -16   5 311.056 95.2477   1
   1  16   6 3217.50 375.168   5
   1 -16   6 4014.18 425.130   6
  -1  16  -7 8.34765 79.7790   3
   1  16   7 94.0337 75.9152   5
   1 -16   7 70.4694 86.2099   6
  -1  17   7-71.9631 113.456   5
  -1 -17   7 67.8816 88.8797   6
  -1  17   6 60.9278 84.5667   5
   1  17  -6 67.1834 72.1086   2
  -1 -17   6 137.462 98.3328   6
   1  17  -5 2332.90 308.980   2
  -1 -17   5 2352.44 304.993   6
  -1  17   5 2341.01 305.852   5
  -1  17   4 6085.64 474.631   5
  -1 -17   4 5603.00 458.659   6
   1  17  -4 6128.15 465.377   2
   1  17  -3 5330.09 404.947   2
  -1 -17   3 5331.20 272.414   1
  -1 -17   3 6174.16 451.500   6
  -1  17   2 843.026 132.373   3
   1 -17  -2 496.059 102.032   6
  -1  17   2 983.960 105.944   2
   1  17  -2 1147.54 179.157   2
  -1 -17   2 875.381 162.617   6
  -1  17   1 36496.1 1079.86   2
   1  17  -1 34102.9 1213.41   2
  -1  17   1 37266.9 1248.83   3
   1 -17  -1 37065.2 1207.14   6
  -1 -17   1 35480.1 1276.53   6
  -1  17   0 3438.10 251.745   2
   1 -17   0 3067.13 266.068   6
  -1 -17   0 3265.41 310.751   6
  -1  17   0 3291.06 301.653   3
   1  17   0 2880.83 252.604   2
   1 -17   1 498.522 103.738   6
  -1  17  -1 691.372 121.934   2
   1  17   1 641.102 116.937   2
  -1 -17  -1 736.260 140.478   6
   1  17   2 1672.35 184.694   2
   1 -17   2 1750.46 214.342   6
  -1  17  -2 1446.24 193.469   2
  -1 -17  -2 1392.49 204.089   6
   1 -17   3 154.793 75.8763   1
  -1  17  -3-26.2083 61.3351   2
   1  17   3 88.0900 58.7276   2
   1 -17   3 28.1911 52.5967   6
   1  17   4 398.445 101.298   2
   1 -17   4 404.454 111.175   1
   1  17   4 374.301 119.398   5
   1 -17   4 254.404 100.536   6
   1 -17   5 705.494 179.992   6
   1  17   5 529.679 154.718   5
   1 -17   5 721.905 147.848   1
   1 -17   6 314.100 124.170   6
   1  17   6 564.639 166.326   5
  -1  17  -7 950.403 214.597   3
   1  17   7 991.758 222.820   5
   1 -17   7 1128.58 253.703   6
  -1 -18   7 186.820 118.964   6
  -1  18   7 60.7448 77.8300   5
  -1 -18   6 93.8084 95.3993   6
  -1  18   6-92.6313 98.2787   5
   1  18  -6 11.3151 83.1604   2
  -1  18   5-39.1070 96.7826   5
   1  18  -5 67.4970 90.3159   2
  -1 -18   5-54.9986 96.4003   6
   1  18  -4 662.172 161.835   2
  -1  18   4 502.123 146.493   5
  -1 -18   4 547.813 152.746   6
  -1 -18   3 4203.58 378.470   6
   1  18  -3 3719.92 343.040   2
   1 -18  -2 506.364 113.956   6
  -1  18   2 573.579 80.1713   2
  -1  18   2 385.923 98.7264   3
   1  18  -2 289.068 94.5810   2
  -1 -18   2 477.983 121.832   6
   1 -18  -1 56060.4 1693.02   6
   1  18  -1 55436.7 1724.20   2
  -1  18   1 53246.7 1546.72   2
  -1  18   1 55918.7 1736.20   3
  -1 -18   1 58421.7 1804.38   6
   1  18   0 39094.5 1245.80   2
  -1  18   0 37897.7 1312.81   3
   1 -18   0 37770.8 1255.93   6
  -1 -18   0 37793.7 1333.01   6
  -1  18   0 33498.0 1143.66   2
  -1 -18  -1 668.469 163.099   6
  -1  18  -1 577.834 127.574   2
   1 -18   1 564.200 129.671   6
   1  18   1 682.959 121.466   2
   1  18   2 3006.85 254.437   2
  -1 -18  -2 2380.78 270.575   6
   1 -18   2 2859.43 285.211   6
  -1  18  -2 3195.48 290.373   2
  -1  18  -3 16.7625 61.1235   2
   1 -18   3-37.7675 50.7526   1
   1  18   3-58.5357 51.0731   2
   1 -18   3-49.7733 89.5996   6
   1  18   4 5772.88 483.339   5
   1 -18   4 5821.70 470.232   6
   1  18   4 5458.02 375.290   2
   1 -18   4 5932.96 409.449   1
   1  18   5 1915.41 281.636   5
   1 -18   5 1365.91 244.462   6
   1 -18   6-102.267 81.3331   6
   1  18   6-138.294 107.962   5
   1  19  -6 1304.49 245.062   2
  -1 -19   6 1198.63 249.019   6
  -1  19   6 1359.79 248.612   5
   1  19  -5 54.4002 90.5933   2
  -1 -19   5 69.3229 87.0345   6
  -1  19   5 74.3122 55.7796   5
  -1 -19   4 103.944 90.2433   6
  -1  19   4 106.810 91.0551   5
   1  19  -4 113.903 72.9318   2
   1  19  -3 1631.40 228.161   2
  -1 -19   3 1355.96 222.472   6
  -1  19   3 1824.29 200.080   3
   1  19  -2 1677.98 219.618   2
   1 -19  -2 1278.32 178.963   6
  -1  19   2 1439.54 185.145   3
  -1 -19   2 1609.86 228.607   6
   1  19  -1 4579.57 372.950   2
  -1  19   1 5658.44 409.862   3
   1 -19  -1 6210.04 402.745   6
  -1 -19   1 5214.50 414.226   6
  -1  19   1 5703.56 316.237   2
   1  19   0 23424.2 895.354   2
  -1  19   0 22334.6 831.076   2
  -1  19   0 22734.1 973.867   3
   1 -19   0 23621.7 927.360   6
  -1 -19   0 24651.8 1000.51   6
  -1 -19  -1 18291.7 855.586   6
   1 -19   1 19838.6 840.794   6
  -1  19  -1 20916.9 815.832   2
   1  19   1 18763.1 783.782   2
  -1  19  -1 19120.0 906.044   3
   1 -19   2 1325.76 195.921   6
  -1  19  -2 1318.07 194.622   2
   1  19   2 1020.14 153.333   2
  -1 -19  -2 1253.14 195.855   6
  -1  19  -3 1140.06 193.562   2
   1 -19   3 774.810 145.107   1
   1 -19   3 651.417 154.812   6
   1  19   3 689.221 126.490   2
   1 -19   4 2164.23 288.949   6
   1  19   4 2277.21 312.103   5
   1 -19   4 2783.42 276.464   1
   1 -19   5 98.6792 74.5679   6
   1  19   5 217.766 103.965   5
  -1  19  -6 3200.01 394.174   3
   1 -19   6 3339.03 406.969   6
   1  19   6 3218.43 395.026   5
  -1 -20   6 2008.41 317.615   6
   1  20  -6 2414.53 344.716   2
  -1  20   6 1725.48 290.374   5
  -1  20   5 574.111 181.749   5
   1  20  -5 732.077 189.146   2
  -1 -20   5 518.996 158.395   6
  -1 -20   4 208.692 108.058   6
  -1  20   4 337.772 138.349   5
   1  20  -4 127.769 98.7035   2
  -1 -20   3 163.087 94.2264   6
  -1  20   3 85.5182 50.2194   3
   1  20  -3 134.976 84.4139   2
   1  20  -2 427.883 117.256   2
  -1 -20   2 369.699 128.995   6
   1 -20  -2 295.620 91.4677   6
  -1  20   2 489.177 115.316   3
  -1  20   1 918.488 164.316   3
  -1 -20   1 446.445 135.163   6
  -1  20   1 909.302 123.854   2
   1  20  -1 757.647 149.537   2
   1 -20  -1 775.875 144.832   6
   1 -20   0 683.494 152.457   6
  -1 -20   0 965.948 184.019   6
  -1  20   0 890.807 149.478   2
   1  20   0 735.154 156.572   2
  -1  20   0 572.075 146.727   3
  -1  20  -1 14706.0 677.019   2
  -1 -20  -1 14833.0 750.534   6
   1  20   1 13398.5 647.697   2
  -1  20  -1 13857.7 750.490   3
   1 -20   1 13801.8 691.566   6
   1 -20   2 220.637 115.068   6
  -1 -20  -2 71.0220 100.274   6
   1  20   2-46.6953 44.3724   2
  -1  20  -2 44.5387 109.602   2
  -1  20  -3 147.216 58.7111   2
   1 -20   3 17.0350 49.5809   1
   1 -20   3 80.4844 96.2203   6
   1  20   4 286.907 118.056   5
   1 -20   4 479.213 149.918   6
   1 -20   5 0.54012 94.3222   6
   1  20   5-123.709 102.897   5
   1  20   6 1141.00 247.150   5
  -1  20  -6 1344.83 253.554   3
   1 -20   6 1253.25 247.057   6
  -1  21   6 175.245 111.724   5
   1  21  -6 304.654 142.931   2
  -1 -21   6 49.6682 99.9205   6
  -1 -21   5 1310.63 248.694   6
  -1  21   5 1181.25 242.433   5
   1  21  -5 1055.08 235.998   2
  -1  21   4 66.0724 75.1670   5
   1  21  -4 34.5647 85.5608   2
  -1 -21   4-18.1249 93.0269   6
  -1  21   3-39.2249 48.5219   3
   1  21  -3 124.854 81.6065   2
  -1 -21   3-46.1877 69.9467   6
  -1 -21   2 1454.15 237.589   6
   1  21  -2 1481.10 217.571   2
   1 -21  -2 1162.31 181.829   6
  -1  21   2 1655.18 223.741   3
   1 -21  -1 1564.37 206.235   6
   1  21  -1 1749.95 229.922   2
  -1 -21   1 1516.77 232.440   6
  -1  21   1 1651.29 231.325   3
   1 -21   0 171.952 60.5535   6
  -1  21   0 407.598 119.228   3
  -1  21   0 253.698 73.6372   2
   1  21   0 268.593 83.7348   2
  -1 -21   0 148.989 87.2842   6
   1 -21   1 37069.1 1358.30   6
  -1 -21  -1 35157.6 1386.83   6
  -1  21  -1 41237.8 1343.89   2
  -1  21  -1 39152.2 1458.65   3
   1  21   1 38392.1 1300.20   2
   1  21   2 23841.3 914.237   3
   1  21   2 23872.3 928.247   2
   1 -21   2 23423.1 1013.81   6
  -1  21  -2 23329.2 1085.29   3
  -1 -21  -2 24536.9 1062.63   6
  -1  21  -2 23734.9 994.111   2
   1 -21   3 77.0731 85.1233   6
  -1  21  -3 47.5884 58.1152   2
   1  21   4 1004.27 218.204   5
   1 -21   4 728.547 176.862   6
   1 -21   5 3898.98 427.270   6
  -1  21  -5 3652.21 427.743   3
   1  21   5 3285.09 400.453   5
   1 -21   6 136.052 89.4562   6
  -1 -22   6 2958.91 393.529   6
   1  22  -6 2373.43 348.833   2
   1  22  -5 3937.45 432.719   2
  -1 -22   5 3448.16 409.149   6
  -1  22   5 3613.81 421.039   5
  -1  22   4 562.449 175.647   5
   1  22  -4 591.536 158.677   2
  -1 -22   4 382.702 144.938   6
   1  22  -3 209.352 95.2401   2
  -1 -22   3 279.555 129.859   6
   1  22  -2 9377.08 582.968   2
   1 -22  -2 8725.27 539.865   6
  -1  22   2 8668.71 539.024   3
  -1 -22   2 8957.95 603.389   6
   1  22  -1 12952.9 672.221   2
   1 -22  -1 11221.8 620.954   6
  -1 -22   1 10798.6 672.228   6
  -1  22   1 11243.6 648.208   3
  -1  22   0-43.7742 79.2522   3
  -1 -22   0-141.869 125.659   6
  -1  22   0-46.8341 57.8714   2
   1  22   0 28.5339 47.9042   2
   1 -22   0-47.2803 82.2780   6
   1  22   1 13944.6 651.983   2
   1 -22   1 12555.6 690.354   6
  -1 -22  -1 12262.1 715.984   6
  -1  22  -1 12693.2 736.533   3
  -1  22  -1 13581.7 668.114   2
  -1  22  -2 5490.84 425.839   2
   1 -22   2 5322.21 433.265   6
  -1  22  -2 4667.47 447.126   3
  -1 -22  -2 4858.63 434.586   6
   1 -22   3 5596.44 471.647   6
  -1  22  -3 4616.30 476.032   3
   1  22   4 10960.9 751.871   5
   1 -22   4 10754.5 706.390   6
  -1  22  -4 10776.8 751.262   3
   1  22   5 437.381 151.378   5
  -1  22  -5 1008.05 245.058   3
   1 -22   5 715.915 181.089   6
  -1 -23   5 255.400 126.403   6
  -1  23   5 506.260 185.878   5
   1  23  -5 295.091 147.184   2
   1  23  -4 336.862 143.086   2
  -1  23   4 447.922 172.597   5
  -1 -23   4 819.736 210.172   6
   1  23  -3 10528.0 660.792   2
  -1 -23   3 8992.76 641.892   6
  -1 -23   2 1089.20 211.489   6
   1  23  -2 1063.67 197.105   2
   1 -23  -2 1081.66 191.089   6
  -1  23   2 1022.36 182.865   3
  -1 -23   1 2391.08 303.072   6
   1  23  -1 2738.36 298.449   2
  -1  23   1 2519.00 295.730   3
   1 -23  -1 2708.04 292.273   6
  -1 -23   0-40.2365 81.2215   6
  -1  23   0-24.1715 59.6238   3
   1  23   0-74.9536 88.7094   2
   1 -23   0 22.1411 77.6453   6
  -1 -23  -1 976.181 196.321   6
  -1  23  -1 1322.90 237.090   3
   1 -23   1 1059.79 198.675   6
  -1  23  -1 1014.62 177.643   2
   1  23   1 893.898 156.704   2
   1 -23   2 198.252 107.645   6
  -1  23  -2 5.16761 53.8883   2
  -1 -23  -2-38.8536 72.7634   6
  -1  23  -2 6.06100 68.7864   3
  -1  23  -3 7904.74 627.975   3
   1 -23   3 7925.28 582.345   6
  -1  23  -4 1075.57 256.552   3
   1 -23   4 1033.58 217.050   6
   1  23   4 1207.25 253.589   5
   1 -23   5-9.70626 104.454   6
   1  24  -5 7027.03 604.649   2
  -1 -24   5 5901.12 566.053   6
  -1  24   4-65.5063 117.633   5
  -1 -24   4 203.690 118.433   6
   1  24  -4 194.020 129.748   2
  -1 -24   3 2158.93 312.346   6
   1  24  -3 2303.56 301.357   2
  -1  24   2 754.931 163.098   3
   1 -24  -2 901.714 173.800   6
  -1 -24   2 687.663 178.235   6
   1  24  -2 563.198 148.178   2
   1 -24  -1 2357.17 278.170   6
   1  24  -1 2054.37 261.595   2
  -1  24   1 2282.51 288.909   3
  -1 -24   1 1797.25 278.980   6
   1  24   0 5634.90 423.353   2
  -1 -24   0 4701.17 437.238   6
   1 -24   0 5480.28 439.316   6
  -1  24   0 4199.42 417.167   3
   1 -24   1 423.046 125.625   6
  -1  24  -1 478.300 157.303   3
  -1 -24  -1 503.907 155.654   6
   1 -24   2 344.902 127.174   6
  -1  24  -2 594.617 144.961   2
  -1  24  -2 539.089 161.025   3
  -1 -24  -2 305.060 126.132   6
   1 -24   3 9320.50 640.856   6
  -1  24  -3 8593.11 665.892   3
   1  24   4 2550.42 356.713   5
  -1  24  -4 1834.43 313.603   3
   1 -24   4 2202.12 315.585   6
   1 -24   5 2041.13 328.452   6
   1  25  -5 415.416 172.466   2
   1  25  -4 574.947 163.936   2
  -1  25   4 736.504 204.840   5
  -1 -25   4 637.205 192.815   6
   1  25  -3 152.200 88.6343   2
  -1 -25   3 325.858 142.282   6
   1  25  -2-7.96939 99.8803   2
  -1  25   2 145.815 94.6830   3
   1 -25  -2 59.6185 88.8308   6
  -1 -25   2-91.0664 83.6948   6
  -1 -25   1 145.814 98.4083   6
   1 -25  -1 125.244 57.1915   6
  -1  25   1 362.469 128.922   3
   1  25  -1 184.891 85.5146   2
  -1  25   0 3251.50 373.866   3
   1 -25   0 3144.31 338.110   6
  -1 -25   0 2954.94 352.028   6
  -1 -25  -1 6480.93 529.641   6
   1  25   1 6749.42 509.230   3
  -1  25  -1 6520.32 554.905   3
   1 -25   1 6572.68 507.465   6
   1 -25   2 1800.99 268.901   6
  -1 -25  -2 1800.21 275.261   6
  -1  25  -2 1772.94 296.449   3
   1 -25   3 15523.7 870.604   6
  -1  25  -3 14941.2 920.136   3
   1 -25   4 48.3765 109.082   6
   1  26  -4 2508.00 345.222   2
  -1 -26   4 2453.45 357.836   6
  -1 -26   3 10618.9 741.137   6
   1  26  -3 10346.4 693.407   2
   1 -26  -2 362.935 129.603   6
  -1 -26   2 240.390 102.161   6
   1  26  -2 413.463 130.897   2
   1  26  -1 5910.26 467.091   2
  -1 -26   1 6009.71 528.555   6
   1 -26  -1 5923.14 474.368   6
  -1  26   1 5874.19 489.559   3
  -1  26   0 297.882 126.689   3
   1 -26   0 306.801 101.884   6
  -1 -26   0 19.8246 76.6916   6
  -1  26  -1 503.569 169.470   3
   1 -26   1 621.292 169.524   6
  -1 -26  -1 486.479 172.533   6
  -1  26  -2 1339.95 252.732   3
   1 -26   2 1613.08 257.113   6
  -1 -26  -2 1262.49 247.131   6
   1 -26   3 319.280 144.417   6
   1 -26   4 4213.13 457.041   6
   1  27  -4 142.530 100.366   2
   1  27  -3 1609.44 275.218   2
  -1 -27   3 1276.09 260.298   6
  -1 -27   2 253.189 109.903   6
   1 -27  -2 97.6603 68.2449   6
   1  27  -2 145.709 91.8938   2
   1 -27  -1 2948.19 335.517   6
  -1 -27   1 3513.01 408.996   6
  -1  27   1 2784.90 342.454   3
  -1  27   0 1649.33 270.616   3
  -1 -27   0 1173.38 229.729   6
   1 -27   0 1380.62 235.276   6
  -1  27  -1 435.360 157.648   3
   1 -27   1 515.968 147.714   6
  -1 -27  -1 220.739 87.4462   6
   1 -27   2 343.289 125.753   6
  -1 -27  -2 322.043 145.021   6
  -1  27  -2 519.690 160.201   3
   1 -27   3 1869.33 291.580   6
   1  28  -3 1481.77 270.667   2
  -1 -28   2 211.211 137.047   6
  -1  28   1 240.572 127.855   3
  -1 -28   1 275.367 152.527   6
   1  28   0 247.786 127.801   3
  -1  28   0 13.7142 62.2447   3
  -1 -28   0 55.7529 79.9313   6
  -1  28  -1 1937.62 317.266   3
  -1 -28  -1 1431.62 266.010   6
   1 -28   1 2107.71 303.789   6
  -1 -28  -2-112.112 99.3357   6
   1 -28   2 27.2318 58.3792   6
  -1  29   1 14313.1 853.588   3
  -1  29   0 900.407 204.001   3
  -1 -29   0 1208.92 241.830   6
   1  29   0 1221.44 230.527   3
   2   0  -9 60.6475 82.2925   7
  -2   0   9 57.1406 76.3034   5
  -2   0   8 1372.46 237.142   5
   2   0  -8 1093.87 204.760   7
   2   0  -7-25.1209 91.2141   7
  -2   0   7-37.6126 79.4887   5
  -2   0   6-64.0980 82.6353   5
   2   0  -5-14.3233 44.0101   2
  -2   0   5 64.1875 48.4433   5
   2   0  -4 2833.23 208.146   2
  -2   0   4 3180.45 251.207   5
  -2   0   3 16.4810 39.2288   5
  -2   0   3 49.6240 34.9376   2
   2   0  -3-13.3121 28.3830   2
   2   0  -2 29.1343 23.1570   5
  -2   0   2 46.4850 22.6754   2
  -2   0   2 53.7018 33.2523   5
  -2   0   2-22.4194 22.7655   6
  -2   0   1 79.2969 26.2043   5
  -2   0   1 18.9675 18.7564   6
   2   0  -1 18.9294 13.1911   6
   2   0  -1 54.2469 22.4258   5
  -2   0   1 5.62177 32.3492   4
   2   0  -1 15.8651 17.2808   4
   2   0   0 1475.59 120.950   4
  -2   0   0 1303.47 116.053   4
   2   0   0 1511.33 98.5852   6
   2   0   1 37.9775 40.4173   1
   2   0   1 2.17731 24.6875   4
   2   0   1 60.3186 15.9846   5
   2   0   1-15.2373 24.1628   3
  -2   0  -1-3.11533 17.0134   1
   2   0   2 21081.0 620.364   5
   2   0   2 22681.8 678.391   3
   2   0   2 21465.9 699.592   4
   2   0   2 21131.2 756.415   1
   2   0   3-2.37495 34.2027   5
  -2   0  -3 4.83865 24.4716   5
   2   0   4 4251.32 342.914   1
  -2   0  -4 4328.40 262.927   7
   2   0   4 4349.36 271.892   5
  -2   0  -5-0.22266 36.0002   7
   2   0   5-12.1140 75.6794   1
   2   0   5-0.95572 37.1925   5
   2   0   6 12200.3 716.189   1
  -2   0  -6 11698.9 576.418   7
   2   0   6 11197.3 577.643   5
   2   0   7 25.0494 66.2519   5
   2   0   7-15.1378 91.3130   1
   2   0   8 8707.73 685.802   1
  -2  -1   9 253.914 103.114   5
   2  -1  -9 346.695 141.217   7
  -2   1   9 335.132 144.976   5
   2   1  -9 60.6620 84.2125   7
  -2   1   8 1978.51 283.782   5
  -2  -1   8 2144.80 293.698   5
   2   1  -8 1728.02 261.847   7
   2  -1  -8 2179.90 288.114   7
  -2  -1   7 2553.56 293.135   5
   2  -1  -7 2386.86 277.272   7
  -2   1   7 2091.41 271.462   5
  -2   1   6 507.913 122.491   5
  -2  -1   6 434.587 110.381   5
   2  -1  -6 767.934 152.231   7
   2  -1  -5 5414.91 323.373   2
   2   1  -5 5076.26 334.309   2
  -2   1   5 5471.79 372.153   5
  -2  -1   5 5405.90 367.377   5
  -2   1   4 29.5203 40.2445   5
   2  -1  -4 1.38842 27.8205   2
   2   1  -4 34.6162 42.8150   2
  -2  -1   4-52.6896 70.2959   5
  -2  -1   3 25059.1 794.549   2
   2   1  -3 25971.2 801.153   2
   2   1  -3 25837.1 768.604   1
  -2   1   3 26194.4 840.732   5
  -2  -1   3 24406.7 822.441   5
  -2   1   3 26124.2 768.318   2
   2  -1  -3 23765.0 748.475   2
   2  -1  -2 40526.6 1122.22   2
   2  -1  -2 42758.4 1176.14   5
  -2   1   2 41598.0 1176.72   5
   2   1  -2 42588.7 1185.40   5
  -2  -1   2 42408.1 1178.88   5
   2   1  -2 43411.7 1171.55   2
  -2  -1   2 43142.1 1165.23   2
  -2  -1   2 42297.5 1142.13   6
  -2   1   2 41716.2 1176.76   4
  -2   1   2 44432.4 1130.94   2
   2  -1  -1 5946.42 274.176   4
  -2   1   1 6331.34 233.954   5
   2   1  -1 5950.69 236.670   5
  -2   1   1 6221.69 193.881   6
  -2  -1   1 6111.83 241.656   5
   2  -1  -1 6240.00 232.167   5
   2   1  -1 5945.00 256.941   2
   2  -1  -1 5872.27 230.907   7
   2  -1  -1 6038.88 196.661   6
  -2  -1   1 6370.24 233.953   6
  -2   1   1 6452.03 282.249   4
  -2  -1   1 6033.68 274.897   4
   2   1  -1 5939.65 231.628   6
   2   1   0 11734.9 396.315   1
  -2  -1   0 11679.4 372.127   6
  -2   1   0 10017.5 297.192   7
   2   1   0 11400.0 372.825   6
   2   1   0 11019.8 405.216   4
   2  -1   0 11354.0 413.771   4
   2  -1   0 10882.6 340.574   6
  -2  -1   0 10612.5 400.214   4
   2   1   1 5031.58 263.594   1
   2   1   1 4803.65 179.930   5
   2  -1   1 5614.26 270.853   4
   2   1   1 5153.90 251.014   4
  -2  -1  -1 5364.07 271.067   1
   2  -1   1 5021.62 270.205   1
   2  -1   1 5306.05 248.688   3
  -2   1  -2 2862.21 146.152   5
   2  -1   2 2767.03 216.019   1
   2   1   2 2929.27 169.314   3
   2   1   2 3071.40 189.130   4
   2  -1   2 2881.63 146.713   5
  -2  -1  -2 3356.29 153.517   7
   2   1   2 3004.22 224.432   1
   2   1   2 2964.03 159.557   5
   2  -1   3 47383.5 1467.96   1
   2   1   3 48070.5 1479.05   1
  -2  -1  -3 45187.2 1286.25   7
   2   1   3 49035.2 1341.94   4
   2  -1   3 45163.7 1298.95   5
  -2   1  -3 46515.4 1295.83   5
   2   1   3 51354.5 1334.47   5
  -2   1  -3 49064.9 1337.59   3
   2   1   4 134.355 56.6590   5
  -2  -1  -4 181.936 58.1761   7
   2  -1   4 155.535 56.5033   5
   2  -1   4 8.35614 57.9840   1
  -2   1  -4 273.761 61.1853   3
   2   1   4 251.393 94.7295   1
   2   1   5 2004.24 203.734   5
   2  -1   5 1833.66 190.377   5
  -2  -1  -5 2051.92 198.301   7
   2   1   5 1816.25 249.549   1
   2  -1   5 2003.51 253.718   1
  -2   1  -5 1964.33 175.689   3
  -2  -1  -6 1630.00 196.933   7
   2   1   6 1706.96 210.570   5
  -2   1  -6 1421.45 180.499   7
   2   1   6 2106.45 283.491   1
   2  -1   6 1624.39 252.603   1
   2  -1   6 1327.88 185.065   5
   2   1   7 456.266 160.025   1
   2  -1   7 677.564 187.701   1
   2   1   7 612.512 138.761   5
   2  -1   8 7606.51 633.683   1
   2   1   8 7878.24 650.226   1
  -2   2   9 891.144 204.388   5
  -2  -2   9 791.527 189.427   5
   2   2  -9 843.606 201.988   7
   2  -2  -9 633.354 164.613   7
  -2   2   8 342.059 115.280   5
  -2  -2   8 308.660 112.029   5
   2  -2  -8 226.313 116.305   7
  -2   2   7 8038.35 544.204   5
  -2  -2   7 8215.81 545.658   5
   2  -2  -7 7047.41 499.011   7
  -2  -2   6 2587.87 270.930   5
  -2   2   6 2454.49 269.571   5
   2   2  -6 2296.34 246.892   2
   2  -2  -6 2494.19 264.816   7
  -2  -2   5-36.8600 73.1232   5
   2   2  -5-69.2837 63.4055   2
   2  -2  -5-54.2677 70.6457   7
  -2   2   5-75.3408 95.0899   5
  -2   2   4 2402.68 220.193   5
   2  -2  -4 2274.63 172.012   2
   2   2  -4 1985.69 182.260   2
   2  -2  -4 2151.97 201.126   7
  -2   2   4 2172.76 161.602   2
  -2  -2   4 1816.97 183.572   5
   2  -2  -3 3627.91 188.427   2
   2   2  -3 3683.11 229.835   2
  -2   2   3 3339.87 232.243   5
   2   2  -3 3784.10 196.972   1
  -2  -2   3 3755.74 244.098   5
  -2   2   3 3823.86 196.837   2
   2  -2  -3 3392.03 231.154   7
  -2   2   3 3878.14 211.633   4
   2  -2  -2 10866.0 346.854   2
   2  -2  -2 10548.4 397.371   5
  -2  -2   2 10642.3 402.202   2
   2   2  -2 10210.8 401.134   5
  -2  -2   2 9698.81 399.545   5
   2   2  -2 11254.4 412.317   2
   2  -2  -2 9620.50 389.758   7
  -2   2   2 10971.6 404.828   5
  -2   2   2 10338.0 341.136   2
  -2   2   2 10524.0 398.229   4
  -2  -2   2 10198.0 384.909   6
   2  -2  -1 10797.9 397.666   4
   2   2  -1 10767.1 363.427   6
   2   2  -1 10056.8 379.925   2
  -2   2   1 10327.7 339.923   5
  -2  -2   1 10189.4 356.434   6
  -2   2   1 10062.1 389.843   4
   2  -2  -1 9856.70 348.821   7
  -2   2   1 10230.9 348.292   7
   2   2  -1 10863.8 363.809   5
   2  -2  -1 10214.0 338.441   5
   2   2   0 23043.7 665.883   6
  -2  -2   0 22248.2 682.741   4
  -2   2   0 21734.7 589.832   7
   2  -2   0 22963.4 703.246   4
  -2  -2   0 22134.1 656.161   6
   2   2   0 21062.4 651.600   1
   2  -2   1 47255.0 1364.08   1
  -2  -2  -1 50177.0 1356.13   1
   2   2   1 49937.1 1343.41   6
   2  -2   1 51782.2 1343.73   3
   2   2   1 43853.9 1328.72   1
  -2  -2  -1 50673.5 1321.09   4
   2   2   1 46673.2 1311.23   4
   2   2   2 476.083 91.9062   1
   2   2   2 511.128 61.4487   3
  -2   2  -2 562.872 57.5263   5
   2  -2   2 409.540 50.7554   5
   2   2   2 535.710 68.8695   5
   2   2   2 500.773 71.8404   4
  -2  -2  -2 391.680 51.4803   7
  -2   2  -2 451.827 72.8907   3
   2  -2   2 554.802 94.6006   1
  -2   2  -3 7164.48 302.438   5
   2   2   3 6000.03 304.758   5
   2   2   3 5894.45 379.584   1
   2  -2   3 7060.24 304.682   5
  -2   2  -3 6431.28 320.273   3
   2  -2   3 6666.24 390.081   1
  -2  -2  -3 6538.51 296.447   7
   2   2   3 6222.91 297.342   4
   2  -2   4 5681.51 310.472   5
  -2   2  -4 5386.09 303.701   3
   2   2   4 5647.21 399.985   1
   2  -2   4 5858.54 399.787   1
  -2  -2  -4 5586.50 308.626   7
   2   2   4 5411.42 315.289   5
   2   2   5 2724.55 245.602   5
   2   2   5 2513.65 289.011   1
   2  -2   5 2691.36 233.809   5
   2  -2   5 2810.64 297.200   1
  -2  -2  -5 2919.62 243.985   7
  -2   2  -5 2952.28 226.273   3
   2   2   6 3285.37 300.318   5
   2  -2   6 3562.14 296.890   5
  -2  -2  -6 3271.58 284.517   7
   2  -2   6 3385.22 364.711   1
   2   2   6 2997.95 342.146   1
   2   2   7 533.687 162.239   1
   2   2   7 492.233 124.301   5
   2   2   8 3994.63 457.151   1
   2  -2   8 3190.24 410.433   1
  -2   3   9 2300.81 330.676   5
  -2  -3   9 1945.86 301.940   5
   2  -3  -9 1893.98 295.511   7
  -2   3   8 149.926 100.420   5
  -2  -3   8 255.891 114.776   5
   2  -3  -8 207.965 109.706   7
  -2  -3   7 1399.36 219.279   5
   2  -3  -7 1483.77 224.636   7
  -2   3   7 1801.29 250.829   5
   2   3  -6-14.7782 50.9722   2
   2  -3  -6-65.9973 65.2138   7
  -2  -3   6-44.4761 72.4837   5
  -2   3   6-31.8818 62.5450   5
  -2   3   6-1.29816 29.0479   4
  -2   3   5 821.199 141.399   5
   2   3  -5 936.625 146.245   2
  -2  -3   5 827.362 141.232   5
  -2   3   5 928.086 104.005   4
   2  -3  -5 623.263 129.607   7
   2  -3  -4 2405.38 171.281   2
   2   3  -4 2189.89 200.253   2
  -2  -3   4 2283.03 213.067   5
   2   3  -4 2383.04 173.034   1
  -2   3   4 2466.29 220.674   5
  -2   3   4 2493.82 169.804   4
   2  -3  -4 2418.88 214.546   7
  -2   3   4 2473.41 169.207   2
  -2   3   3 23639.4 796.430   5
   2   3  -3 24272.0 788.300   2
   2  -3  -3 23386.0 679.066   2
   2   3  -3 23995.7 688.969   1
  -2   3   3 22729.3 717.691   4
  -2   3   3 23130.2 681.549   2
   2  -3  -3 22138.1 778.420   7
  -2  -3   3 23747.3 799.419   5
  -2  -3   3 23147.7 773.052   6
  -2   3   2 19440.5 627.881   4
   2  -3  -2 20849.3 657.341   7
   2  -3  -2 20257.7 639.776   5
   2  -3  -2 19749.7 629.323   4
   2  -3  -2 19563.2 550.628   2
   2   3  -2 19315.2 649.610   2
  -2  -3   2 19933.4 657.813   5
  -2  -3   2 18778.2 643.474   2
  -2   3   2 19668.0 641.262   5
   2   3  -2 20019.3 649.858   5
   2   3  -2 21099.9 648.628   6
  -2  -3   2 19350.5 633.830   6
  -2   3   1-25.2274 25.2994   7
  -2  -3   1 91.2498 49.0955   6
   2   3  -1 1.03415 33.4701   2
  -2   3   1-12.6476 21.2995   5
   2   3  -1 27.8519 27.3891   6
   2  -3  -1 22.3832 23.8896   7
   2   3  -1 51.5980 28.3499   5
   2  -3  -1 28.3629 16.4015   5
   2  -3  -1 67.9210 31.8927   4
  -2  -3   0 34788.7 1014.60   4
  -2  -3   0 35945.1 985.065   1
   2   3   0 36224.5 981.704   1
  -2   3   0 35499.5 897.902   5
  -2  -3   0 34313.1 1000.71   6
   2  -3   0 36741.5 1032.48   3
   2   3   1 196.620 30.5449   7
   2   3   1 247.650 56.2894   1
   2  -3   1 159.431 54.1318   1
  -2  -3  -1 173.881 48.0023   1
  -2   3  -1 226.167 26.2882   5
   2  -3   1 281.624 58.4724   3
  -2   3  -1 216.618 51.9170   3
  -2  -3  -1 204.236 46.1613   4
   2   3   2 5684.03 260.581   5
  -2   3  -2 5618.95 226.356   5
   2   3   2 6070.54 238.690   3
   2   3   2 5693.43 329.039   1
  -2  -3  -2 5727.51 236.814   7
   2  -3   2 5926.93 335.155   1
  -2   3  -2 5378.90 287.675   3
   2   3   2 5590.42 262.765   4
   2  -3   3 2984.37 252.645   1
  -2  -3  -3 3367.79 198.508   7
  -2   3  -3 2747.56 176.277   5
   2  -3   3 3264.71 195.891   5
   2   3   3 3171.75 263.086   1
   2   3   3 2636.43 193.274   5
  -2   3  -3 3342.65 227.666   3
   2   3   3 3236.59 191.320   4
  -2  -3  -4 359.424 77.8787   7
   2   3   4 280.643 75.6436   5
   2   3   4 313.585 109.663   1
   2   3   4 309.167 55.5815   4
   2  -3   4 324.527 72.1815   5
  -2   3  -4 363.716 82.4261   3
   2  -3   4 191.112 75.6160   1
   2   3   5 2894.60 257.554   5
   2  -3   5 2473.89 227.383   5
   2  -3   5 2563.27 287.153   1
  -2  -3  -5 2823.24 237.247   7
   2   3   5 2779.29 311.263   1
  -2   3  -5 2404.62 215.309   3
   2   3   6 3301.85 301.800   5
   2  -3   6 2911.71 269.998   5
   2   3   6 3390.49 365.569   1
   2  -3   6 3440.19 360.151   1
  -2  -3  -6 3316.91 283.869   7
   2   3   7 241.116 101.065   5
   2   3   7 248.828 127.571   1
   2  -3   7 395.301 139.037   1
   2   3   8 7838.25 652.448   1
   2  -3   8 6882.08 602.323   1
  -2   4   9 1134.49 238.919   5
  -2  -4   9 951.252 217.795   5
   2  -4  -9 1580.57 274.503   7
   2  -4  -8 258.154 88.1969   7
  -2  -4   8 406.241 131.101   5
  -2   4   8 349.516 116.989   5
  -2   4   7-18.7929 86.5677   5
  -2  -4   7-1.05932 55.4122   5
   2  -4  -7-69.9863 109.730   7
   2   4  -6 6850.91 453.369   2
  -2   4   6 7385.75 484.803   5
  -2  -4   6 6589.65 461.485   5
   2  -4  -6 7296.52 472.809   7
  -2   4   6 7355.79 325.055   4
  -2   4   5 19406.5 817.884   5
  -2  -4   5 19363.5 816.866   5
  -2   4   5 20672.8 651.392   4
   2   4  -5 18445.4 777.593   2
   2  -4  -5 21306.5 839.560   7
  -2   4   4 11036.6 521.840   5
  -2   4   4 10533.8 406.071   2
  -2  -4   4 11210.2 531.696   5
   2   4  -4 10880.3 504.636   2
   2  -4  -4 11097.0 525.444   7
   2   4  -4 11571.0 434.372   1
  -2   4   4 11405.0 420.702   4
   2  -4  -3 609.132 99.8847   7
   2  -4  -3 521.250 59.4391   2
  -2  -4   3 582.460 97.5880   6
   2   4  -3 580.428 64.4649   1
  -2   4   3 435.626 88.6945   5
   2   4  -3 529.663 98.1135   2
  -2  -4   3 375.183 85.3676   5
  -2   4   3 498.277 68.8891   4
  -2   4   3 543.926 60.6000   2
   2  -4  -2 8272.56 353.735   5
  -2   4   2 8444.97 355.689   7
  -2  -4   2 7538.93 346.751   6
   2  -4  -2 8218.36 255.707   2
   2   4  -2 9274.52 378.559   5
   2   4  -2 8710.69 382.733   2
   2  -4  -2 8507.82 344.715   4
  -2   4   2 8694.50 354.867   5
   2   4  -2 8697.97 365.653   6
  -2   4   2 8125.63 340.762   4
   2  -4  -2 8141.17 360.579   7
   2   4  -1 27744.1 848.366   6
   2   4  -1 27981.5 867.077   2
  -2  -4   1 30823.6 859.748   6
   2  -4  -1 29607.4 869.429   4
   2   4  -1 28850.1 748.354   1
  -2   4   1 28336.8 805.084   5
  -2   4   1 28785.2 832.887   7
   2   4   0-8.93332 21.9020   6
   2  -4   0-13.4869 20.3543   3
  -2  -4   0-18.7614 31.5863   6
   2   4   0 1.83873 19.4012   1
  -2  -4   0-2.92520 14.2770   1
   2   4   1 2814.50 138.830   7
  -2   4  -1 2665.17 190.364   3
  -2   4  -1 2660.10 120.670   5
   2   4   1 2856.79 191.344   1
  -2  -4  -1 2509.85 165.461   4
   2  -4   1 3153.45 211.879   1
  -2  -4  -1 2824.20 186.702   1
   2   4   2 798.759 123.155   1
  -2   4  -2 843.086 78.0359   5
  -2   4  -2 935.421 119.416   3
   2   4   2 812.450 91.4426   5
   2  -4   2 810.543 118.375   1
  -2  -4  -3 15773.1 545.404   7
  -2   4  -3 15281.3 529.266   5
   2  -4   3 15862.5 540.681   5
   2  -4   3 14637.9 634.077   1
   2   4   3 15530.2 574.219   5
   2   4   3 14268.9 503.550   4
   2   4   3 15082.0 664.821   1
  -2   4  -3 15443.1 598.610   3
  -2  -4  -4 13724.5 540.227   7
   2  -4   4 13155.8 641.162   1
   2   4   4 13108.0 658.484   1
   2  -4   4 12288.1 521.766   5
   2   4   4 12804.6 456.756   4
  -2   4  -4 12810.9 555.538   3
   2   4   4 12349.2 544.860   5
   2   4   5 26680.3 970.488   5
  -2   4  -5 27303.3 939.234   3
   2  -4   5 25345.7 925.387   5
   2   4   5 26777.2 1100.97   1
   2  -4   5 25107.4 1056.34   1
  -2  -4  -5 25428.0 927.182   7
   2   4   6 7749.96 480.456   5
   2   4   6 6111.30 499.288   1
   2  -4   6 6280.84 504.054   1
  -2  -4  -6 6711.27 429.834   7
   2  -4   6 7087.67 442.836   5
  -2   4  -6 7135.97 415.807   3
   2   4   7 1585.53 228.786   5
   2   4   7 1509.75 271.942   1
   2  -4   7 1620.74 265.271   1
   2   4   8 899.571 220.321   1
   2  -4   8 811.240 213.557   1
  -2   5   9-137.760 133.944   5
  -2  -5   9 17.5554 79.1854   5
   2  -5  -9 47.4694 100.053   7
  -2  -5   8 88.2164 87.0849   5
  -2   5   8 52.2950 70.3439   5
   2  -5  -7 198.632 72.4441   7
  -2   5   7 231.230 109.008   5
  -2  -5   7 160.424 83.5718   5
   2  -5  -6 448.195 135.038   7
   2   5  -6 663.496 145.170   2
  -2   5   6 454.728 130.461   5
  -2  -5   6 631.166 142.827   5
  -2   5   6 579.840 74.4815   4
  -2   5   5 2954.58 177.173   4
   2   5  -5 2965.83 265.786   2
  -2  -5   5 2634.92 263.438   5
  -2   5   5 2457.58 252.522   5
   2  -5  -5 2802.11 267.103   7
   2  -5  -4 30447.8 1036.03   7
   2   5  -4 30218.1 1010.50   2
  -2   5   4 28445.0 848.831   2
   2   5  -4 29931.0 871.586   1
  -2  -5   4 31597.0 1046.36   5
  -2   5   4 28908.5 863.166   4
  -2  -5   4 29943.4 1017.84   6
  -2   5   4 28598.7 1010.58   5
  -2   5   3 21983.3 784.331   5
   2   5  -3 22574.9 798.934   2
  -2   5   3 23092.0 635.116   2
   2   5  -3 23448.3 650.672   1
  -2   5   3 22561.5 707.786   4
  -2  -5   3 23800.5 806.945   6
   2  -5  -3 22716.5 803.980   7
  -2  -5   3 24838.1 830.525   5
  -2   5   2 659.739 87.0174   5
  -2  -5   2 652.328 91.6267   6
   2   5  -2 552.569 94.3392   2
   2  -5  -2 617.118 80.6469   4
  -2   5   2 592.010 56.1142   6
   2  -5  -2 483.208 84.5281   7
  -2  -5   1 169.767 56.2774   6
  -2   5   1 144.088 41.9004   7
   2   5  -1 102.528 19.5129   1
   2  -5  -1 71.0271 35.0405   3
   2   5  -1 165.602 47.4268   6
  -2   5   1 168.321 42.0232   5
   2   5  -1 95.4399 49.9344   2
  -2   5   0 7259.42 331.327   3
   2   5   0 6983.12 275.120   1
  -2  -5   0 6051.32 303.143   6
   2   5   0 6906.32 317.562   6
  -2  -5   0 6884.63 274.539   1
   2   5   1 5955.75 246.353   7
  -2  -5  -1 6530.58 324.562   6
   2   5   1 6739.91 313.188   1
  -2  -5  -1 6068.88 294.148   1
  -2  -5  -1 5501.70 268.992   4
  -2   5  -1 6375.89 321.330   3
   2  -5   2 6580.30 367.689   1
  -2  -5  -2 6816.21 291.523   4
  -2   5  -2 7099.68 358.086   3
   2   5   2 7093.01 376.659   1
   2   5   2 6412.28 280.781   7
   2   5   2 6684.77 319.134   5
  -2   5  -2 7385.53 283.633   5
  -2   5  -3 6673.73 314.942   5
  -2   5  -3 7368.15 384.980   3
   2   5   3 7709.51 441.386   1
  -2  -5  -3 7460.44 336.821   7
   2  -5   3 6572.70 394.792   1
   2   5   3 6955.44 355.048   5
  -2   5  -4 17057.0 699.097   3
   2   5   4 18685.9 710.301   5
  -2  -5  -4 18308.0 677.590   7
   2  -5   4 17369.0 774.716   1
   2   5   4 18506.7 810.438   1
  -2   5  -5 3060.65 263.580   3
   2   5   5 3122.39 279.020   5
  -2  -5  -5 2902.13 252.604   7
   2  -5   5 3311.04 267.429   5
   2  -5   5 2892.41 304.130   1
   2   5   5 2660.49 304.763   1
  -2   5  -6 23929.9 925.384   3
   2   5   6 24037.1 1100.47   1
   2  -5   6 23844.4 949.961   5
   2  -5   6 23447.2 1072.63   1
  -2  -5  -6 24030.2 944.952   7
   2   5   6 25412.5 999.999   5
   2   5   7 497.030 156.436   1
   2   5   7 564.903 146.758   5
   2  -5   7 879.712 211.607   1
   2  -5   8 422.421 156.192   1
   2  -6  -9 5771.84 534.669   7
  -2   6   9 6141.84 562.057   5
  -2  -6   9 4971.80 513.361   5
  -2   6   8 30.7494 73.0176   5
  -2  -6   8 48.2212 90.8322   5
   2  -6  -8-51.6727 97.7139   7
   2   6  -7 691.397 170.201   2
  -2   6   7 692.195 163.787   5
  -2  -6   7 727.921 171.843   5
   2  -6  -7 737.736 165.643   7
  -2  -6   6 12464.6 671.304   5
   2  -6  -6 11628.1 647.215   7
   2   6  -6 12391.6 655.015   2
  -2   6   6 11514.2 656.918   5
  -2   6   5 651.294 142.713   5
   2  -6  -5 530.411 125.099   7
   2   6  -5 718.853 145.142   2
  -2  -6   5 686.625 146.104   5
  -2  -6   5 705.420 140.020   6
   2   6  -4 8602.87 466.503   2
  -2   6   4 9799.18 352.546   2
  -2  -6   4 8449.21 501.007   5
   2  -6  -4 9647.88 495.976   7
  -2  -6   4 10204.6 501.292   6
   2   6  -4 9481.99 361.830   1
  -2   6   4 9970.41 503.852   5
  -2   6   3 469.002 44.6361   2
  -2   6   3 348.114 80.4669   5
  -2  -6   3 248.014 77.7196   6
   2  -6  -3 438.719 69.2431   4
   2  -6  -3 505.965 96.7104   7
   2   6  -3 694.241 131.726   2
   2   6  -3 463.982 48.1429   1
  -2   6   2 47185.9 1317.16   5
  -2   6   2 45327.4 1188.80   6
   2   6  -2 48205.0 1362.61   2
   2  -6  -2 46430.3 1296.10   3
   2  -6  -2 49419.4 1297.43   4
   2  -6  -2 47485.8 1346.83   7
   2  -6  -1 13413.3 371.464   6
  -2   6   1 13141.3 374.305   6
   2   6  -1 13725.6 378.329   1
   2   6  -1 13667.9 525.662   2
  -2   6   1 14379.9 503.107   7
  -2  -6   1 14296.8 517.450   6
  -2   6   0 1285.15 133.132   3
  -2  -6   0 1163.41 95.0440   1
  -2  -6   0 1018.19 120.053   6
   2  -6   0 1175.67 84.1686   6
   2   6   0 1065.99 96.1748   1
  -2  -6  -1 37.9111 39.8247   6
   2   6   1 46.0924 40.5699   1
  -2   6  -1 49.1665 51.3955   3
  -2  -6  -1 5.34907 25.6423   4
  -2   6  -2 1626.75 121.316   5
  -2  -6  -2 1684.84 125.257   4
   2  -6   2 1693.71 177.623   1
   2   6   2 1469.17 161.834   1
  -2   6  -2 1573.28 164.800   3
   2   6   2 1408.58 122.253   7
   2   6   3 6093.82 340.771   5
  -2   6  -3 7332.91 324.697   5
   2   6   3 5878.68 393.598   1
   2  -6   3 6242.83 384.934   1
  -2   6  -3 6407.04 371.067   3
  -2  -6  -4 4758.73 301.401   7
   2   6   4 5080.27 387.914   1
   2  -6   4 4436.35 349.765   1
   2   6   4 4891.50 320.607   5
  -2   6  -4 4976.68 332.945   3
   2   6   5 5773.07 386.957   5
   2   6   5 5465.82 438.678   1
   2  -6   5 5464.54 424.442   1
  -2   6  -5 5642.68 378.551   3
  -2  -6  -5 5308.88 350.602   7
   2  -6   6 1774.63 263.104   1
  -2   6  -6 1695.44 209.984   3
  -2  -6  -6 1232.92 176.327   7
   2   6   6 1129.03 222.090   1
   2   6   6 1288.70 199.429   5
   2   6   7 4971.07 485.785   1
   2   6   7 4669.05 412.107   5
   2  -6   7 5101.00 479.415   1
   2  -6   8 214.932 136.435   1
  -2   7   9 1425.35 276.040   5
  -2  -7   9 1208.58 259.040   5
  -2  -7   9 1790.33 304.408   6
   2  -7  -9 1502.38 267.827   7
  -2   7   8 9820.65 674.805   5
  -2  -7   8 9789.99 692.381   5
   2  -7  -8 8189.41 616.037   7
  -2   7   7 2557.50 309.767   5
  -2  -7   7 2564.08 314.079   5
  -2  -7   7 2452.45 301.257   6
   2  -7  -7 2906.44 327.452   7
   2   7  -7 2452.89 301.970   2
   2   7  -6 11036.1 635.987   2
  -2   7   6 10551.1 624.463   5
  -2  -7   6 13352.8 691.465   5
   2  -7  -6 12406.4 667.557   7
  -2  -7   6 11864.7 652.932   6
   2   7  -5 22828.7 918.312   2
  -2   7   5 24144.4 745.418   2
  -2   7   5 22293.7 921.865   5
  -2  -7   5 21535.7 941.697   5
   2  -7  -5 23023.0 930.715   7
  -2  -7   5 22391.9 919.812   6
   2   7  -4 1599.52 121.687   1
  -2   7   4 1746.32 114.795   2
   2   7  -4 1872.47 204.869   2
  -2   7   4 1497.09 187.595   5
   2  -7  -4 1467.68 185.416   7
  -2  -7   4 1979.97 208.147   6
   2   7  -3 58759.7 1721.29   2
   2   7  -3 57052.3 1468.06   1
   2  -7  -3 60707.5 1598.66   4
   2  -7  -3 64511.7 1746.57   7
  -2  -7   3 62734.9 1739.78   6
  -2   7   3 60546.2 1582.06   6
  -2   7   3 58841.2 1699.89   5
   2   7  -2 7758.58 384.691   2
  -2  -7   2 6520.94 352.007   6
   2  -7  -2 7273.76 326.213   4
  -2   7   2 6621.78 344.497   5
  -2   7   2 7244.87 266.800   6
  -2  -7   1 5831.08 193.651   1
   2  -7  -1 5896.34 210.549   2
   2   7  -1 6197.34 322.627   2
   2  -7  -1 5983.08 208.127   6
  -2   7   1 5895.34 210.812   6
  -2  -7   1 6320.38 326.295   6
   2   7   0 49088.7 1313.26   1
   2   7   0 54147.3 1434.54   2
  -2   7   0 51028.7 1432.82   3
  -2  -7   0 48063.9 1413.12   6
   2  -7   0 49373.1 1333.63   2
  -2  -7   0 48397.7 1307.97   1
   2  -7   0 49398.9 1288.15   6
   2   7   1 15708.4 564.194   1
  -2   7  -1 14648.3 594.333   3
  -2  -7  -1 15313.5 599.615   6
  -2   7  -2 16744.1 671.117   3
   2  -7   2 18410.1 696.373   1
   2   7   2 15948.8 656.456   1
  -2   7  -2 17346.4 572.361   5
  -2  -7  -2 16949.4 559.791   4
   2   7   2 18078.7 600.782   7
   2   7   3 18462.7 721.062   5
   2   7   3 20468.8 809.285   1
   2  -7   3 20421.1 798.673   1
  -2   7  -3 20793.3 786.058   3
   2   7   4 7253.28 481.863   1
   2  -7   4 7965.22 473.722   1
   2   7   4 7899.28 439.534   5
  -2   7  -4 7704.84 445.533   3
   2   7   5 2998.46 275.975   5
   2   7   5 3126.05 326.945   1
  -2  -7  -5 2691.30 250.031   7
   2  -7   5 2955.49 304.009   1
  -2   7  -5 2690.79 267.151   3
   2   7   6 5818.92 434.289   5
   2   7   6 6364.68 518.542   1
   2  -7   6 6502.96 506.308   1
  -2   7  -6 6576.15 442.819   3
  -2  -7  -6 6789.57 439.255   7
   2  -7   7 1331.12 257.102   1
   2   7   7 1078.77 243.201   1
   2   7   7 1155.68 201.650   5
   2  -7   8 654.462 183.243   1
  -2   8   9 1219.85 265.615   5
   2  -8  -9 1243.23 254.127   7
  -2  -8   9 716.493 206.590   6
  -2   8   8-54.8793 79.9400   5
  -2  -8   8-54.2751 82.6610   6
   2  -8  -8 137.528 116.590   7
   2  -8  -7-26.8521 61.8638   7
  -2   8   7 32.0557 71.6811   5
   2   8  -7-5.59359 88.2369   2
  -2  -8   7 62.1039 74.6041   5
  -2  -8   7 48.5616 73.8530   6
   2   8  -6 9231.93 570.225   2
   2  -8  -6 9625.03 581.556   7
  -2  -8   6 8036.82 542.483   6
  -2   8   6 8425.79 549.074   5
  -2  -8   5 2543.36 193.653   1
  -2   8   5 2735.91 271.069   5
  -2   8   5 2743.08 178.178   2
   2   8  -5 3006.92 284.864   2
  -2  -8   5 2591.37 275.399   6
   2  -8  -5 2355.54 263.610   7
   2   8  -4 15442.8 672.283   2
  -2   8   4 14752.7 449.583   2
  -2   8   4 16008.0 677.073   5
  -2  -8   4 13426.4 644.418   6
   2  -8  -4 15791.3 681.283   7
   2   8  -4 14781.1 485.450   1
   2  -8  -3 1522.45 130.649   4
  -2   8   3 1538.28 127.784   6
   2   8  -3 1809.66 198.566   2
  -2   8   3 1434.79 162.295   5
  -2  -8   3 1515.07 177.702   6
   2  -8  -3 1535.24 176.874   7
   2   8  -2 1501.47 165.043   2
  -2   8   2 1513.61 157.973   5
  -2  -8   2 1685.27 170.330   6
  -2   8   2 1801.05 120.170   6
   2  -8  -1 116515. 2772.06   6
   2   8  -1 121455. 2967.49   2
  -2  -8   1 112859. 2727.60   1
  -2   8   1 117104. 2776.03   6
  -2  -8   1 121413. 2972.20   6
   2   8   0 2369.99 195.364   2
   2  -8   0 2215.52 150.165   2
  -2  -8   0 2311.35 210.333   6
   2   8   0 2471.59 151.676   1
   2  -8   0 2295.11 142.400   6
  -2  -8   0 2217.08 142.789   1
  -2   8   0 2472.06 199.783   3
   2   8   1 6030.66 306.930   1
   2  -8   1 6223.48 296.995   6
  -2   8  -1 5575.61 338.090   3
  -2  -8  -1 6213.09 347.359   6
   2  -8   2 7240.38 404.152   1
   2   8   2 8020.48 406.171   1
  -2   8  -2 6705.80 317.638   5
  -2   8  -2 7386.23 406.570   3
  -2  -8  -2 7301.26 309.057   4
  -2   8  -3 29.8440 48.1712   3
   2   8   3 78.0422 64.6099   5
   2  -8   3 54.3857 66.4387   1
   2   8   3 73.2890 56.9080   1
   2   8   4 9542.26 547.907   1
   2   8   4 8379.99 466.736   5
  -2   8  -4 8978.35 500.101   3
   2  -8   4 8494.04 500.125   1
  -2   8  -5 1010.77 165.093   3
   2  -8   5 1099.12 185.008   1
   2   8   5 1102.29 202.150   1
   2   8   5 1237.50 179.858   5
   2  -8   6 3567.96 370.659   1
  -2   8  -6 4086.31 353.264   3
   2   8   6 4067.68 415.593   1
   2   8   6 4043.38 360.143   5
   2   8   7 6023.68 554.535   1
   2   8   7 5499.41 461.717   5
   2  -8   7 6206.37 533.149   1
   2  -8   8 176.720 116.614   1
  -2  -9   9 571.456 184.333   6
  -2   9   9 619.321 187.526   5
   2  -9  -9 569.764 192.259   7
  -2   9   8 15502.8 887.109   5
  -2  -9   8 14042.1 866.567   6
   2  -9  -8 16359.0 900.453   7
  -2   9   7 7179.04 544.909   5
   2   9  -7 7506.39 559.718   2
   2  -9  -7 7303.36 549.545   7
  -2  -9   7 8096.92 587.111   6
   2   9  -6 3474.14 344.044   2
  -2  -9   6 3590.96 264.367   1
  -2   9   6 3611.78 355.072   5
   2  -9  -6 3615.96 347.193   7
  -2  -9   6 3457.28 344.810   6
  -2  -9   5 6.89742 36.5800   1
  -2   9   5-37.1952 91.2015   5
   2   9  -5 36.7042 66.5843   2
   2  -9  -5-15.2576 47.8155   7
  -2  -9   5 61.2285 56.4579   6
   2   9  -4 708.251 148.189   2
  -2   9   4 415.222 44.4651   2
  -2  -9   4 407.403 111.341   6
  -2   9   4 355.146 94.2519   5
   2  -9  -4 388.501 92.2488   7
  -2   9   3 524.558 77.8392   6
   2  -9  -3 526.459 77.4755   4
  -2   9   3 503.593 105.622   5
   2   9  -3 796.489 137.121   2
  -2  -9   3 563.283 115.237   6
  -2  -9   2 43.7109 38.0038   6
  -2   9   2 96.4553 50.2801   5
   2   9  -2 110.729 65.2533   2
  -2   9   2 96.9390 29.7665   6
   2  -9  -1 85.6208 46.9549   6
  -2   9   1 123.454 42.3102   6
   2  -9  -1-2.59037 16.4042   2
  -2  -9   1 18.9710 9.99180   1
  -2  -9   1 65.4528 89.7528   6
   2   9  -1-12.8569 47.3175   2
  -2   9   1 29.3681 46.2122   3
   2   9   0 112407. 2926.16   2
  -2  -9   0 113367. 2796.12   1
  -2  -9   0 106906. 2935.61   6
   2  -9   0 109923. 2794.75   6
   2  -9   0 114510. 2816.36   2
  -2   9   0 112632. 2944.86   3
   2   9   1 13098.2 513.214   1
   2  -9   1 13702.8 506.148   6
  -2  -9  -1 12763.2 562.177   6
  -2   9  -1 12577.6 566.360   3
  -2   9  -2 124.172 66.2993   3
   2   9   2 27.5364 45.1222   1
  -2  -9  -2-33.8280 29.3105   4
   2  -9   2 83.0930 60.3002   1
  -2   9  -3 1399.16 182.270   3
   2   9   3 1536.13 188.321   1
   2   9   3 1475.70 179.295   5
   2  -9   3 1187.78 168.496   1
   2   9   4 3427.19 289.876   5
   2   9   4 4122.06 348.858   1
  -2   9  -4 3537.30 309.472   3
   2  -9   4 3083.24 288.154   1
   2   9   5 6188.29 483.520   1
  -2   9  -5 6274.67 438.171   3
   2   9   5 5861.53 417.271   5
   2  -9   5 6001.72 446.276   1
   2  -9   6 95.4789 99.0026   1
   2   9   6 79.9536 61.7102   5
  -2   9  -6 195.837 99.3007   3
   2   9   6 52.5884 80.3980   1
   2  -9   7 7356.54 575.934   1
   2   9   7 7139.82 606.145   1
   2   9   7 5611.08 476.222   5
   2  -9   8 1609.26 283.066   1
  -2  10   9 4958.66 519.873   5
   2 -10  -9 5394.95 527.632   7
  -2  10   8 11196.8 747.880   5
   2 -10  -8 12149.3 768.713   7
  -2 -10   8 10507.7 739.229   6
   2  10  -7 17152.1 892.238   2
   2 -10  -7 14474.0 828.655   7
  -2  10   7 17572.7 899.101   5
  -2 -10   7 15870.2 874.645   6
   2 -10  -6 5425.57 437.578   7
   2  10  -6 5553.90 445.113   2
  -2 -10   6 5829.70 337.838   1
  -2  10   6 5260.92 436.342   5
  -2 -10   6 5374.77 443.285   6
  -2  10   5 39.3429 82.8777   5
   2  10  -5 54.4676 56.3401   2
   2 -10  -5 23.1066 60.7393   7
  -2 -10   5-4.14820 62.3079   6
  -2 -10   5 19.4231 30.2596   1
  -2 -10   4 2771.02 148.589   1
  -2  10   4 2616.74 251.309   5
   2  10  -4 2258.99 246.193   2
  -2  10   4 2383.12 106.836   2
   2 -10  -4 3078.31 282.899   7
   2 -10  -4 2928.94 179.074   4
  -2 -10   4 2880.96 279.582   6
   2 -10  -3 29654.7 880.085   4
   2  10  -3 29505.2 1021.71   2
  -2 -10   3 25534.5 982.915   6
  -2  10   3 26552.5 979.640   5
   2  10  -2 8003.39 425.431   2
  -2  10   2 7783.19 317.068   6
   2 -10  -1 44497.2 1160.76   6
   2 -10  -1 41865.6 1101.90   2
   2  10  -1 38346.9 1275.76   2
  -2 -10   1 43347.9 1085.48   1
  -2  10   1 41073.3 1154.30   6
  -2  10   1 42290.7 1284.27   3
  -2 -10   1 45069.0 1330.75   6
   2 -10   0 47.4710 38.6422   6
   2  10   0 127.243 64.5952   2
   2 -10   0 41.0981 26.1216   2
  -2  10   0-6.75943 43.6739   3
  -2 -10   0 85.1629 31.4420   1
   2 -10   1 44003.4 1319.54   6
  -2 -10  -1 43969.2 1415.20   6
  -2  10  -1 47649.7 1450.39   3
  -2  10  -2 592.877 129.466   3
   2  10   2 540.835 108.144   1
   2 -10   2 566.692 121.441   1
   2 -10   2 479.736 92.5294   6
  -2 -10  -2 384.807 66.1962   4
  -2  10  -3-18.6838 70.9788   3
   2  10   3 44.8473 44.4079   1
   2 -10   3 5.48387 57.6133   1
  -2 -10  -3 35.4634 23.1521   4
   2  10   3-2.41971 42.8838   5
   2  10   4 5823.62 389.803   5
   2  10   4 5182.79 405.925   1
  -2  10  -4 4973.01 380.219   3
   2 -10   4 5006.80 372.504   1
  -2  10  -5 147.327 92.4038   3
   2  10   5 134.402 103.640   1
   2  10   5 146.464 71.6438   5
   2 -10   5 150.554 89.8954   1
   2  10   6 1839.36 287.841   1
   2  10   6 1523.01 226.867   5
  -2  10  -6 1848.56 247.984   3
   2 -10   6 1751.59 253.994   1
   2  10   7 4440.01 423.041   5
   2 -10   7 4638.80 453.980   1
   2 -10   8 3387.80 416.671   1
   2 -11  -9 227.070 122.716   7
   2 -11  -8 743.910 193.141   7
  -2  11   8 911.128 217.059   5
  -2 -11   8 938.590 217.077   6
  -2  11   7 53.8200 102.613   5
   2  11  -7 59.7587 95.4114   2
  -2 -11   7 65.4906 129.768   6
   2 -11  -7-53.3366 115.964   7
  -2 -11   6 13834.4 565.893   1
  -2  11   6 12351.7 716.888   5
   2 -11  -6 14814.4 773.265   7
  -2 -11   6 14095.9 769.001   6
   2  11  -6 13926.3 756.013   2
  -2 -11   5 6555.87 470.188   6
  -2  11   5 6873.62 467.268   5
   2  11  -5 6893.04 474.405   2
   2 -11  -5 6182.80 454.938   7
  -2 -11   5 6344.61 300.463   1
  -2 -11   4 20.0788 15.4604   1
  -2 -11   4 23.6836 57.9494   6
  -2  11   4 34.7518 68.2465   5
   2  11  -4 3.16828 53.8711   2
   2 -11  -4 27.3917 18.1698   4
   2  11  -3 6815.96 430.450   2
  -2  11   3 7652.51 441.624   5
  -2 -11   3 7985.69 460.929   6
   2  11  -2 74766.6 2182.79   2
  -2 -11   2 77849.3 2205.21   6
  -2  11   2 79472.9 2031.79   6
   2 -11  -2 77843.8 2021.17   6
  -2 -11   1 1821.47 204.872   6
   2 -11  -1 2003.64 121.093   2
  -2  11   1 1968.31 145.187   6
   2  11  -1 1952.26 196.230   2
  -2 -11   1 1762.03 105.477   1
   2 -11  -1 1999.81 146.106   6
  -2  11   1 1917.38 186.529   3
   2  11   0 16291.5 640.703   2
   2 -11   0 16301.8 553.981   2
  -2 -11   0 13806.9 513.858   1
   2 -11   0 15981.4 548.256   6
  -2 -11   0 14319.6 634.372   6
  -2  11   0 15711.6 648.799   3
  -2  11  -1 38604.7 1272.87   3
   2  11   1 36875.1 1205.37   2
   2 -11   1 39444.6 1166.84   6
  -2 -11  -1 39667.4 1269.15   6
   2 -11   2 30901.1 1042.99   1
   2  11   2 28682.9 1012.55   1
   2 -11   2 30154.9 1000.89   6
  -2  11  -2 27609.3 1052.10   3
   2  11   3 18.0409 52.0993   1
  -2 -11  -3-10.9622 21.3305   4
   2 -11   3-25.9175 43.9150   1
   2 -11   3 3.48758 57.6617   6
  -2  11  -3-3.81937 65.1765   3
  -2  11  -4 59.2843 57.6938   3
   2  11   4 115.996 84.1896   1
   2  11   4 261.864 89.0867   5
   2 -11   4 191.580 93.6971   1
  -2  11  -5 933.681 171.626   3
   2  11   5 1008.71 197.535   1
   2 -11   5 846.163 168.556   1
   2  11   5 673.945 148.509   5
   2  11   6 2937.30 321.442   5
   2 -11   6 2335.15 298.243   1
  -2  11  -6 2592.05 309.177   3
   2  11   7 1203.66 223.789   5
   2 -11   7 1573.49 262.496   1
  -2  11  -7 1374.40 230.874   3
   2 -11   8 1963.63 321.084   1
  -2  12   8 577.507 179.720   5
   2 -12  -8 480.000 138.036   7
  -2 -12   8 496.173 173.306   6
  -2  12   7 433.151 154.892   5
   2  12  -7 607.283 171.437   2
   2 -12  -7 491.874 139.537   7
  -2 -12   7 428.152 140.847   6
   2  12  -6 11344.3 679.626   2
  -2  12   6 10829.6 660.879   5
   2 -12  -6 12275.2 704.506   7
  -2 -12   6 10491.8 668.710   6
  -2  12   5 10404.9 613.529   5
  -2 -12   5 10886.3 412.577   1
   2  12  -5 9774.18 601.542   2
  -2 -12   5 10364.5 620.088   6
  -2 -12   4 36.5233 18.2065   1
  -2  12   4 12.9370 77.2997   5
   2  12  -4-9.14742 67.4030   2
   2 -12  -4-7.17250 23.5458   4
  -2 -12   4 7.94782 65.2914   6
   2  12  -3 213.711 82.9711   2
  -2 -12   3 312.291 98.7717   6
  -2  12   3 136.298 70.3702   5
   2 -12  -2 36297.5 1065.45   6
   2  12  -2 39040.3 1239.52   2
  -2  12   2 37196.8 1074.73   6
   2 -12  -1 2818.14 185.792   6
   2 -12  -1 2841.11 155.965   2
   2  12  -1 2291.87 220.546   2
  -2 -12   1 2687.71 244.458   6
  -2 -12   1 2570.49 138.137   1
  -2  12   1 2840.14 186.585   6
  -2  12   1 2373.09 216.977   3
   2  12   0 2173.68 209.530   2
   2 -12   0 1993.84 162.795   6
  -2  12   0 1923.97 204.523   3
  -2 -12   0 2049.72 219.582   6
  -2 -12   0 2002.11 150.621   1
   2  12   1 8371.42 440.579   2
   2 -12   1 8752.18 413.166   6
  -2 -12  -1 9166.23 486.139   6
  -2  12  -1 8174.34 471.435   3
  -2  12  -2 15837.9 723.885   3
   2 -12   2 16614.8 674.596   6
  -2 -12  -2 16103.6 719.967   6
   2 -12   3 2107.31 234.832   1
  -2  12  -3 2022.29 238.725   3
  -2 -12  -3 2209.73 149.013   4
   2 -12   3 2112.88 231.695   6
  -2  12  -4 1041.32 176.614   3
   2 -12   4 1347.26 195.052   6
   2  12   4 1375.25 200.456   5
   2 -12   4 1524.66 207.738   1
   2 -12   5 1093.23 188.284   1
   2  12   5 1291.60 201.683   5
  -2  12  -5 935.270 185.657   3
  -2  12  -6 120.921 72.8146   3
   2  12   6 315.611 107.812   5
   2 -12   6 109.046 66.5594   1
  -2  12  -7 256.175 113.187   3
   2  12   7 111.864 95.0418   5
   2 -12   7 223.888 95.2713   1
   2  13  -8 233.516 138.231   2
  -2 -13   8-73.2516 103.247   6
   2 -13  -8-134.794 100.339   7
  -2  13   8 153.438 84.4649   5
  -2  13   7 1112.85 230.237   5
   2  13  -7 759.969 201.502   2
   2 -13  -7 951.519 205.993   7
  -2 -13   7 935.956 206.669   6
  -2 -13   6 143.466 104.689   6
  -2  13   6 119.127 91.4084   5
   2  13  -6 237.391 103.443   2
   2  13  -5 23090.0 1028.32   2
  -2  13   5 23909.6 1038.57   5
   2  13  -4 460.284 149.225   2
  -2 -13   4 400.756 120.506   6
  -2 -13   4 272.263 40.7992   1
  -2  13   4 426.948 136.660   5
  -2  13   3 611.749 130.600   5
  -2 -13   3 638.832 152.629   6
   2  13  -3 588.550 135.574   2
   2  13  -2 15689.0 691.488   2
   2 -13  -2 16354.9 587.371   6
  -2 -13   2 15908.6 710.556   6
  -2 -13   1 1377.15 182.494   6
  -2  13   1 1388.13 168.938   3
   2 -13  -1 1184.81 100.048   2
   2  13  -1 991.308 141.902   2
  -2 -13   1 1097.84 91.8798   1
   2 -13  -1 1079.53 118.103   6
  -2  13   0 327.501 100.479   3
   2 -13   0 290.049 63.5844   6
  -2 -13   0 353.056 63.6127   1
  -2 -13   0 415.381 99.2955   6
   2  13   0 307.512 77.1901   2
  -2  13  -1 45.4702 59.1921   3
   2  13   1 12.4749 42.0517   2
   2 -13   1 3.85300 36.5192   6
  -2 -13  -1 36.2688 55.7505   6
  -2  13  -2 742.724 150.137   3
   2 -13   2 493.982 107.524   6
  -2 -13  -2 570.663 129.590   6
   2 -13   3 7581.36 460.368   6
   2 -13   3 7570.82 462.860   1
  -2 -13  -3 7563.19 319.924   4
  -2  13  -3 7187.26 482.493   3
   2 -13   4 5990.95 427.414   1
   2  13   4 5218.01 411.115   5
  -2  13  -4 6115.80 458.918   3
   2 -13   4 6122.79 443.960   6
   2  13   5 4745.77 402.339   5
   2 -13   5 5088.72 435.148   6
  -2  13  -5 4587.48 415.875   3
   2 -13   5 5375.20 426.590   1
  -2  13  -6 1768.55 266.640   3
   2  13   6 1852.22 263.035   5
   2 -13   6 1493.93 241.967   1
   2 -13   6 1338.68 242.386   6
  -2  13  -7 906.786 193.668   3
   2 -13   7 1135.36 247.029   6
   2  13   7 857.254 201.708   5
   2 -13   7 1200.91 234.656   1
   2  14  -8 175.892 140.198   2
  -2  14   8 28.0251 101.126   5
  -2 -14   8 106.745 98.1949   6
   2  14  -7 6.68469 104.090   2
  -2  14   7 307.773 142.142   5
  -2 -14   7 202.929 105.635   6
  -2 -14   6 683.796 176.155   6
  -2  14   6 554.727 153.850   5
   2  14  -6 588.256 144.204   2
  -2  14   5 109.233 85.2724   5
   2  14  -5 281.531 123.476   2
  -2 -14   5 197.304 105.131   6
  -2  14   4 74275.7 2211.73   5
   2  14  -4 68022.3 2179.59   2
  -2 -14   4 72271.2 2225.72   6
   2  14  -3 32336.1 1185.33   2
  -2 -14   3 33091.6 1198.08   6
  -2  14   3 29927.8 1150.67   5
  -2 -14   2 1177.03 70.7809   1
  -2  14   2 1375.19 166.830   3
   2 -14  -2 1573.18 151.724   6
  -2 -14   2 1290.03 73.6959   1
   2  14  -2 1515.25 187.154   2
  -2 -14   2 1622.33 209.180   6
  -2 -14   1 488.516 113.782   6
   2 -14  -1 283.105 67.8266   6
   2  14  -1 254.117 94.9527   2
  -2 -14   1 430.434 61.2779   1
  -2  14   1 204.506 69.8334   3
   2 -14  -1 326.171 53.1757   2
   2 -14   0 31.5681 36.9694   6
  -2  14   0 70.2240 57.5671   3
  -2 -14   0-61.8811 70.9703   6
   2  14   0-3.28243 44.9566   2
   2  14   1 3784.71 293.618   2
  -2 -14  -1 3756.82 315.860   6
   2 -14   1 4252.86 283.559   6
  -2  14  -1 3339.65 302.083   3
  -2  14  -2 682.619 152.469   3
   2  14   2 819.871 138.112   2
  -2 -14  -2 868.217 160.567   6
   2 -14   2 717.591 131.862   6
   2 -14   3 30591.0 1144.77   6
   2 -14   3 32543.2 1159.37   1
  -2 -14  -3 31368.1 931.091   4
  -2  14  -3 32115.7 1222.63   3
  -2  14  -4 32.6019 65.5050   3
   2  14   4 73.0297 59.1260   5
   2 -14   4 84.3885 68.1075   1
   2  14   5 5603.17 449.121   5
   2 -14   5 4163.68 382.785   1
  -2  14  -5 5389.80 459.046   3
   2 -14   5 5061.46 444.820   6
   2 -14   6 169.528 100.969   1
   2  14   6 275.231 108.249   5
   2 -14   6 292.822 105.218   6
  -2  14  -6 89.5806 91.8383   3
  -2  14  -7 917.016 199.985   3
   2 -14   7 1127.13 238.022   6
   2 -14   7 1036.59 221.058   1
   2  14   7 1408.38 251.384   5
   2  15  -8 1253.06 262.357   2
  -2  15   8 916.734 247.509   5
  -2 -15   8 867.174 220.488   6
  -2  15   7 992.846 215.402   5
   2  15  -7 704.912 195.039   2
  -2 -15   7 875.341 220.755   6
  -2  15   6-25.8808 94.5224   5
   2  15  -6 76.7517 89.0043   2
  -2 -15   6 65.5662 68.8543   6
  -2  15   5 1450.75 227.156   5
   2  15  -5 1142.88 201.313   2
  -2 -15   5 1259.27 219.665   6
  -2 -15   4 731.702 173.555   6
  -2  15   4 547.641 150.818   5
   2  15  -4 922.214 187.644   2
  -2  15   3 9201.54 551.406   5
   2  15  -3 9127.73 549.783   2
  -2 -15   3 9515.36 564.050   6
   2 -15  -2 673.668 101.930   6
  -2 -15   2 645.849 54.2961   1
   2  15  -2 623.012 133.310   2
  -2 -15   2 488.490 122.596   6
  -2  15   2 481.357 100.791   3
  -2 -15   1 840.977 158.372   6
   2 -15  -1 723.423 109.545   6
   2 -15  -1 727.824 84.6849   2
  -2 -15   1 777.384 82.3293   1
   2  15  -1 770.470 142.679   2
  -2  15   1 742.493 135.868   3
   2  15   0 8090.20 454.513   2
  -2 -15   0 8299.76 495.020   6
   2 -15   0 7550.95 388.695   6
  -2  15   0 7452.66 464.890   3
   2 -15   1 3.40565 46.5590   6
  -2  15  -1 39.1266 70.1966   3
  -2 -15  -1-12.8550 60.2404   6
   2  15   1 3.13601 53.1010   2
   2 -15   2 3741.71 299.226   6
   2  15   2 4087.63 316.466   2
  -2 -15  -2 3561.19 332.741   6
  -2  15  -2 4048.63 355.218   3
   2 -15   3 7891.10 490.763   1
   2 -15   3 7920.96 494.517   6
  -2  15  -3 8077.40 540.890   3
   2 -15   4 15360.0 748.607   1
   2 -15   4 14689.9 759.380   6
   2  15   4 13775.1 750.494   5
  -2  15  -4 14432.5 782.430   3
  -2  15  -5-34.8325 62.8736   3
   2  15   5 12.2818 103.905   5
   2 -15   5-57.8562 88.6587   1
   2 -15   5-66.0509 94.3663   6
   2 -15   6 3110.02 379.605   6
   2  15   6 3501.12 376.854   5
   2 -15   6 2959.65 342.034   1
  -2  15  -6 3344.48 383.602   3
  -2  15  -7 86.2555 59.7463   3
   2 -15   7 14.8631 59.5758   6
   2  15   7-56.9264 85.0110   5
  -2  16   7 84.7442 97.5169   5
   2  16  -7-58.5288 94.7583   2
  -2 -16   7 76.7898 110.154   6
  -2  16   6 211.642 136.066   5
   2  16  -6 200.602 113.688   2
  -2 -16   6 137.268 107.151   6
  -2  16   5 786.811 165.129   5
   2  16  -5 813.935 182.183   2
  -2 -16   5 617.668 159.668   6
  -2  16   4 18871.2 887.672   5
  -2 -16   4 17842.3 872.959   6
   2  16  -4 17589.9 853.802   2
   2  16  -3 17055.6 819.756   2
  -2  16   3 18169.2 839.712   5
  -2 -16   3 18906.7 859.942   6
  -2 -16   2 429.203 133.451   6
   2 -16  -2 397.639 86.1619   6
   2  16  -2 519.617 129.497   2
  -2  16   2 196.976 65.2513   3
   2 -16  -1 8720.18 358.801   2
   2  16  -1 7911.91 480.232   2
  -2 -16   1 7897.01 498.787   6
  -2  16   1 9089.71 506.695   3
   2 -16  -1 9063.71 433.384   6
   2  16   0 5888.68 387.151   2
  -2 -16   0 5295.82 400.165   6
   2 -16   0 5792.97 342.677   6
  -2  16   0 5795.89 412.447   3
   2 -16   1 532.462 110.613   6
  -2  16  -1 591.783 144.560   3
  -2 -16  -1 577.389 145.003   6
   2  16   1 657.938 128.862   2
   2  16   2 6357.97 410.726   2
  -2 -16  -2 5540.58 426.889   6
   2 -16   2 6481.16 411.192   6
  -2  16  -2 5996.70 451.525   3
  -2  16  -3 1634.75 240.415   3
   2  16   3 1552.03 198.809   2
   2 -16   3 1175.25 187.859   1
   2 -16   3 1573.51 212.966   6
  -2  16  -4 307.578 124.174   3
   2 -16   4 446.495 122.845   1
   2  16   4 464.869 145.335   5
   2 -16   4 271.188 99.2178   6
   2  16   5 5675.51 475.202   5
   2 -16   5 4682.03 407.329   1
  -2  16  -5 5083.96 474.787   3
   2 -16   5 5179.58 461.169   6
  -2  16  -6 360.105 140.924   3
   2 -16   6 580.031 151.968   1
   2 -16   6 486.515 174.311   6
   2  16   6 554.373 153.763   5
  -2  16  -7 192.476 127.438   3
   2  16   7 220.849 121.918   5
  -2  17   7 319.433 137.119   5
   2  17  -7 7.10410 90.5332   2
  -2 -17   7 237.248 142.103   6
   2  17  -6 10322.3 697.932   2
  -2  17   6 11173.3 724.607   5
  -2 -17   6 9780.98 690.295   6
  -2  17   5 4827.88 439.223   5
   2  17  -5 5863.25 483.522   2
  -2 -17   5 5443.95 472.628   6
  -2  17   4 60.3198 77.8110   5
  -2 -17   4 63.2548 79.2497   6
   2  17  -4 128.560 84.3065   2
  -2  17   3 7845.13 528.912   5
   2  17  -3 8480.45 542.256   2
  -2 -17   3 8205.70 541.369   6
   2  17  -2 8742.03 525.649   2
  -2  17   2 8890.54 494.511   3
   2 -17  -2 9071.54 452.146   6
  -2 -17   2 8837.23 549.724   6
   2  17  -1 6831.91 446.663   2
   2 -17  -1 6869.60 384.539   6
  -2 -17   1 6731.72 466.497   6
  -2  17   1 7001.78 454.680   3
  -2  17   0 819.492 162.609   3
   2 -17   0 995.269 138.771   6
  -2 -17   0 609.727 151.012   6
   2  17   0 909.235 155.838   2
   2  17   1 7019.81 438.256   2
  -2 -17  -1 8042.76 507.369   6
   2 -17   1 7199.66 426.741   6
  -2  17  -1 7470.97 502.408   3
   2 -17   2 1859.42 221.249   6
   2  17   2 1794.84 219.545   2
  -2  17  -2 1880.26 260.916   3
  -2 -17  -2 2487.64 288.428   6
   2  17   3 247.031 91.8791   2
  -2  17  -3 46.1198 76.8274   3
   2 -17   3 267.416 96.6651   6
   2 -17   3 260.124 98.2181   1
  -2  17  -4 615.698 173.774   3
   2 -17   4 940.453 177.412   1
   2  17   4 1197.64 211.581   5
   2 -17   4 732.464 162.894   6
   2  17   5 3458.47 374.695   5
   2 -17   5 2700.57 337.727   6
   2 -17   5 2888.16 319.320   1
  -2  17  -5 2553.54 331.383   3
  -2  17  -6 100.354 86.8939   3
   2  17   6-42.6511 85.1855   5
   2 -17   6 96.9723 94.0105   6
  -2  18   7 2003.16 319.751   5
   2  18  -7 2223.84 342.289   2
  -2 -18   7 2246.89 350.382   6
  -2  18   6 1550.38 260.202   5
   2  18  -6 1451.54 265.311   2
  -2 -18   6 1610.57 275.716   6
  -2  18   5 12.0174 70.2079   5
   2  18  -5 43.3636 83.3566   2
  -2 -18   5 111.434 97.8325   6
  -2  18   4 16.5453 78.9457   5
   2  18  -4 178.900 100.574   2
  -2 -18   4 62.9549 64.6015   6
  -2 -18   3 415.382 140.320   6
   2  18  -3 324.190 111.754   2
  -2 -18   2 785.578 185.362   6
   2 -18  -2 520.358 106.615   6
   2  18  -2 584.630 152.612   2
  -2  18   2 330.622 111.430   3
   2  18  -1 30400.9 1119.35   2
  -2 -18   1 28654.5 1149.61   6
   2 -18  -1 28999.6 1006.80   6
  -2  18   1 28806.3 1108.01   3
  -2 -18   0 7390.39 499.166   6
   2  18   0 6647.10 440.900   2
   2 -18   0 7110.54 412.654   6
  -2  18   0 7377.69 491.296   3
   2 -18   1 330.422 99.8143   6
  -2  18  -1 622.734 157.520   3
  -2 -18  -1 314.498 108.701   6
   2  18   1 280.483 91.7253   2
   2 -18   2 12441.1 631.177   6
   2  18   2 12043.6 618.377   2
  -2  18  -2 11415.1 693.843   3
  -2 -18  -2 12336.3 691.868   6
  -2  18  -3 3.30371 78.3018   3
   2  18   3-4.57764 54.4874   2
   2 -18   3 129.329 75.7835   1
   2 -18   3 122.332 76.1254   6
  -2  18  -4 31.3735 83.1643   3
   2  18   4 82.0200 78.8789   2
   2 -18   4-2.00116 70.4587   1
   2  18   4 22.3191 68.3832   5
   2 -18   4 93.2297 86.4947   6
   2 -18   5 2653.29 333.287   6
   2  18   5 2092.57 301.576   5
   2 -18   5 2278.92 283.339   1
  -2  18  -5 2125.97 308.582   3
   2  18   6 1520.72 268.210   5
  -2  18  -6 1630.80 283.449   3
   2 -18   6 1272.39 256.327   6
   2  19  -7 4211.35 485.901   2
  -2  19   7 5105.54 521.406   5
  -2 -19   7 4954.36 521.943   6
   2  19  -6 3018.95 380.211   2
  -2  19   6 2647.91 357.182   5
  -2 -19   6 2911.71 374.000   6
  -2  19   5-25.4140 65.2525   5
  -2 -19   5 12.4348 78.9737   6
   2  19  -5-69.9043 73.2612   2
  -2 -19   4 2043.19 282.565   6
  -2  19   4 1747.87 270.830   5
   2  19  -4 1506.09 237.882   2
  -2 -19   3 22.4473 82.1484   6
   2  19  -3 72.4999 56.7806   2
   2  19  -2 13681.5 723.301   2
  -2 -19   2 13514.9 742.795   6
  -2  19   2 14627.2 699.934   3
   2 -19  -2 15574.3 660.082   6
  -2 -19   1 18550.4 867.974   6
   2 -19  -1 16654.9 705.536   6
   2  19  -1 17031.9 785.780   2
  -2  19   1 16467.8 789.524   3
  -2  19   0 1815.12 244.475   3
   2 -19   0 1568.01 194.046   6
  -2 -19   0 1601.07 235.914   6
   2  19   0 1499.34 215.487   2
   2  19   1 3102.46 292.555   2
   2 -19   1 3036.24 282.458   6
  -2 -19  -1 2710.51 305.028   6
  -2  19  -1 3435.47 354.002   3
   2 -19   2 1917.79 235.611   6
  -2  19  -2 1747.12 258.798   3
  -2 -19  -2 1501.02 229.792   6
   2  19   2 1478.45 204.783   2
  -2  19  -3 924.152 199.355   3
   2  19   3 941.970 166.413   2
   2 -19   3 760.432 160.569   6
   2 -19   3 1042.95 192.753   1
  -2  19  -4 880.659 197.699   3
   2  19   4 485.645 127.358   2
   2 -19   4 643.272 147.908   1
   2  19   4 373.282 113.611   5
   2 -19   4 679.795 169.090   6
   2  19   5 86.8015 93.7858   5
  -2  19  -5-50.8490 93.4536   3
   2 -19   5 77.9692 71.1525   6
   2 -19   6-72.4217 108.095   6
   2  19   6 8.02803 81.6809   5
  -2  20   6 1533.64 279.017   5
   2  20  -6 1735.30 294.346   2
  -2 -20   6 1931.46 313.125   6
  -2 -20   5 1299.25 245.792   6
  -2  20   5 1446.43 253.405   5
   2  20  -5 1199.84 236.363   2
  -2 -20   4 2106.32 292.674   6
  -2  20   4 2517.46 318.233   5
   2  20  -4 1542.97 248.497   2
  -2 -20   3 71.4950 66.4613   6
   2  20  -3 223.289 99.5969   2
  -2 -20   2 2245.89 284.633   6
   2  20  -2 2669.24 301.480   2
  -2  20   2 2471.09 269.972   3
   2 -20  -2 1818.26 208.376   6
  -2 -20   1 847.789 189.159   6
   2 -20  -1 726.095 136.347   6
   2  20  -1 833.189 167.644   2
  -2  20   1 903.299 182.479   3
   2  20   0 4017.61 351.527   2
   2 -20   0 4166.54 327.717   6
  -2 -20   0 3896.21 374.623   6
  -2  20   0 3968.23 371.605   3
   2  20   1 11733.0 625.586   2
  -2  20  -1 10999.9 680.224   3
   2 -20   1 11817.5 610.897   6
  -2 -20  -1 11623.2 678.387   6
  -2  20  -2 268.323 115.036   3
  -2 -20  -2-11.5355 72.2243   6
   2 -20   2 301.130 102.864   6
   2  20   2 148.667 88.6434   2
   2 -20   3 173.668 88.2463   6
   2  20   3 72.0463 71.1110   2
  -2  20  -3 142.659 99.8418   3
   2 -20   3 284.817 99.2202   1
   2 -20   4 28.6107 65.8043   1
   2  20   4 47.4724 69.9525   5
  -2  20  -4-62.9631 104.862   3
   2 -20   4 85.6404 82.6698   6
   2  20   5 849.516 196.280   5
  -2  20  -5 824.292 210.977   3
   2 -20   5 857.733 208.462   6
   2 -20   6 40.7832 95.7688   6
  -2 -21   6 233.149 116.663   6
  -2  21   6-42.0507 90.7608   5
   2  21  -6 89.9789 134.600   2
  -2 -21   5 764.561 194.666   6
  -2  21   5 839.877 225.436   5
   2  21  -5 378.867 143.631   2
  -2 -21   4 620.261 184.894   6
  -2  21   4 817.935 195.019   5
   2  21  -4 519.024 161.875   2
   2  21  -3 3438.19 363.152   2
  -2 -21   3 3015.22 348.321   6
   2 -21  -2 948.121 149.661   6
   2  21  -2 811.442 175.065   2
  -2 -21   2 772.395 175.824   6
  -2  21   2 542.236 135.218   3
  -2 -21   1 1322.27 231.367   6
  -2  21   1 1190.79 203.447   3
   2 -21  -1 1625.73 197.261   6
   2  21  -1 1542.90 215.663   2
   2  21   0 4047.15 358.591   2
  -2  21   0 3586.25 365.079   3
   2 -21   0 3702.54 320.218   6
  -2 -21   0 3985.36 385.484   6
   2 -21   1 15333.2 730.856   6
   2  21   1 15453.2 754.751   2
  -2 -21  -1 14173.4 786.499   6
  -2  21  -1 15352.5 836.102   3
  -2  21  -2 1804.73 270.628   3
  -2 -21  -2 1323.68 230.524   6
   2 -21   2 1898.40 244.830   6
   2  21   2 1569.97 216.841   2
   2 -21   3 211.141 101.023   6
   2 -21   3 29.9020 64.5531   1
  -2  21  -3 292.502 124.474   3
  -2  21  -4 163.270 101.837   3
   2  21   4 104.996 101.242   5
   2 -21   4-91.8528 73.2652   6
  -2  21  -5 440.183 168.796   3
   2  21   5 561.317 168.136   5
   2 -21   5 353.263 127.039   6
   2  22  -6 90.9608 110.941   2
   2  22  -5 4320.12 448.192   2
  -2  22   5 3718.09 431.739   5
  -2 -22   5 4050.71 444.404   6
  -2 -22   4 1416.31 256.919   6
  -2  22   4 1204.63 247.447   5
   2  22  -4 1078.84 226.347   2
  -2 -22   3-57.2464 86.8912   6
   2  22  -3 131.332 94.9717   2
   2 -22  -2 680.735 137.855   6
  -2  22   2 692.676 154.238   3
   2  22  -2 565.413 151.266   2
  -2 -22   2 426.840 132.033   6
   2 -22  -1-2.54456 63.8740   6
  -2 -22   1 188.717 103.631   6
   2  22  -1 103.935 51.9619   2
  -2  22   1-61.5657 101.059   3
   2  22   0 8778.37 554.259   2
   2 -22   0 8999.69 534.231   6
  -2 -22   0 7616.88 564.400   6
  -2  22   0 9187.05 604.802   3
   2 -22   1 4960.76 390.044   6
  -2 -22  -1 5098.26 455.774   6
  -2  22  -1 4876.96 454.798   3
   2  22   1 4661.91 389.505   2
   2 -22   2 711.086 156.562   6
  -2 -22  -2 643.988 166.128   6
  -2  22  -2 883.753 199.338   3
   2  22   2 658.752 147.575   2
   2 -22   3 3212.60 336.826   1
   2 -22   3 3247.99 349.959   6
  -2  22  -3 4106.39 438.785   3
   2 -22   4 81.4227 80.4359   6
  -2  22  -4 84.6052 106.572   3
   2  22   5 1111.14 240.686   5
   2 -22   5 984.635 231.070   6
  -2 -23   5 1621.54 289.262   6
  -2  23   5 1526.63 290.457   5
   2  23  -5 1687.91 288.092   2
   2  23  -4 4453.13 451.878   2
  -2  23   4 4199.32 455.145   5
  -2 -23   4 4927.79 487.814   6
  -2 -23   3 671.405 177.048   6
   2  23  -3 647.441 147.158   2
   2  23  -2 3759.16 384.330   2
  -2  23   2 4095.69 372.933   3
  -2 -23   2 3185.83 371.862   6
   2 -23  -2 4306.41 349.378   6
  -2 -23   1 1685.25 266.278   6
   2 -23  -1 1278.44 188.582   6
   2  23  -1 1025.09 195.692   2
  -2  23   1 1192.29 217.932   3
   2 -23   0 2020.39 247.247   6
   2  23   0 2275.03 273.171   2
  -2 -23   0 1567.83 260.059   6
  -2  23   0 2136.81 304.408   3
  -2  23  -1 2063.89 302.487   3
   2 -23   1 1848.47 244.092   6
  -2 -23  -1 1612.63 256.294   6
   2  23   1 1989.81 254.889   2
  -2  23  -2 1567.55 274.462   3
   2 -23   2 1469.23 226.989   6
  -2 -23  -2 1187.26 231.851   6
  -2  23  -3 360.008 170.987   3
   2 -23   3 269.885 107.854   6
  -2  23  -4 802.820 203.885   3
   2  23   4 666.571 188.683   5
   2 -23   4 827.416 187.986   6
   2 -23   5 6512.24 571.063   6
  -2 -24   5 454.233 172.089   6
   2  24  -5 477.724 171.592   2
  -2 -24   4 471.852 164.256   6
  -2  24   4 533.905 178.168   5
   2  24  -4 623.187 171.775   2
  -2 -24   3 1653.55 276.985   6
   2  24  -3 1701.09 267.172   2
  -2 -24   2 689.176 185.777   6
   2  24  -2 400.684 143.398   2
  -2  24   2 292.733 107.368   3
  -2 -24   1 1254.05 232.815   6
   2 -24  -1 1106.54 182.030   6
   2  24  -1 1343.46 221.901   2
  -2  24   1 1059.23 201.973   3
   2 -24   0 186.908 79.5508   6
  -2 -24   0 59.9947 70.7819   6
   2  24   0 281.120 104.743   2
  -2  24   0 197.821 90.3920   3
   2 -24   1 170.761 76.3894   6
  -2 -24  -1 310.418 132.776   6
   2  24   1 226.450 92.1926   2
  -2  24  -1 265.360 109.421   3
  -2  24  -2 106.950 128.295   3
  -2 -24  -2 17.7645 67.7452   6
   2 -24   2 61.9894 58.2122   6
   2 -24   3 7116.33 548.062   6
  -2  24  -3 6918.45 611.032   3
   2 -24   4 1086.25 225.041   6
   2  25  -5 4906.61 511.446   2
  -2 -25   4 39.2907 106.369   6
  -2  25   4 52.5256 82.4704   5
   2  25  -4-11.9227 85.8475   2
   2  25  -3 3039.29 361.823   2
  -2 -25   3 2785.14 362.826   6
  -2 -25   2 2100.95 318.467   6
   2  25  -2 2481.38 320.566   2
  -2  25   2 1698.13 253.692   3
  -2 -25   1 86.6377 83.7713   6
   2  25  -1 182.743 100.055   2
  -2  25   1-85.5142 67.2825   3
  -2 -25   0 489.597 161.634   6
   2  25   0 424.818 125.099   2
  -2  25   0 524.183 168.682   3
  -2  25  -1 2089.02 307.001   3
  -2 -25  -1 1906.22 300.865   6
  -2  25  -2 496.500 176.827   3
  -2 -25  -2 209.779 106.788   6
   2  26  -4 1013.01 233.260   2
  -2 -26   3-131.783 110.995   6
   2  26  -3-12.0739 70.9049   2
   2  26  -2 7778.18 590.054   2
  -2 -26   2 8375.48 653.337   6
  -2  26   2 7076.48 546.937   3
  -2 -26   1 2128.37 325.958   6
  -2  26   1 2007.89 291.202   3
   2  26  -1 1659.49 257.723   2
  -2 -26   0 141.935 115.949   6
  -2  26   0 93.3469 100.768   3
  -2 -26  -1 1868.88 302.287   6
  -2  26  -1 1872.38 299.347   3
  -2  26  -2 2608.72 370.427   3
  -2 -26  -2 1485.27 281.653   6
   2  27  -4 930.047 228.431   2
   2  27  -3 151.831 108.355   2
  -2  27   2 2951.84 350.696   3
   2  27  -2 2528.22 331.821   2
  -2 -27   2 2918.88 391.302   6
  -2 -27   1 940.796 208.559   6
   2  27  -1 645.740 169.635   2
  -2  27   1 668.036 180.297   3
  -2 -27   0 1963.10 311.991   6
  -2  27   0 1718.34 285.678   3
  -2 -27  -1 2627.57 361.716   6
  -2  27  -1 2452.65 356.889   3
   2  28  -3 1541.54 271.613   2
   2  28  -2 254.250 114.895   2
  -2  28   1 138.422 106.981   3
  -2  28   0 42.4316 110.495   3
  -2  29   1 1377.66 261.167   3
  -3   0   9 15515.4 909.157   5
   3   0  -9 13630.9 838.733   7
  -3   0   8 46.6141 75.8803   5
   3   0  -8 14.3917 71.6310   7
  -3   0   7 10401.1 625.343   5
   3   0  -7 8598.05 571.823   7
  -3   0   6-36.4162 77.6083   5
   3   0  -6 35.1248 48.0569   2
  -3   0   5 15947.2 731.853   5
   3   0  -5 18673.7 692.077   2
   3   0  -4 54.4769 51.1476   2
  -3   0   4 327.557 92.4439   5
  -3   0   3 11869.4 500.966   4
  -3   0   3 11646.0 436.923   6
  -3   0   3 11944.7 494.920   5
   3   0  -3 11542.3 458.436   2
  -3   0   3 11861.2 459.430   2
  -3   0   2 41.7917 34.7889   6
   3   0  -2 41.0180 24.5096   2
  -3   0   2 38.2345 33.7187   4
   3   0  -2-4.40229 25.8209   5
  -3   0   2 23.7048 31.4932   5
   3   0  -2 22.4150 20.6873   6
   3   0  -1 127121. 3191.29   5
  -3   0   1 130908. 3196.78   5
   3   0  -1 133234. 3180.99   7
   3   0  -1 128895. 3190.82   6
  -3   0   1 131466. 3185.83   6
  -3   0   1 133113. 3345.64   4
   3   0   0-2.34639 17.8258   6
   3   0   0-28.5319 38.3597   1
   3   0   0-5.42576 8.53374   5
   3   0   1 234738. 5826.06   1
  -3   0  -2-3.48888 11.3657   7
   3   0   2 40.3746 21.4331   5
   3   0   2-1.28657 43.5257   1
   3   0   3 13915.5 479.389   5
  -3   0  -3 13953.1 461.194   7
   3   0   3 12947.6 641.759   1
   3   0   4-4.14555 31.1644   5
   3   0   4 78.1194 58.7507   1
  -3   0  -4-30.4148 37.3669   7
   3   0   5 701.159 113.274   5
  -3   0  -5 696.179 109.453   7
   3   0   5 873.906 190.069   1
   3   0   6-88.4003 119.665   1
   3   0   7 1156.28 236.126   1
   3   1  -9 61.8458 71.0056   7
  -3   1   9-30.9576 82.2295   5
  -3  -1   9 25.9044 90.0943   5
   3  -1  -9 27.0889 86.4125   7
  -3  -1   8 2392.75 314.702   5
  -3   1   8 2285.54 312.393   5
   3  -1  -8 2258.00 295.503   7
   3   1  -8 2260.49 297.803   7
   3   1  -7 13.6295 74.6412   2
  -3   1   7 143.448 90.8157   5
  -3  -1   7 36.5461 62.0415   5
   3  -1  -7-80.7577 90.5930   7
   3  -1  -6 7456.25 429.548   2
   3   1  -6 8046.47 466.054   2
  -3  -1   6 7943.36 509.013   5
  -3   1   6 8159.91 516.393   5
   3  -1  -6 8712.14 522.217   7
  -3   1   5 5.72003 57.7015   5
  -3  -1   5-2.46569 70.7545   5
   3  -1  -5-11.9969 44.0786   2
   3   1  -5 0.34118 41.1777   2
   3  -1  -4 1668.21 156.850   2
   3   1  -4 1349.63 148.390   2
  -3  -1   4 1388.46 166.412   5
  -3   1   4 1257.13 143.028   4
  -3   1   4 1100.59 150.247   5
  -3  -1   4 1326.25 143.303   6
  -3  -1   3 785.514 99.6502   6
   3  -1  -3 875.729 99.2232   2
   3   1  -3 904.527 112.507   2
  -3   1   3 924.962 99.7587   2
  -3   1   3 763.474 110.659   5
  -3  -1   3 619.183 98.6956   5
  -3   1   3 768.069 108.738   4
  -3   1   3 709.862 85.6273   6
   3   1  -2 24784.2 722.588   6
  -3   1   2 24447.8 813.315   4
   3  -1  -2 23057.9 741.220   5
  -3   1   2 24069.7 747.331   5
  -3  -1   2 23581.1 754.658   5
   3   1  -2 22911.1 761.741   2
   3  -1  -2 22858.2 734.009   2
  -3   1   2 24109.4 672.915   6
   3  -1  -2 22494.7 734.462   7
  -3  -1   2 24541.2 815.099   4
  -3  -1   2 25791.8 724.006   6
   3   1  -2 25244.7 764.055   5
   3  -1  -1 36714.1 975.673   7
   3   1  -1 36003.1 997.076   6
   3   1  -1 36367.7 986.052   5
  -3  -1   1 36028.6 992.245   6
  -3   1   1 36261.8 1104.31   4
   3  -1  -1 36517.8 967.147   5
  -3  -1   1 36026.5 1106.23   4
  -3   1   1 35255.2 964.697   5
  -3   1   1 35712.3 942.104   6
   3  -1  -1 36738.7 951.005   6
   3   1   0 7424.55 348.382   1
   3   1   0 7398.95 248.049   5
   3   1   0 7915.05 324.888   6
  -3  -1   0 7198.06 360.188   4
   3  -1   0 7589.03 295.529   6
   3   1   1 2745.99 118.549   5
   3   1   1 3016.66 227.138   1
   3  -1   1 2722.99 221.494   1
   3   1   2 38550.0 1013.32   5
   3  -1   2 37629.0 974.268   5
   3  -1   2 39739.4 1246.48   1
  -3  -1  -2 36818.6 961.717   7
  -3  -1  -3 107.282 31.0935   7
   3   1   3 114.284 53.8863   1
  -3   1  -3 77.5489 26.9130   7
   3  -1   3 155.174 87.1005   1
   3   1   3 27.9477 26.5288   5
   3  -1   3 90.4134 30.0678   5
   3  -1   4 99.4073 76.4140   1
   3   1   4-1.15057 30.1917   5
   3  -1   4 15.2333 30.0247   5
  -3   1  -4 43.5536 27.7981   7
  -3  -1  -4-6.01032 26.4321   7
   3   1   4 97.3407 65.5472   1
   3   1   5 1753.57 269.654   1
  -3  -1  -5 1943.28 183.613   7
   3   1   5 1994.07 197.078   5
   3  -1   5 1974.14 189.159   5
  -3   1  -5 2006.48 187.262   7
   3  -1   5 2092.55 279.408   1
   3   1   6-29.5773 82.4890   1
   3  -1   6 135.181 117.650   1
   3   1   7 6026.09 562.946   1
   3  -1   7 6244.95 571.302   1
   3   2  -9-89.6201 141.230   7
  -3   2   9 59.3060 77.8159   5
  -3  -2   9 117.868 87.6815   5
   3  -2  -9 28.2477 87.5204   7
   3  -2  -8 519.784 148.615   7
  -3   2   8 638.230 167.165   5
  -3  -2   8 497.205 151.429   5
  -3   2   7 80.0118 65.7625   4
   3   2  -7 56.0987 49.1860   2
  -3   2   7 102.501 84.3839   5
  -3  -2   7 11.1103 61.7360   5
   3  -2  -7-37.2600 74.5427   7
   3  -2  -6 2055.94 203.852   2
   3   2  -6 2002.17 224.445   2
  -3   2   6 1965.38 247.269   5
  -3  -2   6 2123.99 253.788   5
   3  -2  -6 1635.05 216.272   7
  -3   2   6 2218.12 202.036   4
   3  -2  -5 10033.1 454.622   2
   3   2  -5 10449.3 506.830   2
  -3   2   5 11802.1 577.746   5
  -3  -2   5 10042.5 543.183   5
   3  -2  -5 9580.64 526.720   7
  -3   2   5 10741.3 478.295   4
   3   2  -4 1043.22 138.710   2
   3  -2  -4 893.717 125.710   7
   3  -2  -4 960.491 112.154   2
  -3   2   4 992.489 121.017   4
  -3  -2   4 924.845 124.585   6
  -3   2   4 757.556 120.856   5
  -3  -2   4 882.164 137.785   5
  -3   2   4 995.424 109.595   2
  -3   2   3 19193.4 586.725   6
  -3   2   3 19088.4 681.700   5
   3  -2  -3 18164.9 599.434   2
   3   2  -3 18654.8 668.795   2
  -3  -2   3 18294.7 682.485   5
  -3   2   3 18697.0 600.953   2
  -3   2   3 18899.5 678.122   4
  -3  -2   3 17776.9 636.484   6
   3  -2  -3 18298.1 663.956   7
  -3   2   2 18839.0 526.695   6
  -3   2   2 19390.1 628.234   5
   3  -2  -2 18702.1 617.137   5
   3   2  -2 18810.0 635.929   5
  -3  -2   2 18663.8 640.020   5
   3   2  -2 18479.7 651.732   2
   3  -2  -2 18119.7 596.963   2
  -3   2   2 18002.2 667.827   4
   3  -2  -2 19234.1 633.199   7
  -3  -2   2 20182.3 621.611   6
   3   2  -2 19319.3 618.525   6
   3  -2  -1 7082.96 278.906   7
  -3  -2   1 7318.86 304.884   6
  -3  -2   1 7345.07 363.950   4
   3  -2  -1 6861.17 263.449   5
  -3   2   1 7265.52 266.950   5
   3   2  -1 6936.18 286.768   5
  -3   2   1 6966.98 355.782   4
   3  -2  -1 7169.54 233.832   6
   3   2  -1 7589.37 313.712   6
  -3   2   0 113331. 2705.20   7
   3   2   0 112541. 2860.30   1
  -3  -2   0 109796. 2828.12   6
   3  -2   0 111870. 2762.37   6
  -3  -2   0 114511. 2905.29   4
   3   2   0 108850. 2837.23   6
   3  -2   1 33231.4 1068.31   1
  -3  -2  -1 34311.6 1032.72   4
   3   2   1 31058.5 1024.68   1
   3   2   2 6116.55 369.638   1
   3   2   2 5582.53 242.431   5
   3  -2   2 5650.18 360.948   1
   3   2   2 5816.41 288.786   3
  -3  -2  -3 375.184 58.6104   7
   3   2   3 284.108 59.5381   5
   3  -2   3 213.851 87.0523   1
   3  -2   3 320.901 55.3657   5
   3   2   3 189.077 73.0225   1
   3   2   4 1063.06 182.988   1
   3  -2   4 985.787 178.880   1
   3  -2   4 1260.94 129.770   5
   3   2   4 1041.77 130.736   5
  -3  -2  -4 1104.92 120.769   7
   3  -2   5 4035.99 280.773   5
  -3   2  -5 4676.50 295.936   7
   3   2   5 4673.38 423.603   1
   3  -2   5 4586.23 411.576   1
   3   2   5 4757.51 317.793   5
   3  -2   6 178.919 112.582   1
   3   2   6 381.978 138.894   1
   3   2   7 961.472 229.106   1
   3  -2   7 572.955 200.437   1
  -3   3   9 587.761 175.952   5
  -3  -3   9 268.102 149.060   5
   3  -3  -9 368.568 130.159   7
  -3  -3   8 2936.87 350.369   5
  -3   3   8 2441.70 324.755   5
   3  -3  -8 2259.53 296.536   7
   3   3  -7 11759.5 644.999   2
  -3   3   7 10998.1 671.908   5
  -3  -3   7 10741.1 665.296   5
  -3   3   7 12294.3 533.792   4
   3  -3  -7 11311.2 668.568   7
   3   3  -6 5068.25 369.977   2
  -3   3   6 4869.40 396.479   5
  -3  -3   6 4825.37 390.196   5
  -3   3   6 4905.66 307.338   4
   3  -3  -6 4994.65 388.091   7
  -3  -3   5 4083.42 300.306   6
   3   3  -5 3790.05 291.057   2
  -3   3   5 3629.21 308.760   5
  -3   3   5 3633.55 250.543   4
  -3  -3   5 3642.28 307.810   5
   3  -3  -5 3390.21 289.841   7
   3  -3  -5 3597.32 242.743   2
  -3   3   4 40090.3 1205.79   4
   3  -3  -4 38780.4 1125.19   2
   3   3  -4 41486.2 1145.45   1
  -3   3   4 38295.4 1265.71   5
  -3  -3   4 40147.4 1289.91   5
  -3   3   4 39851.7 1134.59   2
   3  -3  -4 40901.1 1276.96   7
  -3  -3   4 39837.6 1239.28   6
   3   3  -4 39665.8 1251.20   2
  -3  -3   3 52873.6 1421.80   6
  -3   3   3 50007.4 1434.18   5
   3  -3  -3 47009.8 1307.33   2
   3   3  -3 48560.8 1430.81   2
  -3  -3   3 49495.9 1448.73   5
  -3   3   3 48994.5 1421.16   4
   3  -3  -3 49339.4 1435.36   7
   3  -3  -2 18641.4 602.220   5
  -3   3   2 17686.0 596.417   5
   3   3  -2 17135.2 636.206   2
   3   3  -2 18743.7 615.076   6
   3  -3  -2 17823.6 559.835   2
  -3  -3   2 17397.6 600.250   6
   3  -3  -2 17910.7 614.208   7
  -3   3   2 17497.4 477.128   6
  -3   3   2 17913.4 653.091   4
   3   3  -1 147236. 3621.08   6
   3   3  -1 147770. 3586.92   1
   3  -3  -1 151276. 3544.22   5
  -3   3   1 144273. 3536.86   5
   3   3  -1 149521. 3597.11   5
   3  -3  -1 136801. 3454.73   6
   3  -3  -1 150058. 3576.38   7
  -3  -3   1 149459. 3708.34   4
  -3   3   1 149275. 3568.33   7
  -3  -3   1 154446. 3633.20   6
  -3   3   0 6659.64 241.745   7
  -3  -3   0 6539.29 335.830   4
   3   3   0 6412.18 310.186   1
  -3  -3   0 6205.97 305.008   6
   3  -3   0 6222.52 245.861   6
   3  -3   1 49574.1 1446.49   1
  -3  -3  -1 46406.7 1371.94   4
   3   3   1 47541.2 1393.19   1
   3   3   2 2390.68 222.975   1
   3   3   2 2615.43 160.572   5
   3   3   2 2470.96 173.694   3
   3  -3   2 2245.07 224.997   1
   3   3   3 26053.0 828.553   5
  -3   3  -3 27086.8 768.749   5
   3   3   3 26386.2 1014.99   1
   3  -3   3 26170.6 997.948   1
   3   3   3 26047.5 811.573   3
   3  -3   4 2741.63 295.889   1
   3   3   4 3594.51 248.170   5
   3  -3   4 3469.78 224.050   5
   3   3   4 3081.43 324.067   1
  -3  -3  -4 3441.84 222.717   7
   3  -3   5 161.668 83.3938   1
   3   3   5 103.686 49.1861   5
   3   3   5 70.1864 80.0866   1
   3   3   6 5676.72 510.790   1
   3  -3   6 5598.90 503.854   1
   3   3   7 3700.86 434.925   1
   3  -3   7 3863.88 447.115   1
  -3   4   9-60.3925 100.812   5
  -3  -4   9-161.260 136.989   5
  -3   4   8 1450.02 246.005   5
  -3  -4   8 1585.07 255.531   5
   3  -4  -8 1229.12 230.960   7
   3  -4  -7 193.543 100.063   7
  -3   4   7 308.580 106.226   5
   3   4  -7 365.604 118.290   2
  -3  -4   7 448.610 134.412   5
   3   4  -6 3029.77 294.976   2
  -3   4   6 2882.34 303.126   5
  -3  -4   6 3814.01 340.028   5
  -3   4   6 3466.15 243.913   4
   3  -4  -6 3917.21 344.375   7
  -3  -4   6 3336.79 306.266   6
   3  -4  -5 13859.3 531.435   2
   3   4  -5 13454.3 622.471   2
  -3   4   5 14153.5 665.954   5
  -3  -4   5 14080.6 671.174   5
  -3   4   5 13993.0 564.585   4
   3  -4  -5 13560.2 654.566   7
  -3  -4   5 14102.4 642.996   6
   3  -4  -4 35864.6 1165.44   7
   3  -4  -4 32954.6 985.131   2
   3   4  -4 36495.3 1155.29   2
  -3   4   4 34804.3 1156.33   5
  -3  -4   4 34538.4 1167.75   5
  -3   4   4 35269.8 996.193   2
   3   4  -4 34780.0 1001.49   1
  -3  -4   4 35044.0 1132.31   6
  -3   4   4 35000.6 1076.28   4
  -3  -4   3 14.0215 34.9093   6
  -3   4   3-30.8454 55.8805   5
  -3  -4   3 74.3037 59.1058   5
  -3   4   3 36.4158 41.4899   4
   3  -4  -3 23.2409 20.9641   2
   3   4  -3 165.849 79.0361   2
   3  -4  -3 1.98778 45.7017   7
   3  -4  -2 5498.23 279.969   5
  -3   4   2 5734.56 280.621   5
   3   4  -2 5681.13 313.390   2
   3  -4  -2 5511.94 238.629   2
  -3   4   2 6018.02 321.124   4
   3  -4  -2 5654.28 295.636   7
  -3  -4   2 5402.39 290.095   6
   3   4  -1 6056.84 261.532   1
   3   4  -1 6192.81 289.844   5
  -3   4   1 5925.02 247.045   5
   3   4  -1 5923.86 322.466   2
  -3   4   1 6304.32 274.592   7
  -3  -4   1 6093.78 303.581   6
  -3   4   0 18892.1 504.852   5
   3   4   0 17732.4 621.257   1
  -3   4   0 19261.8 571.591   7
  -3  -4   0 19323.4 659.355   6
  -3  -4   0 19551.5 684.825   4
  -3  -4  -1 1491.74 145.569   4
   3   4   1 1255.60 78.0127   7
   3  -4   1 1340.33 156.761   1
   3   4   1 1350.17 147.485   1
   3   4   2 20047.3 649.031   5
  -3   4  -2 19448.1 547.301   5
   3  -4   2 21266.1 814.116   1
   3   4   3 13206.8 516.569   5
   3   4   3 14042.5 666.204   1
   3  -4   3 12505.6 626.628   1
   3   4   3 13838.9 480.781   3
  -3   4  -3 13320.4 448.060   5
   3   4   4 9522.35 466.479   5
   3   4   4 10300.6 610.291   1
   3  -4   4 10500.0 600.892   1
  -3  -4  -4 11086.3 447.773   7
   3   4   5 1101.64 157.644   5
   3   4   5 836.874 186.874   1
   3  -4   5 1124.13 200.805   1
   3  -4   6 1800.21 278.156   1
   3   4   6 2105.75 308.548   1
   3   4   7 5730.51 542.518   1
   3  -4   7 5767.24 549.759   1
  -3   5   9 3965.75 440.287   5
  -3  -5   9 4246.77 465.301   5
  -3  -5   9 4504.91 465.518   6
   3  -5  -9 4005.44 442.432   7
   3   5  -8 1024.19 205.471   2
  -3   5   8 741.221 185.859   5
  -3  -5   8 598.787 167.662   5
   3  -5  -8 571.207 158.482   7
  -3  -5   8 783.772 185.859   6
  -3   5   7 1639.98 245.409   5
   3   5  -7 1364.92 213.460   2
  -3  -5   7 1445.34 242.970   5
   3  -5  -7 1637.19 242.947   7
  -3  -5   7 1531.71 232.149   6
  -3   5   6 747.452 152.085   5
   3   5  -6 844.330 158.870   2
  -3  -5   6 888.073 191.888   5
   3  -5  -6 633.943 139.720   7
  -3   5   6 822.583 115.480   4
  -3  -5   6 623.435 140.693   6
   3   5  -5 4914.21 356.309   2
  -3   5   5 5769.25 396.008   5
  -3  -5   5 5468.47 402.813   5
  -3   5   5 5429.22 282.385   2
  -3   5   5 5678.10 314.792   4
  -3  -5   5 6510.82 411.676   6
   3  -5  -5 6245.22 415.343   7
   3  -5  -4 2015.49 133.623   2
   3   5  -4 1957.89 207.006   2
  -3  -5   4 1771.88 217.309   5
   3   5  -4 2009.25 139.708   1
  -3   5   4 1651.03 122.316   2
  -3   5   4 1520.46 178.793   5
  -3   5   4 1657.20 158.598   4
   3  -5  -4 1568.45 184.204   7
  -3  -5   4 1383.30 173.568   6
  -3  -5   3 412.440 83.3067   6
  -3   5   3 295.052 72.8363   5
   3  -5  -3 457.377 90.5734   7
  -3   5   3 425.320 86.7859   4
   3  -5  -3 398.525 50.0599   2
   3  -5  -2 42355.2 1244.66   7
  -3   5   2 43080.9 1219.74   5
   3   5  -2 39706.4 1268.77   2
   3  -5  -2 44396.4 1128.50   2
  -3  -5   2 42151.3 1251.45   6
  -3   5   1 26808.4 791.542   5
   3   5  -1 27698.1 914.656   2
   3   5  -1 27543.4 789.519   1
  -3   5   1 27574.4 835.080   7
  -3  -5   1 29625.0 896.348   6
  -3  -5   0 3074.62 197.344   1
  -3   5   0 3116.86 137.588   5
  -3   5   0 3023.46 172.499   7
   3   5   0 3059.36 195.329   1
  -3  -5   0 3054.21 221.727   4
  -3  -5   0 2735.73 205.725   6
  -3   5  -1 411.672 36.9499   5
   3   5   1 459.281 53.3577   7
   3  -5   1 353.109 86.3802   1
   3   5   1 382.069 80.6663   1
   3  -5   2 19.2922 41.9884   1
   3   5   2 0.07386 28.1681   5
  -3   5  -2 21.7614 12.3374   5
   3   5   2-21.6930 49.5262   1
   3   5   3 1006.13 122.191   5
  -3   5  -3 971.151 92.9557   5
   3   5   3 1284.53 109.796   3
   3   5   3 1222.14 182.877   1
   3  -5   3 925.125 158.929   1
  -3   5  -3 1098.40 150.952   3
   3   5   4 1444.98 164.227   5
   3  -5   4 1758.29 231.478   1
   3   5   4 1470.08 219.414   1
  -3   5  -4 1314.53 177.647   3
   3  -5   5 1563.55 239.487   1
   3   5   5 1557.09 191.668   5
   3   5   5 1319.60 237.500   1
   3   5   6 12211.4 771.615   1
   3  -5   6 11922.0 752.886   1
   3   5   7 4956.65 503.020   1
   3  -5   7 4392.88 479.552   1
   3  -6  -9 1062.64 238.490   7
  -3   6   9 958.768 233.209   5
  -3  -6   9 1034.88 239.300   5
  -3  -6   9 957.039 239.725   6
   3   6  -8 1461.24 248.201   2
  -3   6   8 1939.34 287.979   5
  -3  -6   8 2014.68 298.475   5
   3  -6  -8 1714.86 270.931   7
  -3  -6   8 1631.76 267.361   6
   3   6  -7 4723.24 414.282   2
   3  -6  -7 3705.09 376.320   7
  -3   6   7 4117.92 395.855   5
  -3  -6   7 4174.96 412.827   5
  -3  -6   7 4234.37 394.312   6
   3   6  -6 8236.50 515.064   2
  -3   6   6 8584.66 540.480   5
  -3  -6   6 8061.21 538.537   5
  -3   6   6 7969.31 380.148   4
   3  -6  -6 7359.91 509.106   7
  -3  -6   6 8099.79 518.832   6
   3   6  -5 11821.7 605.747   2
  -3   6   5 11961.3 616.568   5
  -3  -6   5 12153.8 609.143   6
  -3  -6   5 12558.5 644.709   5
  -3   6   5 12298.9 452.421   2
   3  -6  -5 11912.4 620.818   7
  -3   6   5 12595.4 507.160   4
  -3  -6   4 470.066 105.825   6
  -3   6   4 448.762 54.0856   2
   3   6  -4 379.268 95.6762   2
   3  -6  -4 474.060 58.4010   2
   3  -6  -4 469.854 107.621   7
  -3  -6   4 302.677 104.123   5
   3   6  -4 470.101 61.6563   1
  -3   6   4 457.854 102.474   5
   3  -6  -3 74495.6 1823.02   2
  -3   6   3 73891.3 2038.03   5
   3   6  -3 73385.0 1813.06   1
   3   6  -3 74668.9 2082.08   2
   3  -6  -3 74341.7 2068.85   7
  -3  -6   3 70779.6 2041.01   6
  -3   6   2 10637.1 428.871   5
   3   6  -2 9602.86 464.088   2
  -3  -6   2 9852.66 451.733   6
   3  -6  -2 10045.2 329.986   2
   3  -6  -2 9798.44 439.268   7
   3   6  -2 10275.8 310.224   1
  -3   6   1 21071.5 653.986   5
  -3  -6   1 23099.2 760.109   6
   3   6  -1 20729.8 761.757   2
   3   6  -1 20786.7 622.893   1
  -3   6   1 21108.3 696.520   7
  -3  -6   0 15613.1 539.142   1
  -3   6   0 14559.4 457.852   5
   3   6   0 15203.5 533.592   1
  -3  -6   0 14661.2 581.949   4
  -3  -6   0 14937.4 586.059   6
  -3   6  -1 20002.7 570.716   5
   3   6   1 21794.0 621.971   7
   3   6   1 19555.8 729.640   1
  -3  -6  -1 20214.1 713.677   4
  -3   6  -2 4581.94 198.625   5
  -3   6  -2 4520.46 314.460   3
   3   6   2 4726.40 325.756   1
  -3  -6  -2 4693.35 273.981   4
   3   6   2 4319.88 214.687   7
   3  -6   2 4845.92 341.876   1
   3   6   3 426.733 62.5519   3
   3   6   3 337.107 103.380   1
   3   6   3 406.507 80.2874   5
  -3   6  -3 410.961 63.2334   5
  -3   6  -3 300.770 87.8640   3
   3  -6   3 513.176 128.351   1
   3   6   4 15245.2 649.181   5
   3   6   4 17712.5 825.293   1
   3  -6   4 16155.2 780.417   1
  -3   6  -4 15594.0 703.559   3
   3  -6   5 1107.45 203.433   1
   3   6   5 1506.21 195.778   5
   3   6   5 1478.90 247.430   1
  -3   6  -5 1445.03 194.662   3
   3   6   6 3189.22 378.288   1
   3  -6   6 3289.87 376.541   1
   3   6   7 952.853 218.849   1
   3  -6   7 722.202 182.866   1
  -3  -7   9 7027.62 647.280   5
   3  -7  -9 7570.93 628.471   7
  -3  -7   9 7852.49 639.173   6
  -3   7   9 7136.92 614.482   5
   3  -7  -8 137.673 106.282   7
  -3   7   8 19.2142 70.7358   5
   3   7  -8 170.016 107.675   2
  -3  -7   8 117.833 110.543   5
  -3  -7   8 318.075 122.616   6
   3   7  -7 6595.72 496.157   2
  -3   7   7 6601.00 509.412   5
  -3  -7   7 6627.66 515.697   5
  -3  -7   7 5892.54 480.521   6
   3  -7  -7 6353.81 503.314   7
   3  -7  -6 5693.07 433.257   7
   3   7  -6 5381.98 412.453   2
  -3   7   6 4892.93 412.533   5
  -3  -7   6 5352.28 430.718   5
  -3  -7   6 4622.14 396.566   6
  -3   7   5 1627.50 123.396   2
  -3   7   5 1551.41 206.096   5
   3   7  -5 1646.45 213.755   2
   3   7  -5 1674.53 134.065   1
  -3  -7   5 1481.05 204.199   6
   3  -7  -5 1690.34 214.730   7
  -3   7   4 652.728 122.419   5
   3  -7  -4 734.601 131.279   7
   3   7  -4 636.669 62.8280   1
   3   7  -4 567.400 118.081   2
  -3  -7   4 742.942 135.154   6
   3  -7  -3 11819.1 337.008   2
  -3   7   3 12066.0 531.094   5
   3   7  -3 11484.5 556.796   2
   3  -7  -3 12549.1 558.000   7
  -3  -7   3 13379.7 570.122   6
  -3   7   3 12962.4 402.950   6
  -3   7   2 90228.1 2345.85   5
   3   7  -2 87657.4 2421.56   2
   3  -7  -2 91205.5 2177.79   2
   3   7  -2 87283.0 2139.64   1
  -3  -7   2 90162.8 2403.33   6
  -3   7   1 3133.17 189.970   5
   3   7  -1 3095.24 244.615   2
   3   7  -1 2984.33 157.742   1
  -3  -7   1 2532.27 214.957   6
   3  -7   0 2650.18 146.578   6
  -3  -7   0 2880.13 187.384   1
   3   7   0 2818.22 187.085   1
  -3  -7   0 3088.40 234.293   6
   3   7   1 173.936 35.4665   7
  -3  -7  -1 185.003 74.2056   6
   3   7   1 140.756 47.4863   1
  -3  -7  -1 240.851 70.1667   4
   3   7   2 122.189 34.1941   7
   3  -7   2 179.064 79.8325   1
  -3   7  -2 165.717 36.1359   5
  -3  -7  -2 55.5591 33.3864   4
   3   7   2 88.7763 52.1717   1
  -3   7  -2 173.099 74.7899   3
   3  -7   3-65.5753 65.2206   1
   3   7   3-10.0620 36.7661   5
  -3   7  -3 77.1045 30.6220   5
   3   7   3-35.0143 58.3985   1
  -3   7  -3 84.9875 69.2053   3
   3   7   3 38.5440 26.4718   3
   3   7   4 16342.8 697.591   5
   3   7   4 16567.7 822.751   1
   3  -7   4 17832.8 825.744   1
  -3   7  -4 18150.7 770.228   3
   3   7   5 22181.6 891.906   5
   3   7   5 22883.9 1049.99   1
  -3   7  -5 22395.5 923.366   3
   3  -7   5 21878.9 1016.56   1
  -3   7  -6 2346.42 265.439   3
   3   7   6 2476.95 334.515   1
   3  -7   6 2432.41 326.288   1
   3   7   7 146.550 95.5256   1
   3  -7   7 391.399 158.691   1
   3  -8  -9 856.670 214.943   7
  -3  -8   9 487.035 168.177   6
  -3   8   9 653.980 197.477   5
  -3  -8   8 6169.11 537.000   6
   3   8  -8 7330.15 567.117   2
  -3   8   8 5889.34 530.723   5
   3  -8  -8 7143.49 575.791   7
   3   8  -7 3940.68 389.337   2
  -3   8   7 4046.13 394.334   5
   3  -8  -7 4248.86 410.229   7
  -3  -8   7 4637.44 421.127   6
   3  -8  -6 453.313 142.237   7
  -3   8   6 396.827 119.914   5
   3   8  -6 181.960 76.6124   2
  -3  -8   6 209.312 96.9066   6
  -3   8   5 177.384 73.7421   5
   3   8  -5 43.1464 60.0418   2
   3  -8  -5 55.7574 74.9422   7
   3   8  -5 203.330 45.6919   1
  -3  -8   5 206.216 85.7977   6
  -3   8   4 17483.2 726.552   5
   3   8  -4 16478.3 734.246   2
   3   8  -4 16863.5 482.114   1
   3  -8  -4 16862.3 738.637   7
  -3   8   4 17162.5 588.243   6
  -3  -8   4 16999.4 731.823   6
  -3   8   3 15989.3 649.888   5
  -3   8   3 16192.1 502.226   6
   3   8  -3 17153.3 705.296   2
   3  -8  -3 16910.0 687.958   7
  -3  -8   3 15207.0 663.292   6
  -3  -8   2 11038.9 506.799   6
  -3   8   2 11895.6 479.874   5
   3   8  -2 12685.4 548.845   2
  -3   8   2 10386.0 306.740   6
  -3   8   1 4655.60 249.673   5
   3   8  -1 4293.92 200.780   1
   3   8  -1 4363.91 306.788   2
  -3  -8   1 4405.22 296.824   6
   3  -8  -1 4463.59 151.250   6
   3   8   0 5002.43 263.325   1
   3  -8   0 5164.57 223.974   6
  -3  -8   0 4828.49 312.912   6
  -3  -8   0 5049.78 261.279   1
   3   8   1 1737.72 174.737   1
  -3  -8  -1 1758.21 167.153   4
  -3   8  -1 1733.69 194.139   3
  -3  -8  -1 1527.77 180.748   6
   3  -8   2 5223.54 372.062   1
  -3   8  -2 5504.75 252.155   5
   3   8   2 4915.51 347.658   1
  -3   8  -2 5641.89 370.857   3
   3   8   2 5553.76 279.951   7
  -3  -8  -2 5244.58 295.071   4
   3  -8   3 309.938 103.354   1
   3   8   3 512.888 104.094   5
   3   8   3 510.741 126.738   1
  -3   8  -3 487.539 118.252   3
   3   8   4 9907.31 525.902   5
   3   8   4 11146.3 645.368   1
  -3   8  -4 12307.9 617.101   3
   3  -8   4 11534.5 633.560   1
   3   8   5 2155.95 240.421   5
   3  -8   5 1478.27 239.463   1
   3   8   5 1956.79 281.210   1
  -3   8  -5 1758.87 234.472   3
   3   8   6 2334.59 325.220   1
  -3   8  -6 2567.45 288.364   3
   3  -8   6 2296.61 318.571   1
   3  -8   7 39.5062 89.8121   1
   3   8   7 277.401 145.808   1
  -3   9   9 2384.00 355.413   5
   3  -9  -9 2816.69 383.106   7
  -3  -9   9 2221.91 348.198   6
   3  -9  -8 2243.19 323.927   7
  -3  -9   8 1937.20 299.319   6
  -3   9   8 2538.33 345.567   5
   3   9  -8 1910.07 294.851   2
   3   9  -7 6527.77 506.639   2
  -3   9   7 6219.01 500.157   5
   3  -9  -7 5913.60 490.877   7
  -3  -9   7 6550.36 516.783   6
  -3   9   6 920.234 181.780   5
   3   9  -6 785.957 171.109   2
   3  -9  -6 669.139 150.739   7
  -3  -9   6 771.612 160.244   6
  -3   9   5-33.9468 83.5101   5
   3   9  -5 17.0779 53.6853   2
   3  -9  -5-22.2517 71.1885   7
  -3  -9   5 137.473 94.0991   6
  -3  -9   4 651.709 139.289   6
  -3   9   4 498.780 116.855   5
   3   9  -4 618.366 126.256   2
   3  -9  -4 711.177 138.810   7
  -3  -9   3 314.755 94.1339   6
  -3   9   3 352.222 52.0505   6
  -3   9   3 190.274 60.9176   5
   3  -9  -2 2774.53 114.863   2
  -3   9   2 2938.32 223.367   5
   3   9  -2 2945.57 254.116   2
  -3   9   2 2997.16 129.219   6
  -3  -9   2 3153.52 255.317   6
   3  -9  -1 39630.6 1091.64   2
  -3   9   1 38886.7 1165.54   5
   3   9  -1 41160.8 1062.39   1
   3   9  -1 38903.8 1270.75   2
  -3  -9   1 41022.0 1276.79   6
   3  -9  -1 39304.3 1014.62   6
   3   9   0 32750.4 981.968   1
   3   9   0 33182.5 1107.28   2
   3  -9   0 32994.3 926.223   6
  -3  -9   0 32936.0 1103.29   6
  -3  -9   0 33396.2 981.181   1
  -3  -9  -1 2759.46 215.181   4
   3   9   1 2673.60 217.076   1
  -3   9  -1 2723.04 252.275   3
   3  -9   1 2757.70 194.561   6
  -3  -9  -1 2640.61 244.119   6
   3  -9   2 22930.7 928.337   1
  -3   9  -2 24430.6 754.466   5
   3   9   2 25409.7 921.617   1
  -3  -9  -2 24922.7 815.842   4
  -3   9  -2 22859.9 921.644   3
   3   9   3 5420.83 351.393   5
   3   9   3 5498.66 397.480   1
   3  -9   3 4761.57 380.070   1
  -3   9  -3 4564.49 357.890   3
   3   9   4 7084.59 430.682   5
   3   9   4 7240.61 507.348   1
   3  -9   4 6689.50 476.379   1
  -3   9  -4 7495.65 482.198   3
   3   9   5 3046.08 293.843   5
   3   9   5 3366.87 366.816   1
   3  -9   5 3089.63 341.548   1
  -3   9  -5 3343.88 324.896   3
   3   9   6 798.806 213.986   1
  -3   9  -6 749.341 160.470   3
   3  -9   6 823.503 194.673   1
   3  -9   7 261.351 119.122   1
   3 -10  -9 2175.15 336.603   7
  -3 -10   9 1930.05 322.485   6
   3  10  -8 10836.6 735.619   2
  -3  10   8 11115.7 742.803   5
  -3 -10   8 10842.4 739.311   6
   3 -10  -8 9875.81 707.469   7
  -3  10   7 19417.0 966.010   5
   3 -10  -7 17570.6 929.540   7
  -3 -10   7 19712.3 974.251   6
   3  10  -7 18180.5 931.778   2
  -3 -10   6 286.958 107.979   6
  -3  10   6 424.278 131.892   5
   3  10  -6 142.945 64.3146   2
   3 -10  -6 425.951 116.905   7
   3  10  -5 3617.15 335.295   2
  -3  10   5 3498.84 323.717   5
   3 -10  -5 4416.18 375.325   7
  -3 -10   5 3398.57 330.027   6
  -3  10   4 4118.75 322.177   5
   3  10  -4 3873.42 334.776   2
   3 -10  -4 4000.73 335.174   7
  -3 -10   4 3741.01 322.913   6
  -3  10   3 3354.60 271.653   5
  -3 -10   3 3744.12 300.081   6
   3  10  -3 3540.41 300.768   2
  -3  10   3 3539.31 187.933   6
  -3 -10   2 616.777 126.713   6
  -3  10   2 603.504 106.437   5
  -3  10   2 923.742 73.0769   6
   3  10  -2 680.589 129.414   2
  -3 -10   1 9597.60 334.766   1
   3 -10  -1 9631.68 357.364   2
   3  10  -1 9580.15 337.370   1
   3  10  -1 9347.20 490.130   2
  -3 -10   1 9473.16 492.185   6
   3 -10  -1 9784.37 322.669   6
   3  10   0 16079.5 582.354   1
   3  10   0 18837.9 735.495   2
   3 -10   0 17410.6 555.548   6
  -3  10   0 15447.3 691.337   3
  -3 -10   0 17053.8 591.053   1
  -3 -10   0 17178.0 711.065   6
   3 -10   1 484.233 85.5184   6
  -3 -10  -1 526.444 111.720   6
   3  10   1 600.144 108.712   1
  -3 -10  -1 519.766 93.4037   4
  -3  10  -1 622.874 119.697   3
   3 -10   2 11090.9 591.692   1
   3  10   2 12882.7 587.965   1
  -3  10  -2 11113.1 450.974   5
  -3 -10  -2 11646.4 495.704   4
  -3  10  -2 12394.1 616.257   3
   3  10   3 2556.84 247.922   5
   3  10   3 2965.43 288.331   1
   3 -10   3 3142.14 306.981   1
  -3  10  -3 3252.34 302.623   3
   3  10   4 2493.15 248.055   5
   3  10   4 2324.06 280.449   1
   3 -10   4 2138.41 261.879   1
  -3  10  -4 2403.08 269.812   3
   3  10   5 573.452 158.356   1
   3 -10   5 700.363 166.856   1
   3  10   5 726.944 143.173   5
  -3  10  -5 502.841 120.607   3
   3  10   6 229.132 116.618   1
   3  10   6 43.3381 51.9532   5
  -3  10  -6 81.6790 82.6862   3
   3 -10   6 6.67536 65.3216   1
   3 -10   7 2190.95 330.532   1
  -3  11   8 178.561 111.546   5
   3  11  -8 291.039 144.891   2
  -3 -11   8 496.385 179.856   6
   3 -11  -8 169.588 100.174   7
   3  11  -7 6797.81 535.782   2
  -3  11   7 6512.28 535.286   5
   3 -11  -7 7491.10 570.394   7
  -3 -11   7 6632.92 536.804   6
  -3  11   6 272.696 111.409   5
   3  11  -6 193.217 105.411   2
   3 -11  -6 166.010 86.7721   7
  -3 -11   6 33.8708 78.5322   6
   3  11  -5 3446.68 338.468   2
  -3  11   5 4173.10 358.650   5
   3 -11  -5 3827.55 350.400   7
  -3 -11   5 4174.05 369.468   6
   3  11  -4 809.685 160.056   2
  -3  11   4 963.964 160.975   5
  -3 -11   4 1158.16 181.214   6
  -3 -11   3 72.8378 60.8597   6
  -3  11   3 131.918 73.6026   5
  -3  11   3 66.5269 29.5585   6
   3  11  -3 176.574 78.2173   2
  -3 -11   2 1048.59 166.582   6
  -3  11   2 1018.67 86.3584   6
  -3  11   2 816.979 126.218   5
   3  11  -2 1094.89 165.866   2
  -3 -11   1 15090.1 466.579   1
   3 -11  -1 14327.6 487.605   2
   3  11  -1 13746.6 643.874   2
   3 -11  -1 14940.2 471.010   6
   3 -11   0 372.185 62.2333   6
   3  11   0 443.478 106.332   2
  -3 -11   0 380.325 112.378   6
   3  11   0 360.996 67.0125   1
  -3 -11   0 288.234 61.0585   1
  -3  11   0 428.635 110.299   3
  -3 -11  -1 1242.33 175.269   6
   3  11   1 1226.80 146.791   1
   3 -11   1 1064.65 129.205   6
  -3  11  -1 765.721 137.444   3
   3 -11   2 30229.3 1137.37   1
   3  11   2 32476.7 1107.86   1
  -3 -11  -2 32727.9 1006.14   4
  -3  11  -2 31190.2 1155.64   3
   3 -11   2 28749.5 1023.92   6
   3  11   3 8668.83 494.291   5
   3 -11   3 8700.93 533.703   1
   3  11   3 7716.30 496.652   1
  -3 -11  -3 8768.72 386.836   4
  -3  11  -3 8818.22 536.506   3
   3  11   4-6.85308 83.3566   1
   3  11   4 6.96639 44.5723   5
   3 -11   4 21.2271 66.6196   1
  -3  11  -4 101.249 78.4879   3
   3  11   5 1.49174 81.6194   1
   3 -11   5-3.69484 52.1469   1
   3  11   5 30.4394 63.3730   5
  -3  11  -5 46.5264 81.9518   3
   3 -11   6 22.5302 74.7858   1
   3  11   6 29.6118 107.140   1
   3  11   6 91.8730 49.1352   5
  -3  11  -6 135.248 83.6366   3
   3 -11   7 1972.65 317.232   1
  -3  12   8 1714.58 303.011   5
   3  12  -8 1481.37 265.802   2
   3 -12  -8 1762.87 301.381   7
  -3 -12   8 1563.11 291.967   6
   3  12  -7 2880.87 353.049   2
  -3 -12   7 3253.33 382.960   6
  -3  12   7 2493.17 331.893   5
   3 -12  -7 2738.63 350.440   7
  -3  12   6 441.305 152.987   5
   3  12  -6 454.394 137.901   2
   3 -12  -6 583.520 165.881   7
  -3 -12   6 848.381 194.704   6
   3  12  -5 24124.5 1051.75   2
  -3  12   5 26211.2 1064.25   5
  -3 -12   5 26476.7 1085.59   6
  -3  12   4 3218.35 297.322   5
   3  12  -4 3174.68 312.587   2
  -3 -12   4 3343.15 318.563   6
  -3 -12   3 475.916 119.912   6
  -3  12   3 392.570 66.2079   6
  -3  12   3 171.497 70.5781   5
   3  12  -3 249.968 98.5092   2
   3  12  -2 19797.9 840.219   2
  -3  12   2 21595.3 805.672   5
  -3  12   2 20254.9 626.863   6
  -3 -12   2 20809.1 846.680   6
  -3 -12   1 69.4435 79.4336   6
   3 -12  -1 143.983 42.3640   6
  -3 -12   1 90.4160 25.2700   1
   3 -12  -1 103.670 31.4749   2
   3  12  -1 31.1968 55.4113   2
   3  12   0 24726.9 954.927   2
  -3  12   0 27293.2 996.867   3
   3 -12   0 25413.9 794.480   6
  -3 -12   0 25627.7 973.254   6
   3  12   1 1493.39 192.507   2
   3  12   1 1769.10 184.525   1
   3 -12   1 1570.41 157.267   6
  -3 -12  -1 1712.79 217.788   6
  -3  12  -1 1580.37 208.194   3
   3 -12   2 13326.3 604.601   6
   3  12   2 13516.6 638.382   1
  -3 -12  -2 14620.4 577.577   4
   3 -12   2 15150.2 708.448   1
  -3  12  -2 13741.1 696.126   3
   3  12   3 257.687 96.1489   1
  -3 -12  -3 338.620 67.4603   4
   3 -12   3 135.379 78.7155   1
   3 -12   3 90.8386 57.0938   6
  -3  12  -3 294.886 104.859   3
   3 -12   4-68.5865 102.720   1
   3  12   4 38.7317 103.754   1
   3  12   4-77.8750 77.3351   5
  -3  12  -4-37.9034 75.3215   3
   3  12   5 10220.8 606.818   5
   3  12   5 9125.00 646.940   1
  -3  12  -5 10617.6 652.302   3
   3 -12   5 9481.72 634.473   1
   3 -12   6 640.702 167.809   1
   3  12   6 847.288 221.882   1
  -3  12  -6 886.567 194.894   3
   3  12   6 914.177 184.356   5
   3 -12   7-190.804 117.478   1
  -3  13   8-8.82411 80.1933   5
   3 -13  -8 88.6762 93.1831   7
  -3 -13   8-121.190 110.114   6
   3 -13  -7 1574.73 256.907   7
  -3  13   7 1553.25 259.171   5
   3  13  -7 1486.57 254.301   2
  -3 -13   7 2126.70 305.844   6
  -3  13   6 3.19607 79.2830   5
   3  13  -6 85.6757 83.0482   2
  -3 -13   6-71.1959 87.1580   6
   3  13  -5 34900.8 1307.13   2
  -3  13   5 30525.1 1236.03   5
  -3 -13   5 31749.8 1265.80   6
  -3  13   4 7805.03 492.501   5
   3  13  -4 7149.30 498.800   2
  -3 -13   4 8030.95 517.071   6
  -3 -13   3 1082.54 178.410   6
  -3  13   3 778.945 141.243   5
   3  13  -3 958.162 160.618   2
  -3  13   2 2303.49 232.276   5
   3  13  -2 2695.23 273.959   2
  -3  13   2 2540.86 164.538   6
  -3 -13   2 2391.84 256.009   6
  -3 -13   1 757.211 148.275   6
   3 -13  -1 616.929 80.2287   6
   3 -13  -1 533.108 72.6803   2
  -3 -13   1 558.319 65.7311   1
   3  13  -1 688.207 137.877   2
   3  13   0 9367.43 521.749   2
   3 -13   0 9537.61 402.976   6
  -3  13   0 9965.42 543.073   3
  -3 -13   0 9185.68 525.302   6
   3  13   1 8180.71 480.641   2
  -3  13  -1 8389.93 514.348   3
   3 -13   1 8091.29 406.046   6
  -3 -13  -1 8976.01 518.821   6
  -3 -13  -2 1136.85 139.847   4
   3  13   2 1255.12 178.829   1
   3 -13   2 1208.33 192.161   1
   3 -13   2 1111.23 151.591   6
  -3  13  -2 1182.57 200.057   3
   3  13   3 276.921 104.205   1
   3 -13   3 174.888 74.6959   6
   3 -13   3 352.903 119.180   1
  -3  13  -3 304.312 112.243   3
   3  13   4 741.451 169.663   1
   3  13   4 520.796 134.136   5
   3 -13   4 571.572 143.739   1
   3 -13   4 600.018 138.257   6
  -3  13  -4 733.107 167.537   3
   3 -13   5 391.482 136.344   6
   3  13   5 772.588 201.679   1
   3  13   5 262.620 96.2378   5
   3 -13   5 507.347 145.812   1
  -3  13  -5 512.120 148.931   3
   3 -13   6-64.8960 105.694   1
   3  13   6-2.30153 69.8146   5
  -3  13  -6 185.627 95.1995   3
   3 -13   7 771.345 205.319   1
  -3  14   8 154.075 131.939   5
   3  14  -8 429.262 165.715   2
  -3 -14   8 305.312 139.838   6
  -3 -14   7 468.633 170.027   6
  -3  14   7 332.369 146.109   5
   3  14  -7 258.483 131.532   2
  -3  14   6 133.585 97.0958   5
   3  14  -6 156.712 88.0302   2
  -3 -14   6 99.9345 85.4315   6
   3  14  -5 10519.2 647.595   2
  -3  14   5 10678.2 634.196   5
  -3 -14   5 9810.01 627.401   6
  -3 -14   4 101.576 77.6573   6
  -3  14   4 184.302 89.5396   5
   3  14  -4 183.075 102.206   2
  -3  14   3 8572.69 500.069   5
   3  14  -3 8803.93 520.891   2
  -3 -14   3 7428.39 497.360   6
   3 -14  -2 205.616 51.6496   6
   3  14  -2 100.946 76.5881   2
  -3  14   2 155.024 45.3262   6
  -3 -14   1 124.459 31.7270   1
  -3 -14   1 213.099 82.4132   6
   3 -14  -1 177.581 48.8859   6
   3  14  -1 44.5658 49.4905   2
   3 -14  -1 70.5272 25.0882   2
   3  14   0 7903.95 470.516   2
   3 -14   0 7124.83 347.601   6
  -3  14   0 7006.16 460.255   3
  -3 -14   0 7480.81 476.549   6
   3  14   1 581.692 140.684   2
  -3 -14  -1 693.557 135.918   6
   3 -14   1 413.684 91.5199   6
  -3  14  -1 476.600 126.469   3
   3 -14   2 1473.59 213.609   1
  -3 -14  -2 1337.20 155.322   4
   3 -14   2 1122.39 156.966   6
  -3  14  -2 1499.19 223.265   3
   3 -14   3 3236.00 326.695   1
   3 -14   3 3589.70 315.032   6
  -3  14  -3 3710.70 358.914   3
   3  14   4 4553.33 393.371   5
   3 -14   4 5082.88 414.116   6
   3 -14   4 4070.88 388.192   1
  -3  14  -4 4653.48 422.527   3
   3  14   5 4.08351 61.3769   5
   3 -14   5-100.547 89.2796   1
   3 -14   5-162.037 97.1309   6
  -3  14  -5-67.2141 87.1288   3
   3 -14   6 41.8067 73.6377   1
   3  14   6-151.394 87.7201   5
   3 -14   6-3.92697 69.9166   6
   3 -14   7 3993.28 454.963   1
  -3  15   8 656.516 176.628   5
   3  15  -8 699.963 203.073   2
  -3  15   7 2351.01 330.985   5
   3  15  -7 2548.98 342.981   2
  -3 -15   7 2160.68 319.521   6
   3  15  -6 7908.21 591.394   2
  -3  15   6 7023.69 548.496   5
  -3 -15   6 7288.59 566.605   6
   3  15  -5 10222.9 647.067   2
  -3 -15   5 10494.6 657.564   6
  -3  15   5 11477.0 666.521   5
  -3 -15   4 1567.91 238.586   6
   3  15  -4 1436.48 223.219   2
  -3  15   4 1618.82 218.079   5
  -3  15   3 18331.0 825.659   5
   3  15  -3 19018.7 842.466   2
  -3 -15   3 17844.9 840.419   6
   3  15  -2 5338.86 407.747   2
  -3 -15   2 6004.26 433.382   6
   3 -15  -2 4802.17 262.052   6
  -3 -15   1 19.9154 62.0571   6
   3 -15  -1 11.1056 31.1600   6
  -3  15   1 96.8025 69.6767   3
   3  15  -1-31.5245 58.1078   2
   3 -15   0 16905.2 613.241   6
   3  15   0 14871.6 720.520   2
  -3  15   0 15491.5 746.203   3
  -3 -15   0 15435.5 748.167   6
   3  15   1 81.8650 75.5284   2
  -3 -15  -1-14.6086 63.0234   6
  -3  15  -1 18.4188 55.5787   3
   3 -15   1 28.8111 34.6976   6
   3 -15   2 59.4772 47.1885   6
   3  15   2 59.0229 72.1915   2
  -3 -15  -2-70.5786 56.6361   4
  -3  15  -2 147.461 111.840   3
   3 -15   3 4760.43 401.762   1
   3 -15   3 5321.91 396.953   6
  -3  15  -3 4625.37 419.760   3
   3 -15   4 858.090 185.719   1
   3 -15   4 1108.97 193.756   6
   3  15   4 763.371 165.193   5
  -3  15  -4 809.853 185.038   3
   3  15   5 1577.45 243.483   5
   3 -15   5 1737.02 263.216   1
   3 -15   5 1639.49 262.554   6
  -3  15  -5 1598.55 259.109   3
   3 -15   6 1019.21 221.446   1
  -3  15  -6 1163.15 238.645   3
   3  15   6 1180.32 221.108   5
   3 -15   6 1047.97 236.077   6
  -3  16   7 23.5538 109.416   5
   3  16  -7 18.8838 83.9157   2
  -3 -16   7-0.59340 73.6385   6
   3  16  -6 9597.03 664.544   2
  -3  16   6 9247.12 644.514   5
  -3 -16   6 9376.77 661.980   6
  -3 -16   5 1500.77 250.419   6
  -3  16   5 1370.01 235.078   5
   3  16  -5 1121.74 211.243   2
  -3 -16   4 797.341 161.670   6
  -3  16   4 957.267 179.777   5
   3  16  -4 586.272 140.960   2
  -3  16   3 31217.3 1181.81   5
   3  16  -3 31158.2 1195.27   2
  -3 -16   3 28889.5 1183.75   6
   3 -16  -2 174.390 60.6411   6
   3  16  -2 40.4988 62.1320   2
  -3 -16   2 191.717 99.1006   6
  -3 -16   1 68.0511 59.5617   6
   3 -16  -1 27.4973 31.0813   6
   3  16  -1 31.1088 64.7847   2
  -3  16   1 144.987 66.0163   3
  -3 -16   0 1094.39 191.541   6
   3 -16   0 1029.04 131.257   6
  -3  16   0 1160.33 197.637   3
   3  16   0 1091.32 179.486   2
   3 -16   1 167.774 66.9427   6
   3  16   1 76.8108 54.1198   2
  -3 -16  -1 289.190 118.849   6
  -3  16  -1 234.970 103.313   3
   3  16   2 1018.38 177.047   2
  -3 -16  -2 1020.82 192.376   6
   3 -16   2 976.019 154.128   6
  -3  16  -2 1050.61 205.430   3
   3 -16   3 324.039 103.687   1
   3 -16   3 334.784 107.968   6
  -3  16  -3 432.218 132.937   3
   3 -16   4 1975.03 273.509   1
   3  16   4 1904.71 264.762   5
   3 -16   4 2004.80 264.491   6
  -3  16  -4 1513.18 250.342   3
   3  16   5 149.869 88.1413   5
   3 -16   5 423.850 154.735   1
   3 -16   5 85.4343 104.024   6
  -3  16  -5 476.501 164.410   3
   3 -16   6 2497.00 350.784   6
   3 -16   6 2948.64 366.611   1
   3  16   6 2526.02 328.918   5
  -3  16  -6 2739.85 362.191   3
  -3  17   7 150.519 123.984   5
   3  17  -7 156.759 119.308   2
  -3 -17   7 197.998 98.2442   6
  -3  17   6 101.922 105.330   5
  -3 -17   6-2.21258 82.4236   6
  -3 -17   5 308.752 133.753   6
  -3  17   5 210.196 108.395   5
   3  17  -5 255.050 121.799   2
  -3 -17   4 23.4525 68.6094   6
  -3  17   4-92.4972 60.8522   5
   3  17  -4-76.7447 84.8063   2
  -3  17   3 24785.6 1013.83   5
   3  17  -3 21791.0 992.419   2
  -3 -17   3 23341.1 1024.54   6
  -3 -17   2 2159.41 264.753   6
   3  17  -2 1853.22 243.920   2
   3 -17  -2 1925.68 174.099   6
  -3 -17   1 2.59904 69.6055   6
   3 -17  -1 62.0676 41.3768   6
   3  17  -1 37.1330 56.6267   2
  -3  17   1-10.6578 74.9338   3
   3 -17   0 121.900 58.3017   6
  -3 -17   0 138.752 56.4754   6
   3  17   0 250.271 94.7849   2
  -3  17   0 102.992 75.7008   3
   3  17   1 8038.70 517.932   2
  -3 -17  -1 8852.09 568.611   6
   3 -17   1 8442.24 455.914   6
  -3  17  -1 8229.56 555.414   3
   3  17   2 2974.23 306.117   2
   3 -17   2 2580.31 262.325   6
  -3  17  -2 3157.63 346.405   3
  -3 -17  -2 2843.26 321.216   6
   3  17   3 310.302 112.503   2
   3 -17   3 120.890 103.477   1
   3 -17   3 93.1149 62.5655   6
  -3  17  -3 262.915 130.170   3
   3 -17   4 487.261 156.237   1
   3  17   4 250.030 104.054   5
   3 -17   4 175.921 100.593   6
  -3  17  -4 177.517 97.1314   3
   3  17   5 199.865 107.935   5
   3 -17   5 132.789 87.3519   1
   3 -17   5 101.061 57.4528   6
  -3  17  -5-9.40202 70.7370   3
   3 -17   6-5.69938 77.6138   1
   3  17   6 392.594 134.975   5
   3 -17   6 520.051 173.038   6
  -3  17  -6 373.224 131.035   3
   3  18  -7 4951.05 508.827   2
  -3  18   7 4940.35 501.342   5
  -3 -18   7 3902.23 454.876   6
  -3 -18   6 1604.38 273.335   6
  -3  18   6 1521.47 265.894   5
   3  18  -6 1501.02 263.034   2
  -3 -18   5 493.446 145.299   6
  -3  18   5 585.841 163.100   5
   3  18  -5 608.645 178.488   2
  -3 -18   4 289.254 123.810   6
  -3  18   4 247.742 105.885   5
   3  18  -4 169.910 101.597   2
  -3  18   3 2287.03 279.014   5
   3  18  -3 2181.73 278.784   2
  -3 -18   3 2438.28 298.326   6
   3  18  -2 2294.82 274.292   2
  -3 -18   2 2035.72 268.170   6
   3 -18  -2 2367.50 199.478   6
  -3  18   1 12137.0 672.176   3
   3  18  -1 12881.3 687.964   2
  -3 -18   1 14133.8 745.689   6
   3 -18  -1 12002.0 530.041   6
   3 -18   0 972.898 141.244   6
  -3 -18   0 1308.21 218.586   6
  -3  18   0 1454.62 227.910   3
   3  18   0 1371.34 205.716   2
   3  18   1 5114.87 405.902   2
   3 -18   1 4784.86 338.413   6
  -3  18  -1 4907.21 428.654   3
  -3 -18  -1 5210.32 436.363   6
   3  18   2 3390.92 336.605   2
   3 -18   2 2711.69 272.551   6
  -3  18  -2 3165.32 354.322   3
  -3 -18  -2 3221.59 347.990   6
   3 -18   3 6897.03 516.694   1
   3  18   3 6929.36 501.425   2
  -3  18  -3 8072.70 592.564   3
   3 -18   3 7228.68 496.753   6
   3 -18   4 143.112 78.0344   1
   3  18   4 240.830 101.875   2
   3  18   4 397.032 149.767   5
   3 -18   4 405.099 133.274   6
  -3  18  -4 217.254 97.5621   3
   3  18   5 185.314 109.236   5
   3 -18   5 253.831 119.806   1
   3 -18   5 154.215 95.2782   6
  -3  18  -5 382.571 150.711   3
   3  18   6 81.7201 102.559   5
   3 -18   6 319.690 139.235   6
  -3  19   7 403.829 185.003   5
   3  19  -7 406.914 165.469   2
  -3 -19   6 523.667 196.685   6
  -3  19   6 96.4526 111.457   5
   3  19  -6 308.855 123.366   2
  -3 -19   5 309.282 132.023   6
  -3  19   5 83.4176 70.8397   5
   3  19  -5 285.848 117.429   2
  -3 -19   4 2131.44 296.684   6
  -3  19   4 2716.67 319.737   5
   3  19  -4 2458.01 322.195   2
  -3 -19   3 105.682 88.5775   6
  -3  19   3 204.603 107.757   5
   3  19  -3 33.0095 76.3735   2
  -3 -19   2 1434.83 229.520   6
   3  19  -2 1455.15 222.252   2
   3 -19  -2 1394.40 156.871   6
   3  19  -1 8700.69 568.351   2
  -3  19   1 9527.92 585.713   3
  -3 -19   1 9832.66 629.355   6
   3 -19  -1 8948.01 448.463   6
   3  19   0 6909.91 480.621   2
  -3  19   0 6051.21 477.563   3
   3 -19   0 6587.35 386.347   6
  -3 -19   0 5508.66 456.545   6
   3 -19   1 12.3068 49.6425   6
  -3 -19  -1-49.9667 92.4314   6
   3  19   1-102.474 78.6503   2
  -3  19  -1 115.824 118.334   3
   3  19   2 3184.69 329.687   2
   3 -19   2 3566.86 319.630   6
  -3  19  -2 3762.83 389.360   3
  -3 -19  -2 3491.93 371.879   6
   3  19   3 521.985 137.081   2
   3 -19   3 536.011 150.856   1
   3 -19   3 716.587 154.372   6
  -3  19  -3 465.399 143.784   3
   3  19   4 3656.64 399.647   5
   3  19   4 3719.49 370.273   2
   3 -19   4 3796.50 383.945   6
   3 -19   4 3739.00 391.276   1
  -3  19  -4 3863.00 427.535   3
   3  19   5 860.495 201.868   5
   3 -19   5 566.655 153.577   1
  -3  19  -5 682.219 188.642   3
   3 -19   5 757.529 195.234   6
  -3 -20   6 385.897 169.422   6
  -3  20   6 194.784 122.061   5
   3  20  -6 245.177 136.887   2
  -3 -20   5 387.956 130.999   6
  -3  20   5 294.492 129.283   5
   3  20  -5 153.220 110.390   2
  -3 -20   4 196.267 145.628   6
   3  20  -4 68.7471 80.9205   2
  -3  20   4 69.7670 53.9505   5
  -3 -20   3-33.9633 55.7476   6
  -3  20   3-12.2907 58.2986   5
   3  20  -3-15.9072 78.1112   2
   3  20  -2 2103.69 272.381   2
  -3 -20   2 3338.24 358.322   6
   3  20  -1 2474.18 290.808   2
  -3  20   1 1922.70 263.792   3
  -3 -20   1 2606.21 320.680   6
   3  20   0 2382.36 286.275   2
  -3 -20   0 2679.57 319.626   6
   3 -20   0 2173.24 221.790   6
  -3  20   0 2363.56 299.024   3
   3 -20   1 46.4185 60.8063   6
  -3 -20  -1-19.8847 76.7502   6
   3  20   1-142.118 105.601   2
  -3  20  -1-10.4534 81.9524   3
   3  20   2 2027.51 270.562   2
  -3 -20  -2 2119.70 297.324   6
  -3  20  -2 2106.18 300.174   3
   3 -20   2 2160.20 254.331   6
   3 -20   3 5519.19 468.209   1
   3  20   3 5102.55 438.850   2
   3 -20   3 5133.16 425.839   6
  -3  20  -3 5775.75 521.324   3
   3 -20   4 114.102 85.8104   1
   3  20   4 128.066 102.404   5
   3 -20   4 121.531 90.8840   6
  -3  20  -4 415.982 161.230   3
   3  20   5 23.5487 63.4070   5
   3 -20   5 136.019 59.2127   6
  -3 -21   6 1955.16 335.721   6
  -3  21   6 1428.43 278.170   5
   3  21  -6 1552.92 293.740   2
  -3 -21   5 219.409 129.282   6
  -3  21   5 60.9331 74.8114   5
   3  21  -5 345.188 146.997   2
  -3  21   4 2745.48 337.553   5
   3  21  -4 2673.24 344.627   2
  -3 -21   4 3318.12 390.186   6
  -3  21   3 4020.95 404.358   5
   3  21  -3 4781.77 448.051   2
  -3 -21   3 4341.46 432.520   6
  -3 -21   2 1366.06 238.204   6
   3  21  -2 1309.61 217.190   2
   3  21  -1 11048.4 666.851   2
  -3  21   1 10845.1 663.536   3
  -3 -21   1 11000.7 699.035   6
  -3 -21   0 1733.09 260.581   6
   3  21   0 1705.85 248.781   2
  -3  21   0 1460.56 241.025   3
  -3 -21  -1 2076.87 295.543   6
   3  21   1 1842.18 257.270   2
  -3  21  -1 2129.57 302.489   3
  -3 -21  -2 932.499 202.698   6
   3  21   2 1224.58 209.299   2
  -3  21  -2 900.726 208.723   3
   3  21   3 152.079 72.9850   2
   3 -21   3-72.1211 75.1409   1
  -3  21  -3-60.8183 106.250   3
   3 -21   4-62.3139 67.6784   1
   3  21   4 134.163 97.9675   5
  -3  21  -4-25.9253 83.6184   3
   3  21   5 2151.98 320.872   5
   3  22  -5 6763.70 578.293   2
  -3  22   5 6159.49 554.013   5
  -3 -22   5 5533.89 535.738   6
  -3 -22   4-71.1509 90.7093   6
  -3  22   4 119.747 120.186   5
   3  22  -4 76.0900 77.5572   2
  -3 -22   3 894.731 206.218   6
   3  22  -3 1454.02 258.981   2
  -3  22   3 1541.79 256.474   5
   3  22  -2 8601.27 598.313   2
  -3 -22   2 10005.1 679.526   6
  -3 -22   1 310.072 131.828   6
   3  22  -1 345.002 113.145   2
  -3  22   1 527.153 141.291   3
  -3 -22   0 95.3963 99.9560   6
   3  22   0 212.952 110.532   2
  -3  22   0 286.656 119.627   3
   3  22   1 3848.91 374.375   2
  -3  22  -1 3032.35 369.216   3
  -3 -22  -1 3057.32 364.480   6
   3  22   2 4063.67 384.832   2
  -3  22  -2 4195.88 445.241   3
  -3 -22  -2 3628.65 407.700   6
   3 -22   3 261.269 109.493   1
  -3  22  -3 337.325 174.723   3
   3  22   4 1980.52 309.887   5
   3  23  -5 5625.87 532.627   2
  -3  23   5 5024.38 507.044   5
  -3 -23   5 5060.94 515.975   6
  -3 -23   4 127.123 102.392   6
  -3  23   4 114.593 116.545   5
   3  23  -4-26.0667 65.0309   2
  -3 -23   3 807.178 206.655   6
  -3  23   3 1276.33 244.291   5
   3  23  -3 1133.10 219.779   2
  -3 -23   2 68.5380 98.0103   6
   3  23  -2 119.839 95.3535   2
  -3 -23   1 579.116 170.166   6
   3  23  -1 794.459 176.826   2
  -3  23   1 552.388 150.006   3
  -3 -23   0 62.6229 76.8110   6
   3  23   0 277.146 128.703   2
  -3  23   0 141.241 96.2121   3
  -3 -23  -1 237.074 116.018   6
   3  23   1 179.323 93.8259   2
  -3  23  -1 108.468 84.3482   3
  -3 -23  -2 1653.18 283.398   6
   3  23   2 1761.22 253.246   2
  -3  23  -2 1844.29 303.117   3
   3 -23   3 838.963 185.448   1
  -3  23  -3 1278.83 263.030   3
   3  24  -5 581.002 187.811   2
  -3 -24   4 101.790 102.964   6
  -3  24   4 98.7204 100.258   5
   3  24  -4 328.327 128.897   2
  -3  24   3 3343.96 394.043   5
   3  24  -3 3788.77 423.358   2
  -3 -24   3 3897.35 430.839   6
  -3 -24   2 490.725 159.964   6
   3  24  -2 936.203 203.189   2
  -3 -24   1 854.254 205.472   6
   3  24  -1 426.855 136.071   2
  -3  24   1 725.467 182.201   3
  -3 -24   0-38.0291 84.7013   6
   3  24   0 101.106 70.8958   2
  -3  24   0 92.5469 89.5335   3
  -3 -24  -1 445.621 154.451   6
   3  24   1 597.562 166.901   2
  -3  24  -1 600.879 160.023   3
  -3  24  -2 67.3089 115.528   3
  -3 -24  -2 286.852 128.215   6
  -3  25   4 19181.5 1068.53   5
   3  25  -4 19581.7 1066.51   2
  -3 -25   3 906.291 219.913   6
  -3  25   3 1220.23 250.919   5
   3  25  -3 1043.06 226.323   2
  -3 -25   2 278.087 124.795   6
   3  25  -2 33.9191 100.174   2
  -3 -25   1 455.245 159.437   6
   3  25  -1 796.792 182.948   2
  -3  25   1 290.510 124.390   3
  -3 -25   0 1524.89 279.541   6
   3  25   0 1709.78 260.420   2
  -3  25   0 1829.59 293.648   3
  -3 -25  -1-153.185 131.656   6
   3  25   1 2.72238 72.0109   2
  -3  25  -1 94.3890 76.9777   3
   3  26  -4 96.1795 100.633   2
   3  26  -3 2152.77 328.080   2
  -3  26   3 2581.64 365.999   5
  -3 -26   2 1802.31 306.498   6
   3  26  -2 1629.74 273.903   2
   3  26  -1 2337.09 320.626   2
  -3 -26   1 1848.92 305.622   6
  -3  26   1 1988.19 297.989   3
  -3 -26   0 118.623 88.5550   6
   3  26   0-60.4615 63.8294   2
  -3  26   0 87.8803 95.9793   3
  -3  26  -1 75.9543 90.6068   3
   3  27  -3 619.363 189.806   2
   3  27  -2 178.819 125.183   2
   3  27  -1 541.231 161.104   2
  -3  27   1 380.582 150.129   3
  -3  27   0 193.962 118.904   3
   3  28  -2 3731.62 430.349   2
   4   0  -9-114.384 145.367   7
  -4   0   9-146.977 123.247   5
  -4   0   8 9090.63 643.804   5
   4   0  -8 8202.40 595.146   7
   4   0  -7 106.136 80.9027   2
  -4   0   7-19.8226 86.8293   5
   4   0  -7 39.4702 90.0364   7
  -4   0   7 61.0234 65.6187   4
  -4   0   6 765.510 153.686   5
   4   0  -6 753.281 134.898   2
  -4   0   6 982.594 152.670   6
  -4   0   6 858.313 149.292   4
  -4   0   5-19.8708 46.5356   5
   4   0  -5 30.6608 43.0919   2
  -4   0   5-6.92935 44.7969   4
  -4   0   5 30.1363 52.0218   6
   4   0  -4 3938.01 261.736   2
  -4   0   4 4007.10 293.019   5
  -4   0   4 4062.79 254.801   6
  -4   0   4 3499.32 280.587   4
  -4   0   3 30.1071 23.9701   6
  -4   0   3 18.0529 32.6602   5
  -4   0   3-22.0295 47.9065   4
   4   0  -3 19.1641 26.8210   2
   4   0  -2 13229.4 484.916   5
  -4   0   2 12274.8 480.614   5
   4   0  -2 13038.3 526.286   2
  -4   0   2 14313.4 602.412   4
   4   0  -2 11605.1 460.699   7
   4   0  -2 12746.0 445.400   6
  -4   0   2 13570.7 452.783   6
   4   0  -1-1.24414 20.3903   6
  -4   0   1-7.05906 24.5076   6
   4   0  -1-35.6313 19.4458   5
   4   0  -1 17.8753 20.1485   7
  -4   0   1-10.6113 45.3306   4
   4   0   0 48065.5 1347.05   1
  -4   0   0 47344.0 1373.61   4
   4   0   1 37.3751 53.5621   1
   4   0   2 29210.6 1072.47   1
   4   0   3 15.2017 71.4826   1
   4   0   3 10.7507 14.2161   5
   4   0   4 587.059 152.974   1
   4   0   5-37.5482 126.883   1
   4   0   6 8064.83 649.637   1
  -4  -1  10-82.7815 101.694   6
  -4   1   9 1402.67 266.994   5
  -4  -1   9 880.847 216.242   5
   4  -1  -9 1614.71 282.601   7
   4   1  -9 768.007 201.000   7
   4   1  -8 2126.90 263.937   2
   4  -1  -8 1664.29 258.921   7
  -4   1   8 2219.81 304.842   5
  -4  -1   8 1417.80 249.213   5
  -4  -1   8 1978.58 238.229   4
   4   1  -8 2037.80 295.302   7
   4  -1  -7 4787.41 365.396   2
   4   1  -7 4707.87 373.855   2
  -4   1   7 5018.11 430.991   5
  -4  -1   7 5304.69 445.149   5
  -4  -1   7 5471.83 413.999   6
   4  -1  -7 5383.00 440.516   7
  -4   1   7 5540.54 381.956   4
   4   1  -6 4612.79 338.944   2
   4  -1  -6 4163.99 353.156   7
   4  -1  -6 4533.17 319.382   2
  -4   1   6 3998.78 356.695   5
  -4  -1   6 4457.04 378.422   5
  -4   1   6 4477.60 334.334   4
  -4  -1   6 4426.74 339.244   6
   4  -1  -5 610.760 111.441   2
  -4   1   5 518.026 110.376   5
  -4  -1   5 499.652 111.186   5
   4   1  -5 733.429 123.449   2
   4  -1  -5 629.269 120.337   7
  -4   1   5 760.739 112.272   6
  -4   1   5 635.465 113.577   4
  -4  -1   5 719.860 133.166   4
  -4  -1   5 635.832 118.036   6
   4  -1  -4 1219.50 136.981   2
   4   1  -4 1135.83 144.022   2
  -4   1   4 897.859 138.705   5
  -4  -1   4 1055.36 152.541   5
   4  -1  -4 960.729 139.503   7
  -4   1   4 1236.79 127.597   6
  -4  -1   4 1143.30 134.477   6
  -4   1   4 1102.61 151.827   4
  -4  -1   4 1027.64 150.965   4
  -4   1   3 6488.86 345.307   5
  -4  -1   3 6657.26 357.725   5
   4   1  -3 6666.17 352.625   2
   4  -1  -3 6019.71 323.814   2
  -4   1   3 7118.53 403.575   4
   4  -1  -3 5814.29 327.229   7
  -4  -1   3 6357.65 387.767   4
  -4  -1   3 6493.60 308.808   6
  -4   1   3 6366.11 280.993   6
  -4  -1   2 83.6699 36.8795   6
  -4   1   2 30.8603 21.5768   6
   4   1  -2 8.59457 33.6095   2
   4  -1  -2 69.6590 37.3095   2
   4  -1  -2-3.77829 25.1711   5
  -4   1   2 54.1478 36.0456   5
  -4  -1   2 24.8620 27.0748   5
   4  -1  -2 84.2493 38.8146   7
  -4   1   2 51.0200 50.2271   4
  -4  -1   2-34.6394 45.2168   4
   4  -1  -2 78.0115 24.8108   6
   4   1  -2 48.3269 30.3656   6
   4  -1  -1 9225.07 316.567   5
   4   1  -1 9505.94 342.478   5
   4   1  -1 8590.42 360.680   6
  -4   1   1 9156.74 467.081   4
   4  -1  -1 8723.30 321.077   7
  -4  -1   1 8525.71 454.309   4
   4   1  -1 8427.37 307.078   7
   4  -1  -1 8460.95 326.218   6
  -4  -1   1 8602.69 357.046   6
   4  -1   0 66.6190 29.8600   6
   4   1   0 28.9026 37.6114   1
   4   1   0 119.671 25.1838   5
   4  -1   0 97.8224 61.4793   1
  -4  -1   0 107.824 45.5736   4
   4  -1   1 986.949 147.796   1
   4   1   1 1526.83 179.758   1
   4  -1   2-17.7593 56.8795   1
   4   1   2 29.1853 13.9537   5
   4   1   2 25.6345 46.3975   1
   4   1   3 2670.63 155.024   5
   4  -1   3 2373.98 275.897   1
   4   1   3 2306.39 269.309   1
   4  -1   4 108.616 66.8547   1
   4   1   4 91.1532 83.1470   1
   4   1   5 29.1951 95.9814   1
   4  -1   5 71.0157 65.9917   1
   4  -1   6 3121.81 388.101   1
   4   1   6 2566.65 365.668   1
  -4  -2  10 138.347 87.4721   6
  -4   2   9 15.8705 78.3217   5
  -4  -2   9 113.189 123.026   5
   4  -2  -9 101.359 88.6094   7
   4   2  -9-57.5748 124.700   7
  -4  -2   9 136.581 95.2545   6
   4   2  -8 1904.61 257.916   2
  -4   2   8 1626.03 265.133   5
  -4  -2   8 1762.61 276.008   5
   4  -2  -8 2080.99 298.685   7
  -4  -2   8 1936.13 264.336   6
   4  -2  -7 99.1267 68.1231   2
  -4   2   7-53.9211 89.5972   5
   4   2  -7-83.7356 74.5084   2
  -4  -2   7 89.2802 71.5273   5
  -4   2   7-68.4352 56.2423   4
   4  -2  -7 158.975 89.2364   7
  -4  -2   7-4.84069 51.0685   6
   4  -2  -6 3904.28 287.870   2
   4  -2  -6 3491.55 332.676   7
   4   2  -6 4275.37 330.176   2
  -4   2   6 4907.02 398.124   5
  -4  -2   6 3890.23 356.325   5
  -4   2   6 4290.00 319.712   4
  -4  -2   6 3841.66 318.289   6
   4  -2  -5 5992.85 336.714   2
   4   2  -5 6194.98 385.154   2
  -4   2   5 6097.62 410.489   5
  -4  -2   5 5917.19 410.723   5
  -4   2   5 5300.91 361.863   4
   4  -2  -5 6394.33 407.658   7
  -4   2   5 6016.22 338.651   6
  -4  -2   5 6550.32 387.093   6
   4  -2  -4 5448.84 294.195   2
  -4   2   4 5471.64 352.741   5
   4   2  -4 5324.68 334.565   2
  -4  -2   4 5432.62 356.868   5
  -4   2   4 5667.88 357.764   4
   4  -2  -4 5499.34 346.237   7
  -4   2   4 5321.70 278.584   6
  -4  -2   4 5360.59 314.141   6
  -4  -2   3 924.936 113.790   6
   4  -2  -3 1020.37 115.839   2
  -4   2   3 967.141 123.108   5
  -4  -2   3 927.264 127.858   5
   4  -2  -3 981.454 126.913   7
  -4   2   3 1149.71 150.842   4
  -4   2   3 1075.16 93.3216   6
  -4  -2   3 836.711 135.363   4
   4   2  -3 767.552 117.772   2
  -4   2   2 3266.31 258.125   4
   4  -2  -2 2908.68 189.256   5
  -4   2   2 3122.21 196.535   5
   4   2  -2 2706.31 222.385   2
   4  -2  -2 3281.08 215.256   2
   4  -2  -2 3091.86 203.520   7
  -4  -2   2 2578.81 242.175   4
   4   2  -2 3178.19 201.513   6
  -4  -2   2 2839.94 191.102   6
  -4   2   2 3178.33 144.318   6
   4   2  -1 1899.41 169.265   1
   4  -2  -1 1969.74 119.106   5
   4   2  -1 1839.96 135.700   5
  -4   2   1 2096.83 124.847   5
  -4   2   1 2187.36 215.713   4
   4  -2  -1 1816.22 127.014   7
  -4  -2   1 1922.29 200.677   4
   4  -2  -1 1896.54 117.335   6
  -4  -2   1 2119.38 160.168   6
   4   2   0 1321.49 94.4176   5
   4   2   0 1366.02 153.295   1
  -4  -2   0 1462.22 169.316   4
   4  -2   0 1361.44 119.636   6
   4   2   1 5289.73 200.240   5
   4   2   1 5038.56 336.564   1
   4  -2   1 5192.82 357.498   1
   4   2   2 41.0792 53.7279   1
   4   2   2 9.93588 16.4140   5
   4  -2   2 91.5385 79.2215   1
   4   2   3 261.191 106.014   1
   4   2   3 279.104 55.0184   5
   4  -2   3 161.750 86.2254   1
   4  -2   4 1688.17 249.588   1
   4   2   4 1459.74 246.291   1
   4   2   5 2544.19 347.583   1
   4  -2   5 2685.74 340.673   1
   4   2   6 8603.09 680.691   1
   4  -2   6 8824.55 685.836   1
  -4  -3  10-62.0441 107.416   6
  -4   3   9 1323.77 254.109   5
   4   3  -9 1192.91 236.511   7
  -4  -3   9 1023.83 222.467   5
   4  -3  -9 1312.05 248.858   7
  -4  -3   9 1419.78 245.602   6
   4   3  -8 429.753 144.842   2
  -4   3   8 106.543 75.6211   5
  -4  -3   8 82.8506 76.8790   5
   4  -3  -8 206.493 99.2533   7
  -4  -3   8 272.663 98.6668   6
   4  -3  -7 724.920 129.488   2
  -4   3   7 758.331 137.375   4
  -4   3   7 779.350 171.678   5
   4   3  -7 882.935 164.683   2
  -4  -3   7 605.719 171.427   5
   4  -3  -7 636.745 151.394   7
  -4  -3   7 620.238 141.107   6
   4  -3  -6 8931.06 442.167   2
   4   3  -6 9461.91 519.712   2
  -4   3   6 9116.65 556.575   5
  -4  -3   6 7712.52 529.482   5
  -4   3   6 8301.24 462.009   4
   4  -3  -6 7135.28 498.000   7
  -4  -3   6 8106.28 491.109   6
  -4   3   5-64.4642 72.4912   5
  -4  -3   5-45.3938 55.5392   5
   4  -3  -5 54.0870 39.8609   2
   4   3  -5 46.3109 45.5896   2
   4  -3  -5 20.5320 61.7607   7
  -4   3   5 10.5367 47.2855   4
  -4  -3   5-18.5484 44.0324   6
   4  -3  -4 9411.21 396.510   2
  -4   3   4 9331.17 482.786   5
   4   3  -4 8352.69 451.543   2
  -4   3   4 9030.94 469.074   4
  -4  -3   4 9390.45 491.055   5
   4  -3  -4 8333.32 463.071   7
  -4   3   4 9717.04 386.578   6
  -4  -3   4 8970.06 439.992   6
  -4   3   3 10639.8 354.406   6
  -4   3   3 10639.4 474.218   5
  -4  -3   3 9624.26 477.254   5
   4   3  -3 10991.4 502.402   2
   4  -3  -3 10347.1 422.585   2
  -4  -3   3 10188.5 522.646   4
   4  -3  -3 10231.2 475.448   7
  -4   3   3 10467.7 508.320   4
  -4  -3   3 11228.5 464.091   6
   4  -3  -2 14938.8 564.415   7
   4  -3  -2 15376.8 549.220   5
  -4   3   2 16041.2 558.951   5
   4   3  -2 15091.4 633.069   2
  -4   3   2 15516.3 658.645   4
  -4  -3   2 16725.1 681.335   4
  -4  -3   2 16444.1 580.463   6
  -4   3   2 15821.8 429.186   6
   4   3  -1 1207.40 129.808   1
  -4   3   1 1199.38 92.1169   5
   4   3  -1 1168.65 112.356   5
  -4  -3   1 1448.74 170.378   4
   4  -3  -1 1268.92 83.8329   6
  -4  -3   1 1271.35 130.314   6
   4   3   0 5376.45 240.929   5
  -4  -3   0 5154.88 337.309   4
   4   3   0 5503.78 324.380   1
   4  -3   0 5522.48 250.765   6
   4  -3   1 5111.87 352.293   1
  -4  -3  -1 4871.42 319.885   4
  -4   3  -1 4278.59 155.666   7
   4   3   1 4481.21 308.070   1
   4   3   2 6282.49 265.712   5
   4   3   2 6895.31 427.582   1
   4  -3   2 5657.58 410.418   1
   4   3   3 4737.56 251.420   5
   4   3   3 4972.17 395.217   1
   4  -3   3 4821.09 389.297   1
   4   3   4 17514.4 883.094   1
   4  -3   4 17694.6 874.045   1
   4   3   5 11340.1 724.802   1
   4  -3   5 9182.59 656.863   1
   4   3   6 7721.54 641.029   1
   4  -3   6 7831.41 634.295   1
  -4   4   9 874.205 213.477   5
  -4  -4   9 779.644 200.734   5
   4  -4  -9 1049.35 232.232   7
  -4  -4   9 522.266 163.887   6
  -4   4   8 882.028 197.550   5
   4   4  -8 1304.59 223.874   2
  -4  -4   8 1075.92 219.248   5
   4  -4  -8 1240.10 238.813   7
  -4  -4   8 1098.09 214.588   6
  -4   4   7 740.508 166.066   5
   4  -4  -7 644.934 142.715   7
   4   4  -7 511.971 128.337   2
  -4  -4   7 725.803 166.238   5
  -4   4   7 709.768 128.773   4
  -4  -4   7 748.006 159.985   6
   4  -4  -6-15.4702 72.3049   7
  -4   4   6 85.2180 78.5652   5
   4  -4  -6-22.0321 35.0097   2
  -4  -4   6-64.2767 92.8311   5
   4   4  -6-14.8251 56.4170   2
  -4   4   6 46.9007 44.2657   4
  -4  -4   6 76.2116 76.8508   6
   4  -4  -5 16105.0 598.011   2
   4   4  -5 16790.2 735.345   2
  -4   4   5 16227.6 745.158   5
  -4  -4   5 16130.7 754.257   5
  -4  -4   5 16716.3 713.413   6
  -4   4   5 16952.9 693.450   4
   4  -4  -5 16955.3 760.608   7
  -4   4   4 548.729 106.115   5
  -4  -4   4 746.047 132.163   5
   4  -4  -4 482.133 79.9318   2
  -4   4   4 612.401 113.202   4
   4  -4  -4 622.597 115.956   7
   4   4  -4 572.169 114.938   2
  -4   4   4 410.450 64.8299   6
  -4  -4   4 737.187 116.324   6
  -4   4   3 14352.1 573.069   5
   4   4  -3 14390.1 613.500   2
   4  -4  -3 13498.7 496.625   2
  -4   4   3 14240.3 613.979   4
   4  -4  -3 14028.3 584.192   7
  -4   4   3 13515.2 413.307   6
  -4  -4   3 14896.7 574.636   6
  -4   4   2 23891.7 758.373   5
   4   4  -2 22748.4 852.109   2
   4  -4  -2 22958.4 775.232   7
  -4  -4   2 24064.1 890.563   4
  -4  -4   2 24353.7 796.855   6
  -4   4   1 3595.75 177.419   5
   4   4  -1 3470.65 212.858   5
  -4   4   1 3706.69 201.652   7
  -4  -4   1 3979.48 288.479   4
   4  -4  -1 3447.27 137.345   6
  -4  -4   1 3477.36 233.786   6
   4   4  -1 3293.92 216.779   1
  -4   4   0 1277.79 95.1994   7
  -4  -4   0 1081.58 147.683   4
   4   4   0 1090.92 134.256   1
   4  -4   0 1049.18 95.8944   6
  -4  -4   0 1145.30 138.024   6
  -4  -4  -1 304.113 78.5373   4
   4   4   1 405.115 96.9184   1
  -4   4  -1 401.703 48.4359   7
   4  -4   1 308.246 79.4433   1
   4   4   2 1200.22 176.767   1
   4   4   2 1182.15 111.386   5
   4  -4   2 1147.54 181.706   1
   4   4   3 4327.43 248.045   5
   4   4   3 4004.46 358.586   1
   4  -4   3 3835.87 348.099   1
   4  -4   4 224.244 109.030   1
   4   4   4 430.682 140.976   1
   4   4   5 7797.88 598.368   1
   4  -4   5 7108.81 563.170   1
   4   4   6 818.398 208.064   1
   4  -4   6 845.441 214.211   1
   4   5  -9 487.841 154.412   2
  -4   5   9 372.638 168.767   5
  -4  -5   9 274.785 154.218   5
   4  -5  -9 353.170 166.118   7
  -4  -5   9 390.464 142.055   6
  -4   5   8 296.999 126.004   5
   4   5  -8 124.186 76.2309   2
  -4  -5   8 200.899 127.013   5
   4  -5  -8 169.313 75.6218   7
  -4  -5   8 152.980 104.821   6
   4  -5  -7 294.515 99.0499   7
  -4   5   7 500.936 164.407   5
   4   5  -7 235.356 99.1967   2
  -4  -5   7 260.508 110.762   5
  -4   5   7 296.379 84.5909   4
  -4  -5   7 380.143 110.760   6
   4  -5  -6 4803.45 290.241   2
   4   5  -6 4841.46 376.225   2
  -4   5   6 4533.17 391.490   5
  -4  -5   6 4938.32 419.893   5
   4  -5  -6 4482.98 388.794   7
  -4  -5   6 4961.08 384.536   6
  -4   5   6 4648.22 323.225   4
  -4  -5   5 317.520 99.1036   6
  -4   5   5 211.808 83.7850   5
   4  -5  -5 153.374 47.8943   2
  -4  -5   5 240.748 107.590   5
   4   5  -5 483.416 134.100   2
  -4   5   5 220.193 72.4262   4
   4  -5  -5 258.012 99.7114   7
   4  -5  -4 627.691 120.741   7
   4  -5  -4 689.248 87.0745   2
  -4   5   4 768.387 133.314   5
  -4  -5   4 745.806 136.192   5
  -4   5   4 373.573 94.8756   4
  -4   5   4 574.178 76.0143   6
   4   5  -4 878.192 148.972   2
  -4  -5   4 772.382 125.334   6
  -4   5   3 15610.1 622.331   5
   4   5  -3 16057.1 674.598   2
   4  -5  -3 16415.0 539.802   2
  -4   5   3 15569.4 661.292   4
   4  -5  -3 16114.8 650.739   7
  -4   5   3 15734.9 440.566   6
  -4  -5   3 16381.9 640.035   6
   4   5  -2 2176.84 152.625   1
  -4   5   2 2254.86 171.736   5
   4   5  -2 2161.52 208.509   2
   4  -5  -2 2535.73 193.629   7
  -4  -5   2 1790.29 173.442   6
  -4  -5   1 20334.8 795.874   4
  -4   5   1 20801.3 619.525   5
   4   5  -1 20448.7 788.846   2
  -4   5   1 19534.4 656.313   7
   4   5  -1 21017.6 690.617   1
  -4  -5   1 20688.6 734.575   6
  -4  -5   0 2614.64 234.302   4
  -4   5   0 2531.51 155.232   7
  -4  -5   0 2191.62 202.068   6
   4  -5   0 2391.23 146.188   6
   4   5   0 2518.81 199.572   1
   4  -5   1 6195.29 406.776   1
  -4  -5  -1 6242.36 371.306   4
  -4   5  -1 6437.35 261.416   7
   4   5   1 6138.02 375.012   1
   4   5   2 7983.17 348.571   5
   4   5   2 7336.99 458.117   1
   4  -5   2 7485.98 482.532   1
   4   5   3 3249.23 221.135   5
   4   5   3 3146.46 312.220   1
   4  -5   3 2626.89 289.667   1
   4   5   4 16492.6 848.075   1
   4  -5   4 16196.6 839.302   1
   4  -5   5 213.205 100.589   1
   4   5   5 311.345 119.286   1
   4   5   6 1081.67 238.597   1
   4  -5   6 624.675 196.403   1
   4   6  -9 3496.59 404.661   2
  -4   6   9 3880.01 456.451   5
  -4  -6   9 3363.69 433.649   5
   4  -6  -9 4097.83 457.614   7
  -4  -6   9 4086.68 440.671   6
  -4   6   8-63.3997 75.7129   5
   4   6  -8-70.0810 101.752   2
  -4  -6   8 72.2783 83.6517   5
  -4  -6   8-29.5265 78.3259   6
   4   6  -7 4331.84 393.433   2
  -4   6   7 4714.18 432.293   5
  -4  -6   7 4862.61 444.824   5
   4  -6  -7 5512.80 465.888   7
  -4  -6   7 4675.79 414.519   6
   4   6  -6 3522.55 333.594   2
  -4   6   6 4110.16 368.909   5
  -4  -6   6 3529.52 362.102   5
  -4   6   6 3988.81 291.764   4
   4  -6  -6 3382.70 340.161   7
  -4  -6   6 3604.56 332.632   6
   4  -6  -5 7289.81 316.147   2
   4   6  -5 6578.68 444.417   2
  -4   6   5 7057.44 456.323   5
  -4  -6   5 6435.53 458.885   5
  -4  -6   5 7337.14 447.503   6
   4  -6  -5 6695.96 452.973   7
  -4   6   5 6634.41 392.044   4
   4  -6  -4 23362.0 682.404   2
   4   6  -4 21806.9 664.053   1
  -4   6   4 22540.0 861.612   5
   4   6  -4 21457.6 866.091   2
   4  -6  -4 22570.3 877.228   7
  -4  -6   4 21320.0 840.139   6
  -4   6   3 1495.12 165.352   5
   4   6  -3 1855.48 208.971   2
   4  -6  -3 1606.55 122.059   2
   4  -6  -3 1360.36 166.301   7
  -4  -6   3 1737.23 187.524   6
   4   6  -2-65.7966 60.9608   2
  -4  -6   2 9.87842 47.0314   6
  -4   6   2-27.8695 35.2149   5
   4   6  -2 28.8765 28.3168   1
  -4  -6   1 17.7914 36.2581   6
   4   6  -1 38.6213 46.3309   2
  -4   6   1 74.4200 24.6994   5
   4   6  -1 7.17430 25.1358   1
  -4  -6   1 29.4796 53.8493   4
  -4  -6   0 522.583 99.8152   6
  -4   6   0 578.336 53.5356   5
   4   6   0 751.473 106.659   1
  -4   6   0 713.997 86.8238   7
  -4  -6   0 475.304 104.948   4
   4  -6   1 2567.21 262.539   1
   4   6   1 2433.73 228.300   1
   4   6   1 2406.33 127.614   7
  -4  -6  -1 2797.01 235.253   4
   4   6   2 12697.2 507.372   5
   4   6   2 13006.1 635.915   1
   4  -6   2 12693.1 660.287   1
   4   6   3 21056.0 744.109   5
   4   6   3 21969.0 939.295   1
   4  -6   3 19978.0 922.053   1
   4   6   4 9916.69 633.343   1
   4  -6   4 8509.64 586.276   1
   4  -6   5 468.817 141.683   1
   4   6   5 455.516 150.215   1
   4   6   6 262.609 108.253   1
   4  -6   6-91.3266 97.2501   1
   4   7  -9 2470.36 347.563   2
  -4   7   9 2240.74 344.338   5
  -4  -7   9 2947.75 402.599   5
   4  -7  -9 2199.91 336.244   7
  -4  -7   9 2126.97 330.338   6
  -4   7   8 97.7417 98.2359   5
   4   7  -8 247.209 121.034   2
  -4  -7   8-38.3529 93.1659   5
   4  -7  -8 55.8038 115.939   7
  -4  -7   8 40.1067 95.5244   6
   4   7  -7 3417.51 356.229   2
  -4   7   7 4116.58 404.806   5
  -4  -7   7 3323.50 399.084   5
   4  -7  -7 3586.73 378.801   7
  -4  -7   7 4117.04 389.272   6
   4  -7  -6 334.946 126.616   7
  -4   7   6 811.281 166.038   5
  -4  -7   6 542.740 151.888   5
   4   7  -6 552.084 138.767   2
  -4  -7   6 414.922 120.695   6
   4  -7  -5 12263.1 422.600   2
   4   7  -5 11511.1 624.272   2
  -4   7   5 11899.6 624.997   5
   4  -7  -5 11197.5 625.779   7
  -4  -7   5 11954.5 611.531   6
   4  -7  -4 13112.3 431.669   2
  -4   7   4 13488.4 623.846   5
   4   7  -4 14403.4 665.828   2
   4   7  -4 13875.6 431.656   1
   4  -7  -4 13984.0 649.584   7
  -4  -7   4 14744.3 649.540   6
   4   7  -3 29366.4 806.630   1
  -4   7   3 31216.3 1012.37   5
   4   7  -3 31004.0 1087.05   2
   4  -7  -3 30098.5 838.602   2
   4  -7  -3 29420.5 1030.72   7
  -4  -7   3 30533.9 1040.03   6
  -4  -7   2 16.3727 51.5725   6
  -4   7   2 80.8624 43.6580   5
   4   7  -2 34.3956 21.8810   1
   4   7  -2 0.00000 41.7580   2
  -4  -7   1 1031.15 142.494   6
   4   7  -1 1163.04 165.691   2
  -4   7   1 966.948 99.6703   5
   4   7  -1 1100.25 112.699   1
  -4  -7   1 1251.95 166.908   4
  -4   7   0 2143.52 123.196   5
   4   7   0 2027.53 177.814   1
  -4   7   0 2084.90 162.651   7
  -4  -7   0 2018.78 209.197   4
  -4  -7   0 1806.17 195.561   6
   4   7   1 24889.5 724.955   7
   4  -7   1 26675.9 1001.07   1
   4   7   1 24605.3 908.256   1
  -4  -7  -1 25423.3 911.899   4
  -4  -7  -2 631.536 109.912   4
   4   7   2 751.411 152.318   1
   4  -7   2 835.604 161.164   1
   4   7   3 5342.28 317.687   5
   4   7   3 4559.36 394.680   1
   4  -7   3 4603.70 397.279   1
   4   7   4 7587.66 415.453   5
   4   7   4 6593.14 517.816   1
   4  -7   4 6750.37 510.260   1
   4  -7   5 2541.69 325.689   1
   4   7   5 2671.25 348.314   1
   4   7   6 67.8863 69.3601   1
   4  -7   6 142.961 122.272   1
   4   8  -9 15615.5 914.394   2
  -4   8   9 13094.8 887.873   5
  -4  -8   9 14551.7 901.033   6
   4  -8  -9 14580.4 919.670   7
  -4   8   8 444.472 130.567   5
   4  -8  -8 679.891 186.800   7
   4   8  -8 699.788 187.901   2
  -4  -8   8 686.728 178.721   6
  -4   8   7 909.847 197.456   5
   4   8  -7 628.053 158.009   2
   4  -8  -7 761.895 196.099   7
  -4  -8   7 733.153 170.567   6
  -4   8   6 804.483 171.278   5
   4  -8  -6 995.901 186.983   7
   4   8  -6 996.862 182.043   2
  -4  -8   6 761.292 156.222   6
  -4   8   5 1294.88 197.771   5
   4  -8  -5 1132.36 184.577   7
   4   8  -5 1149.12 187.961   2
  -4  -8   5 1354.31 193.452   6
   4  -8  -4 12699.2 369.904   2
  -4   8   4 13169.6 609.944   5
   4   8  -4 11543.4 606.958   2
   4   8  -4 12055.5 357.403   1
   4  -8  -4 12130.5 610.157   7
  -4  -8   4 12700.3 612.485   6
  -4   8   4 11942.0 414.964   6
  -4   8   3 6840.47 384.288   5
   4  -8  -3 6840.62 250.226   2
   4   8  -3 6796.44 429.784   2
   4   8  -3 6308.34 208.995   1
  -4  -8   3 7010.55 411.299   6
   4  -8  -3 6390.58 392.063   7
  -4  -8   2 60.8281 54.1002   6
   4   8  -2 56.1331 23.2048   1
  -4   8   2 53.3295 38.8863   5
   4   8  -2 30.9293 51.9493   2
  -4   8   1 2731.87 181.200   5
   4   8  -1 2568.04 251.903   2
   4   8  -1 2543.29 176.096   1
  -4  -8   1 2945.98 251.983   6
  -4   8   0 7291.57 284.127   5
   4   8   0 6689.47 357.145   1
  -4  -8   0 7000.98 409.620   4
   4  -8   0 6964.37 282.395   6
  -4  -8   0 7622.45 429.357   6
  -4   8  -1 10019.2 323.111   5
  -4   8  -1 9643.47 318.896   5
   4   8   1 9184.34 485.538   1
   4   8   1 10212.4 379.283   7
  -4  -8  -1 10033.9 499.830   4
   4  -8   2 9544.35 562.685   1
   4   8   2 9254.17 527.086   1
  -4  -8  -2 9187.54 467.747   4
   4   8   3 23131.4 849.686   5
   4   8   3 25550.0 1041.65   1
   4  -8   3 23344.6 1027.96   1
   4   8   4 872.274 137.965   5
   4   8   4 530.640 144.240   1
   4  -8   4 542.164 152.176   1
   4  -8   5 1346.75 252.563   1
   4   8   5 1176.69 220.352   1
   4   8   6 492.197 172.947   1
   4  -8   6 324.140 127.283   1
   4   9  -9 13928.7 883.552   2
  -4   9   9 15537.6 961.599   5
   4  -9  -9 13651.3 897.855   7
  -4  -9   9 14715.8 919.522   6
   4  -9  -8 290.216 128.358   7
  -4   9   8 485.941 164.024   5
   4   9  -8 569.336 181.738   2
  -4  -9   8 450.542 152.263   6
  -4   9   7 680.627 170.986   5
   4   9  -7 650.895 178.748   2
   4  -9  -7 497.657 166.080   7
  -4  -9   7 437.232 145.000   6
   4   9  -6 6534.51 485.232   2
  -4   9   6 6586.13 492.324   5
   4  -9  -6 6802.44 506.200   7
  -4  -9   6 5883.38 459.700   6
  -4   9   5 1513.21 213.737   5
   4  -9  -5 1531.78 220.067   7
   4   9  -5 1538.76 221.573   2
  -4  -9   5 1926.45 239.119   6
  -4  -9   4 1098.21 179.859   6
  -4   9   4 1170.55 170.161   5
   4  -9  -4 962.988 158.194   7
   4   9  -4 1201.84 183.479   2
  -4   9   4 1128.33 94.1505   6
  -4   9   3 4915.31 322.555   5
   4  -9  -3 4517.62 173.224   2
   4   9  -3 5218.80 379.030   2
  -4  -9   3 5216.33 356.145   6
  -4   9   2 1987.77 178.736   5
   4   9  -2 1755.75 219.887   2
   4   9  -2 1882.25 112.739   1
  -4  -9   2 1750.99 197.570   6
  -4   9   1 32546.1 970.800   5
   4   9  -1 32534.6 1152.45   2
   4   9  -1 32108.8 952.055   1
  -4  -9   1 31024.3 1104.44   6
  -4   9   0 7397.64 310.616   5
   4   9   0 7383.07 375.933   1
  -4  -9   0 7688.33 433.763   4
   4  -9   0 7491.35 297.293   6
  -4  -9   0 6888.22 423.888   6
  -4   9  -1 6757.17 270.940   5
   4   9   1 7412.83 415.512   1
   4   9   1 6558.78 310.420   7
  -4  -9  -1 7175.98 409.851   4
   4   9   2 33692.7 1189.79   1
  -4  -9  -2 32584.3 1079.12   4
   4  -9   3 167.454 113.943   1
   4   9   3 42.3377 70.9024   5
   4   9   3 77.5630 85.5227   1
   4   9   4 984.098 153.549   5
   4   9   4 814.412 185.957   1
   4  -9   4 1027.51 196.734   1
   4  -9   5 378.047 135.549   1
   4   9   5 431.901 146.786   1
   4   9   6 1015.42 232.128   1
   4  -9   6 760.165 207.340   1
   4  10  -9 256.791 143.470   2
  -4 -10   9 237.492 115.022   6
   4  10  -8 3449.51 396.191   2
  -4  10   8 3432.53 400.357   5
   4 -10  -8 3325.83 406.941   7
  -4 -10   8 3389.01 403.758   6
   4  10  -7 11828.4 722.501   2
  -4  10   7 11589.1 731.711   5
   4 -10  -7 11971.7 746.635   7
  -4 -10   7 11480.4 719.933   6
   4  10  -6 9094.18 586.754   2
  -4  10   6 8790.38 584.728   5
   4 -10  -6 8240.39 574.794   7
  -4 -10   6 9191.77 590.438   6
  -4  10   5 7009.26 472.039   5
   4  10  -5 6774.28 484.712   2
   4 -10  -5 7343.97 498.587   7
  -4 -10   5 6265.83 456.277   6
  -4 -10   4 973.021 169.236   6
  -4  10   4 907.268 154.288   5
   4 -10  -4 1149.76 183.165   7
   4  10  -4 1024.31 184.114   2
  -4  10   3 2376.52 226.115   5
   4  10  -3 2389.89 260.767   2
  -4 -10   3 2657.98 258.614   6
   4 -10  -2 4579.08 211.037   2
  -4  10   2 4956.79 302.185   5
   4  10  -2 4532.68 176.820   1
   4  10  -2 4261.41 340.627   2
   4  10  -1 21.1575 56.5463   2
  -4 -10   1 90.1251 64.7399   6
  -4  10   1 94.5272 50.1601   5
   4  10  -1 21.8639 22.6717   1
  -4 -10   0 647.158 134.086   6
   4  10   0 900.138 151.982   2
  -4  10   0 854.964 99.3169   5
   4  10   0 952.192 122.570   1
   4 -10   0 920.683 91.9991   6
  -4 -10   0 730.980 131.193   4
   4  10   1 7516.02 426.371   1
   4 -10   1 7694.08 368.999   6
  -4 -10  -1 6953.31 415.760   4
  -4 -10  -1 7367.36 466.112   6
   4 -10   2 11061.7 630.487   1
   4  10   2 10683.2 579.678   1
  -4 -10  -2 11356.2 530.245   4
   4  10   3 36613.0 1228.69   5
   4  10   3 34986.2 1330.43   1
   4 -10   3 36790.4 1391.97   1
   4  10   4 775.681 140.310   5
   4  10   4 569.725 150.666   1
   4 -10   4 463.953 123.482   1
   4 -10   5 341.367 122.500   1
   4  10   5 273.810 112.255   1
   4 -10   6-31.6028 93.7853   1
   4  10   6 8.57011 98.3306   1
   4  11  -9 1202.36 260.765   2
  -4  11   8 552.172 173.532   5
   4  11  -8 296.929 142.007   2
   4 -11  -8 227.757 130.000   7
  -4 -11   8 400.158 150.628   6
   4  11  -7 7899.24 590.989   2
  -4  11   7 9101.38 631.719   5
   4 -11  -7 8465.44 625.601   7
  -4 -11   7 7884.32 597.692   6
   4  11  -6 7056.80 524.893   2
  -4  11   6 7611.45 552.279   5
   4 -11  -6 7663.53 554.397   7
  -4 -11   6 8192.57 556.254   6
  -4  11   5 3748.29 344.222   5
   4  11  -5 4256.02 381.465   2
   4 -11  -5 4078.88 374.163   7
  -4 -11   5 3633.69 351.807   6
  -4 -11   4 1691.78 220.760   6
  -4  11   4 1823.18 218.131   5
   4  11  -4 1562.58 214.781   2
  -4  11   3 4849.20 335.610   5
   4  11  -3 4532.19 375.358   2
  -4 -11   3 4628.12 358.647   6
  -4 -11   2 168.787 91.5260   6
  -4  11   2 114.700 53.7201   5
   4 -11  -2 78.5885 24.5593   2
   4  11  -2 52.1835 60.4775   2
   4  11  -1 790.653 149.226   2
  -4 -11   1 740.086 137.082   6
  -4  11   1 668.511 101.392   5
   4  11  -1 634.711 80.7683   1
   4 -11  -1 633.383 47.1553   6
   4  11   0 4131.65 269.726   1
   4  11   0 3811.83 334.548   2
   4 -11   0 4621.09 227.852   6
  -4 -11   0 4743.18 360.162   6
   4  11   1 10319.9 516.824   1
  -4 -11  -1 10607.8 530.986   4
   4 -11   1 10082.9 450.353   6
  -4 -11  -1 10169.9 571.736   6
   4 -11   2 4965.20 410.479   1
   4  11   2 5384.26 389.033   1
  -4 -11  -2 5003.97 334.675   4
   4  11   3 376.109 99.2875   5
   4  11   3 459.109 126.826   1
   4 -11   3 507.886 151.040   1
   4  11   4 336.562 118.203   1
   4  11   4 443.876 109.573   5
   4 -11   4 254.882 107.360   1
   4  11   5 8261.94 620.839   1
   4 -11   5 7683.48 603.918   1
   4 -11   6 136.380 82.1427   1
   4  11   6-2.26743 87.5399   1
   4  12  -8 4443.15 470.383   2
  -4  12   8 4590.30 478.930   5
   4 -12  -8 5279.93 518.423   7
  -4 -12   8 5648.81 528.157   6
   4  12  -7 14007.0 826.899   2
  -4  12   7 13401.3 814.487   5
   4 -12  -7 15598.9 875.012   7
  -4 -12   7 14384.5 838.675   6
   4  12  -6 129.238 115.272   2
  -4  12   6 356.797 141.547   5
   4 -12  -6 190.046 102.627   7
  -4 -12   6 407.174 153.849   6
  -4 -12   5 1153.54 205.033   6
  -4  12   5 1525.73 219.833   5
   4  12  -5 1811.97 252.407   2
  -4 -12   4 87.7836 72.7214   6
  -4  12   4 40.7230 68.8793   5
   4  12  -4 37.2760 82.1449   2
  -4  12   3 6667.24 412.640   5
   4  12  -3 6397.37 459.075   2
  -4 -12   3 6583.80 448.888   6
   4 -12  -2 3952.84 180.930   2
  -4  12   2 3693.10 278.423   5
   4  12  -2 3360.95 320.107   2
  -4 -12   2 4081.92 332.017   6
   4  12  -1 823.855 155.720   2
  -4 -12   1 757.625 155.878   6
   4  12  -1 805.455 92.2305   1
  -4  12   1 832.860 122.805   5
   4 -12  -1 905.366 67.5243   6
   4 -12   0 70184.9 1779.61   6
   4  12   0 65625.7 1865.23   1
   4  12   0 63863.7 2055.13   2
  -4 -12   0 66959.5 2051.77   6
   4  12   1 31328.5 1091.87   1
  -4 -12  -1 31353.2 1110.82   4
   4 -12   1 33104.2 1028.74   6
  -4 -12  -1 32853.4 1216.09   6
   4 -12   2 207.846 81.1214   1
   4  12   2 283.460 90.2204   1
  -4 -12  -2 213.602 70.5346   4
   4 -12   2 332.303 92.0072   6
   4  12   3 55.3652 54.9323   5
   4  12   3 38.2913 50.9298   1
   4 -12   3 88.6174 80.4807   1
  -4  12  -3 240.123 119.052   3
  -4  12  -4 558.148 156.744   3
   4  12   4 392.668 141.542   1
   4  12   4 707.710 150.192   5
   4 -12   4 508.334 139.870   1
   4  12   5 4587.72 465.427   1
   4 -12   5 3962.15 432.277   1
   4 -12   6 1012.89 228.036   1
  -4  13   8-29.2753 130.635   5
   4  13  -8 120.566 125.821   2
   4 -13  -8 154.819 118.109   7
  -4 -13   8 107.039 121.711   6
  -4  13   7 856.291 207.119   5
   4  13  -7 995.676 212.261   2
   4 -13  -7 1391.09 251.223   7
  -4 -13   7 904.841 197.643   6
   4  13  -6 3454.57 372.422   2
  -4  13   6 3850.89 391.469   5
  -4 -13   6 3645.77 382.293   6
  -4  13   5 6867.43 490.549   5
   4  13  -5 6250.30 498.122   2
  -4 -13   5 7342.97 522.759   6
  -4  13   4 3971.16 342.332   5
   4  13  -4 4060.81 366.023   2
  -4 -13   4 4108.93 370.045   6
  -4 -13   3 561.085 135.646   6
  -4  13   3 440.559 115.100   5
   4  13  -3 654.449 159.556   2
  -4 -13   2 186.736 77.0174   6
  -4  13   2 163.354 68.5736   5
   4  13  -2 85.8697 68.9936   2
  -4  13   1 13545.8 587.509   5
   4  13  -1 14222.9 700.302   2
  -4 -13   1 12672.6 667.739   6
   4 -13  -1 13489.6 420.942   6
   4  13   0 6607.85 349.263   1
   4  13   0 5678.11 432.137   2
   4 -13   0 6041.15 287.975   6
  -4 -13   0 6423.52 450.883   6
   4  13   1 2698.81 243.475   1
   4  13   1 2705.46 290.411   2
  -4 -13  -1 2565.02 247.016   4
   4 -13   1 2621.59 209.567   6
  -4 -13  -1 2319.61 274.508   6
   4  13   2 1953.65 232.165   1
   4 -13   2 2012.57 261.372   1
  -4 -13  -2 2090.46 213.862   4
   4 -13   2 2391.37 231.109   6
  -4  13  -2 1768.61 245.737   3
   4  13   3 474.048 123.306   5
   4  13   3 509.468 134.985   1
   4 -13   3 342.771 112.434   1
   4 -13   3 501.102 118.858   6
  -4  13  -3 850.174 181.663   3
   4  13   4 207.657 125.833   1
   4  13   4-16.3232 46.8771   5
   4 -13   4 31.9495 68.6020   6
  -4  13  -4 99.6670 58.3545   3
   4 -13   4 138.108 103.005   1
   4  13   5 10662.5 740.169   1
   4 -13   5 10474.7 719.908   1
  -4  13  -5 11194.1 708.814   3
   4 -13   6 2790.58 376.650   1
  -4  14   8 3592.93 437.689   5
   4  14  -8 2714.23 377.528   2
  -4 -14   8 2843.32 384.060   6
   4  14  -7 3071.81 383.711   2
  -4  14   7 3856.33 429.884   5
  -4 -14   7 3514.28 401.098   6
  -4  14   6 887.192 194.652   5
   4  14  -6 986.785 202.158   2
  -4 -14   6 949.090 201.673   6
  -4 -14   5 484.347 145.382   6
  -4  14   5 453.680 129.674   5
   4  14  -5 383.859 132.277   2
  -4 -14   4 254.578 116.861   6
  -4  14   4 628.287 144.947   5
   4  14  -4 551.188 146.613   2
  -4 -14   3 19.2358 77.2337   6
  -4  14   3 37.3198 60.7080   5
   4  14  -3-46.2773 75.5691   2
  -4  14   2 6564.22 406.393   5
   4  14  -2 5966.12 448.442   2
  -4 -14   2 5782.16 438.341   6
  -4 -14   1 68.0832 109.944   6
   4 -14  -1 16.6684 23.0005   6
  -4  14   1-16.1085 45.6477   5
   4  14  -1 79.3397 72.0697   2
   4 -14   0 6245.31 299.717   6
   4  14   0 5676.52 432.691   2
  -4 -14   0 5832.27 434.794   6
   4  14   1 1615.78 227.770   2
  -4 -14  -1 1860.09 253.860   6
   4  14   1 1628.51 193.765   1
  -4 -14  -1 1968.33 217.533   4
   4 -14   1 1904.31 182.990   6
   4  14   2 350.033 101.655   1
   4 -14   2 240.163 75.0397   6
   4 -14   2 364.740 132.444   1
  -4 -14  -2 338.409 94.0061   4
  -4  14  -2 34.0197 69.1201   3
   4  14   3 8435.23 533.791   5
   4  14   3 7202.43 522.378   1
   4 -14   3 8310.50 510.179   6
  -4  14  -3 8184.39 573.282   3
   4 -14   3 7303.33 549.160   1
   4  14   4 221.368 135.494   1
   4  14   4 78.2638 58.6241   5
   4 -14   4-36.3434 77.4857   1
   4 -14   4 10.8911 69.5669   6
  -4  14  -4 26.4375 65.9097   3
   4  14   5 4256.18 459.894   1
   4 -14   5 3868.01 398.615   6
   4 -14   5 3450.74 410.695   1
  -4  14  -5 3552.65 395.315   3
   4 -14   6 757.579 189.525   6
   4  15  -8 84.7619 112.033   2
  -4 -15   8 245.549 127.246   6
  -4  15   7-7.41287 77.3876   5
   4  15  -7-30.0960 97.5854   2
  -4 -15   7 114.967 90.0534   6
   4  15  -6 3478.96 392.177   2
  -4  15   6 3159.84 366.531   5
  -4 -15   6 3028.96 370.883   6
  -4  15   5 4748.98 419.026   5
   4  15  -5 4638.90 438.070   2
  -4 -15   5 4472.41 424.739   6
  -4 -15   4 1826.29 257.738   6
  -4  15   4 2277.24 269.272   5
   4  15  -4 2586.65 299.569   2
  -4 -15   3 1812.64 241.887   6
   4  15  -3 1869.46 251.979   2
  -4  15   3 1754.29 220.549   5
  -4  15   2 40055.8 1353.49   5
   4  15  -2 40710.6 1465.21   2
  -4 -15   2 40134.5 1453.17   6
   4  15  -1 28903.3 1145.84   2
  -4 -15   1 29060.5 1157.87   6
   4  15   0 2806.38 302.955   2
   4 -15   0 2809.58 195.722   6
  -4 -15   0 2770.92 297.550   6
   4  15   1 5384.77 430.926   2
  -4 -15  -1 5364.75 378.966   4
   4 -15   1 5211.41 321.716   6
  -4  15  -1 5314.94 438.126   3
  -4 -15  -1 4820.02 414.285   6
   4 -15   2 4264.39 396.021   1
   4  15   2 3914.32 344.697   1
   4  15   2 3549.98 355.559   2
  -4 -15  -2 4411.31 325.081   4
   4 -15   2 4461.66 328.326   6
  -4  15  -2 4162.58 396.772   3
   4  15   3 2571.74 305.717   1
   4 -15   3 2234.57 260.529   6
  -4  15  -3 3095.35 351.375   3
   4 -15   3 2309.58 304.335   1
   4  15   4 2417.10 286.348   5
   4  15   4 2493.65 328.906   1
   4 -15   4 1676.43 245.238   6
  -4  15  -4 2028.79 298.139   3
   4 -15   4 1893.19 292.623   1
   4 -15   5 744.011 188.399   1
  -4  15  -5 755.215 203.082   3
   4 -15   5 1019.14 207.343   6
  -4  16   7 1038.97 224.550   5
   4  16  -7 1091.77 233.857   2
  -4 -16   7 864.242 215.893   6
  -4 -16   6-11.9233 90.5383   6
  -4  16   6-3.06385 72.6695   5
   4  16  -6 54.5450 108.638   2
  -4 -16   5 2488.36 315.950   6
   4  16  -5 2433.41 319.971   2
  -4  16   5 2693.98 321.382   5
  -4 -16   4 1837.14 267.775   6
  -4  16   4 1713.04 238.600   5
   4  16  -4 1327.98 222.254   2
  -4 -16   3 1218.46 210.488   6
  -4  16   3 826.985 155.788   5
   4  16  -3 994.785 191.287   2
  -4  16   2 5327.12 389.796   5
   4  16  -2 5647.77 452.142   2
  -4 -16   2 4715.12 415.847   6
  -4 -16   1 418.465 121.654   6
   4  16  -1 313.429 115.188   2
   4  16   0 162.635 99.4146   2
  -4 -16   0 36.0675 60.2522   6
   4  16   1 6214.93 478.500   2
  -4  16  -1 6116.46 481.059   3
  -4 -16  -1 5904.15 468.977   6
   4  16   2 1172.91 200.380   2
   4 -16   2 1056.55 209.443   1
  -4  16  -2 694.305 177.506   3
   4 -16   2 770.885 141.374   6
   4 -16   3 109.880 99.1877   1
  -4  16  -3 153.257 98.8673   3
   4 -16   3 146.303 76.2641   6
   4  16   4 7164.43 526.573   5
   4 -16   4 7407.88 533.214   6
   4 -16   4 7418.76 588.650   1
  -4  16  -4 8322.51 620.963   3
  -4  16  -5 7249.42 598.781   3
   4 -16   5 6873.69 579.799   1
  -4 -17   7 274.318 129.350   6
  -4  17   7 344.680 130.496   5
   4  17  -7 466.902 165.060   2
  -4  17   6 3436.51 390.012   5
   4  17  -6 2942.81 365.298   2
  -4 -17   6 3394.57 398.500   6
  -4 -17   5 39.1989 85.8644   6
  -4  17   5-56.3230 52.2952   5
   4  17  -5-17.9749 74.0935   2
  -4  17   4 4403.99 390.478   5
   4  17  -4 4197.85 405.334   2
  -4 -17   4 3738.60 384.224   6
  -4 -17   3 28.3590 74.7414   6
  -4  17   3 137.368 89.8715   5
   4  17  -3 228.987 114.363   2
  -4  17   2 6894.95 464.957   5
   4  17  -2 7357.85 524.539   2
  -4 -17   2 6891.87 512.597   6
   4  17  -1 3559.12 354.071   2
  -4 -17   1 4002.25 378.848   6
  -4 -17   0 14.6842 66.2877   6
   4  17   0 82.9045 89.7138   2
   4  17   1 53.2919 75.2711   2
  -4 -17  -1-64.7248 92.3905   6
  -4  17  -1 125.072 84.7628   3
   4 -17   2 439.274 143.372   1
   4  17   2 351.387 116.760   2
  -4  17  -2 393.420 124.503   3
   4  17   3 8.25877 77.8652   2
   4 -17   3-33.5603 59.3346   1
  -4  17  -3 90.8412 101.569   3
   4 -17   4 2529.04 343.158   1
   4  17   4 3357.40 354.906   5
  -4  17  -4 2301.86 330.628   3
   4 -17   5 1114.86 232.240   1
  -4  17  -5 821.224 199.537   3
  -4 -18   7 415.728 154.851   6
  -4  18   7 507.564 155.026   5
   4  18  -7 621.549 186.617   2
  -4 -18   6 447.152 141.367   6
  -4  18   6 356.242 139.062   5
   4  18  -6 358.725 135.086   2
  -4 -18   5 278.704 120.743   6
  -4  18   5 333.752 118.638   5
   4  18  -5 530.483 166.037   2
  -4  18   4 3659.94 364.724   5
   4  18  -4 3508.79 384.918   2
  -4 -18   4 3600.16 390.497   6
  -4 -18   3 1122.66 204.769   6
  -4  18   3 1367.24 212.659   5
   4  18  -3 1342.70 232.591   2
  -4  18   2 2607.01 287.370   5
   4  18  -2 3028.26 336.595   2
  -4 -18   2 2861.08 331.364   6
   4  18  -1 2838.60 323.307   2
  -4 -18   1 2523.12 309.106   6
   4  18   0 6532.62 495.608   2
  -4 -18   0 6295.02 500.171   6
   4  18   1 12378.9 713.869   2
  -4  18  -1 11886.6 724.784   3
  -4 -18  -1 11738.6 723.951   6
   4  18   2 331.546 127.914   2
   4 -18   2 524.297 149.373   1
  -4  18  -2 252.373 113.777   3
   4  18   3 3474.25 374.638   2
  -4  18  -3 3253.32 380.044   3
   4 -18   3 3097.14 361.530   1
   4 -18   4 2337.72 331.872   1
   4  18   4 1994.69 291.838   2
   4  18   4 2326.62 311.841   5
  -4  18  -4 2476.64 348.439   3
   4 -18   5 1153.73 231.484   1
  -4 -19   6 874.153 207.383   6
  -4  19   6 514.220 159.941   5
   4  19  -6 385.907 148.168   2
  -4 -19   5 99.0550 106.733   6
  -4  19   5 11.0541 65.7229   5
   4  19  -5-105.254 81.3313   2
  -4  19   4 12428.9 741.900   5
   4  19  -4 13695.9 814.387   2
  -4 -19   4 13517.6 801.167   6
  -4 -19   3 480.480 136.497   6
  -4  19   3 739.328 174.460   5
   4  19  -3 866.631 186.498   2
  -4 -19   2 395.966 135.518   6
  -4  19   2 390.149 120.519   5
   4  19  -2 193.872 87.1622   2
   4  19  -1 6186.94 489.744   2
  -4 -19   1 5820.49 486.533   6
  -4 -19   0 147.058 65.8669   6
   4  19   0 154.137 89.3304   2
   4  19   1 8421.78 585.881   2
  -4  19  -1 7990.24 596.523   3
  -4 -19  -1 8350.83 606.289   6
   4  19   2 167.652 84.5135   2
   4 -19   2 209.044 103.887   1
  -4  19  -2 166.342 112.650   3
   4  19   3-178.256 100.775   2
   4 -19   3-58.5287 98.1769   1
  -4  19  -3 128.306 102.469   3
   4 -19   4 1470.06 266.489   1
   4  19   4 2061.28 301.890   2
   4  19   4 2003.24 296.197   5
  -4  19  -4 2424.41 346.146   3
   4 -19   5 1058.39 229.801   1
  -4 -20   6 116.523 100.871   6
  -4  20   6-163.233 134.613   5
   4  20  -6 26.9428 69.9533   2
  -4 -20   5 789.318 199.923   6
  -4  20   5 763.775 188.140   5
   4  20  -5 792.753 191.252   2
  -4 -20   4 398.065 147.630   6
   4  20  -4 351.910 133.678   2
  -4  20   4 567.145 172.779   5
  -4 -20   3 819.394 192.310   6
  -4  20   3 1191.38 212.174   5
   4  20  -3 1023.64 210.459   2
  -4 -20   2-73.1418 106.881   6
  -4  20   2-49.3915 79.0572   5
   4  20  -2-94.2168 104.088   2
  -4 -20   1 137.261 86.4226   6
   4  20  -1 165.738 102.572   2
  -4 -20   0 255.062 118.363   6
   4  20   0 369.664 122.902   2
  -4 -20  -1 595.679 172.795   6
  -4  20  -1 663.646 175.199   3
   4  20   1 559.995 162.180   2
   4 -20   2 6409.90 529.244   1
   4  20   2 6003.68 505.394   2
  -4  20  -2 6394.39 552.675   3
   4  20   3 1268.11 238.703   2
  -4  20  -3 1502.71 278.767   3
   4 -20   3 1452.16 258.085   1
   4  20   4 2781.04 351.419   2
   4  20   4 2997.39 374.355   5
   4 -20   4 3710.43 418.104   1
  -4  21   6 2156.90 332.654   5
  -4  21   5 3387.17 397.605   5
   4  21  -5 3863.71 449.914   2
  -4 -21   5 4018.71 446.051   6
  -4 -21   4 1448.69 271.521   6
  -4  21   4 1614.40 262.616   5
   4  21  -4 1434.70 264.851   2
  -4 -21   3-72.1314 112.319   6
  -4  21   3-76.0767 99.1192   5
   4  21  -3-2.05471 67.7243   2
  -4 -21   2 1024.24 218.051   6
  -4  21   2 1096.98 200.083   5
   4  21  -2 581.087 151.903   2
  -4 -21   1 1417.67 247.203   6
   4  21  -1 1175.25 221.560   2
  -4 -21   0-2.10510 61.7329   6
   4  21   0 91.4937 94.2582   2
  -4 -21  -1 748.509 185.988   6
  -4  21  -1 1191.65 228.693   3
   4  21   1 862.477 186.961   2
   4  21   2 453.505 125.859   2
   4 -21   2 433.575 156.505   1
  -4  21  -2 457.142 162.286   3
   4  21   3 328.020 136.924   2
  -4  21  -3 482.763 179.748   3
   4 -21   3 254.359 117.885   1
   4 -21   4 1108.73 231.468   1
   4  21   4 996.796 217.725   5
  -4 -22   5 297.976 143.128   6
   4  22  -5 198.592 117.778   2
  -4  22   5 284.171 135.670   5
  -4 -22   4 141.513 128.167   6
  -4  22   4 77.7978 90.1019   5
   4  22  -4 93.3719 110.823   2
  -4 -22   3 1063.06 237.500   6
  -4  22   3 963.103 204.119   5
   4  22  -3 880.681 195.157   2
  -4  22   2 3221.14 355.820   5
   4  22  -2 3751.42 399.775   2
  -4 -22   2 3366.12 397.168   6
   4  22  -1 4073.57 417.860   2
  -4 -22   1 4163.75 437.522   6
  -4 -22   0 419.623 149.422   6
   4  22   0 581.745 167.181   2
  -4 -22  -1 991.268 213.100   6
   4  22   1 755.138 180.636   2
  -4  22  -1 1134.03 237.806   3
   4 -22   2 3436.75 396.313   1
  -4  22  -2 2688.43 372.649   3
   4  22   2 2698.69 344.529   2
   4  22   3 11240.8 740.396   2
   4 -22   3 11314.0 758.127   1
  -4  23   5 172.939 96.3656   5
   4  23  -5 309.729 174.154   2
  -4 -23   4 161.212 96.6046   6
  -4  23   4 203.786 115.078   5
   4  23  -4 491.632 166.832   2
  -4 -23   3 469.685 141.054   6
  -4  23   3 303.591 116.945   5
   4  23  -3 87.7979 76.4915   2
  -4 -23   2 110.391 100.735   6
  -4  23   2-29.8473 58.5320   5
   4  23  -2-64.0924 83.0688   2
  -4 -23   1-128.849 82.0646   6
   4  23  -1-107.495 90.3849   2
   4  23   0 3034.11 368.542   2
  -4 -23   0 3347.91 399.529   6
  -4 -23  -1 1948.86 312.310   6
   4  23   1 1456.80 251.023   2
  -4  23  -1 1363.15 259.786   3
   4  23   2 405.521 138.120   2
   4 -23   2 337.504 128.050   1
   4 -23   3 781.365 193.590   1
  -4  24   4 630.601 194.638   5
   4  24  -4 849.569 206.327   2
  -4 -24   3 2411.24 357.087   6
  -4  24   3 2430.75 332.608   5
   4  24  -3 2448.62 343.274   2
  -4 -24   2 73.3882 99.7406   6
  -4  24   2 135.751 81.2469   5
   4  24  -2 78.3397 82.2666   2
  -4 -24   1 210.202 94.8576   6
   4  24  -1 486.277 159.845   2
  -4 -24   0 478.883 176.751   6
   4  24   0 1089.13 226.273   2
  -4 -24  -1 82.1100 122.980   6
  -4  24  -1-165.779 107.490   3
   4  24   1 109.107 102.342   2
   4 -24   2 2351.69 337.783   1
   4  24   2 2322.03 320.225   2
  -4  25   4 1355.47 262.098   5
  -4  25   3 6833.39 582.534   5
   4  25  -3 7996.85 646.798   2
  -4 -25   2 139.024 99.8747   6
  -4  25   2 1.92386 103.892   5
   4  25  -2 24.9531 82.2481   2
  -4 -25   1 50.1806 108.876   6
   4  25  -1 348.427 132.667   2
   4  25   0 718.909 192.953   2
   4  25   1 7919.41 619.319   2
   4 -25   2 7995.79 639.112   1
  -4  26   3 265.941 136.167   5
   4  26  -3 63.4506 81.6549   2
  -4  26   2 1033.13 214.987   5
   4  26  -2 1197.76 253.477   2
   4  26  -1 547.394 156.582   2
   4  26   0-68.5239 85.4411   2
  -4  27   2 140.381 116.787   5
   4  27  -2-52.1746 92.3867   2
   4  27  -1 230.767 131.447   2
   4  27   0 1538.86 275.969   2
  -5   0   9 2260.96 350.195   5
   5   0  -9 2123.08 328.345   7
  -5   0   9 2112.44 299.991   6
   5   0  -8 31.9722 54.5027   2
   5   0  -8 64.6436 115.081   7
  -5   0   8-156.652 120.556   5
  -5   0   8 37.9959 65.9424   4
  -5   0   8 40.8732 72.2687   6
  -5   0   7 112.742 91.3034   5
   5   0  -7 29.0187 59.3733   2
   5   0  -7 60.6938 84.7698   7
  -5   0   7 167.264 92.5760   4
  -5   0   7 94.2202 61.3081   6
  -5   0   6-76.8052 67.7554   5
   5   0  -6-201.024 77.3963   2
   5   0  -6-40.5988 85.7241   7
  -5   0   6 82.6484 75.1403   4
  -5   0   6 38.8996 60.4661   6
   5   0  -5 1664.24 194.648   2
  -5   0   5 2237.56 247.010   5
   5   0  -5 1943.21 220.958   7
  -5   0   5 1770.57 219.093   4
  -5   0   5 1925.27 188.631   6
  -5   0   4-4.69890 27.0084   6
  -5   0   4 0.79669 41.7992   5
   5   0  -4-8.66509 38.9501   7
  -5   0   4 82.3999 68.1347   4
   5   0  -4-20.9771 39.9718   2
  -5   0   3 7823.83 400.365   5
   5   0  -3 7720.16 416.848   2
  -5   0   3 8161.63 483.919   4
   5   0  -3 7096.97 371.616   7
  -5   0   3 7399.17 330.723   6
  -5   0   2 13.7272 22.7123   6
   5   0  -2 24.6891 45.1851   2
   5   0  -2 2.05094 28.3486   7
  -5   0   2 66.1418 56.7505   4
   5   0  -2 6.85513 17.8791   6
   5   0  -1 365.133 49.8203   7
   5   0  -1 474.723 59.0713   5
   5   0   0 123.826 68.4490   1
   5   0   1 326.784 120.118   1
   5   0   2 17.7008 59.8758   1
   5   0   3 11732.0 686.039   1
   5   0   4 110.660 106.859   1
   5   0   5 8909.12 682.394   1
  -5  -1  10 12.8564 71.3549   6
   5   1  -9 8117.94 649.267   7
  -5   1   9 9223.89 705.582   5
  -5  -1   9 8910.54 704.950   5
   5  -1  -9 10749.0 750.080   7
  -5   1   9 9270.64 629.538   6
  -5  -1   9 9777.70 658.923   6
   5  -1  -8 596.324 139.171   2
   5   1  -8 521.065 152.784   2
  -5   1   8 681.489 180.089   5
  -5  -1   8 747.387 195.617   5
   5  -1  -8 618.872 179.668   7
   5   1  -8 640.005 167.779   7
  -5   1   8 823.675 169.628   4
  -5  -1   8 736.300 156.648   4
  -5   1   8 684.404 161.186   6
  -5  -1   8 656.133 155.785   6
   5  -1  -7 6734.22 434.823   2
   5   1  -7 6860.39 461.023   2
  -5   1   7 7801.71 552.323   5
  -5  -1   7 7154.52 535.978   5
   5  -1  -7 6989.82 517.197   7
  -5   1   7 7364.30 491.329   4
   5   1  -7 6469.85 504.024   7
  -5  -1   7 6585.33 472.083   4
  -5   1   7 7126.94 463.525   6
  -5  -1   7 7224.99 477.705   6
   5  -1  -6 2617.88 246.151   2
   5   1  -6 2292.02 249.309   2
  -5   1   6 2007.81 257.889   5
  -5  -1   6 2275.09 273.407   5
  -5   1   6 2757.72 283.824   4
   5  -1  -6 2576.92 279.615   7
  -5  -1   6 2567.88 279.030   4
  -5   1   6 2642.35 243.220   6
  -5  -1   6 2410.32 241.848   6
  -5   1   5 32.1965 62.9911   5
  -5  -1   5-4.77419 55.6457   5
   5  -1  -5 60.2603 52.8622   2
   5  -1  -5 6.90545 51.4532   7
   5   1  -5 19.3822 40.5194   2
  -5   1   5 81.5063 57.6846   4
  -5  -1   5 37.6381 53.4387   4
  -5   1   5 4.42247 31.0128   6
  -5  -1   5-11.0742 50.3035   6
  -5   1   4 3273.63 272.792   5
  -5  -1   4 3242.49 277.171   5
   5  -1  -4 3783.94 271.256   2
   5   1  -4 3228.56 265.702   2
  -5   1   4 2743.69 275.938   4
   5  -1  -4 3452.68 278.185   7
  -5  -1   4 3184.31 300.747   4
  -5   1   4 3499.69 218.628   6
  -5  -1   4 3512.26 240.865   6
   5  -1  -3 1186.24 147.159   2
  -5  -1   3 1110.49 151.218   5
  -5   1   3 1031.55 133.465   5
   5   1  -3 957.134 122.464   7
  -5   1   3 1280.60 183.135   4
  -5  -1   3 898.256 154.914   4
   5  -1  -3 1067.70 136.725   7
  -5  -1   3 988.966 114.960   6
  -5   1   3 1001.69 98.5187   6
   5   1  -3 935.130 136.415   2
  -5   1   2 3762.32 242.073   5
   5   1  -2 4689.51 317.683   2
   5  -1  -2 3888.99 280.573   2
  -5   1   2 3843.26 317.884   4
  -5  -1   2 4028.51 330.394   4
   5  -1  -2 4275.38 244.383   7
   5   1  -2 4088.81 232.991   7
   5  -1  -2 4074.34 211.278   6
  -5  -1   2 4041.16 233.206   6
  -5   1   2 4230.27 207.980   6
   5  -1  -1 39.2700 33.4594   6
  -5   1   1 24.2116 59.1839   4
   5  -1  -1 3.47089 13.4738   5
   5   1  -1-16.6052 20.9099   5
   5   1  -1 4.22953 19.6881   7
  -5  -1   1-75.7200 67.5994   4
   5   1   0 225.305 28.6958   5
   5  -1   0 237.114 85.9223   1
   5   1   0 219.081 80.9417   1
   5  -1   1 16.1212 57.8326   1
   5   1   1 89.8594 63.9411   1
   5   1   2 28.7751 60.4080   1
   5  -1   2-63.6719 95.7753   1
   5   1   3-116.486 108.382   1
   5  -1   3-115.054 88.5112   1
   5  -1   4-137.189 105.448   1
   5   1   4 86.4327 106.180   1
   5   1   5-38.7947 89.0111   1
   5  -1   5 122.426 99.7825   1
  -5  -2  10 135.538 116.239   6
   5   2  -9 108.145 88.4319   2
   5   2  -9-78.9686 115.249   7
  -5   2   9-68.5295 89.5012   5
  -5  -2   9-0.94378 106.460   5
   5  -2  -9 162.091 140.920   7
  -5   2   9-90.3313 96.9237   6
  -5  -2   9 131.305 92.7552   6
   5   2  -8 4681.23 408.170   2
  -5   2   8 4590.95 454.520   5
  -5  -2   8 4384.46 446.271   5
   5  -2  -8 5150.45 480.046   7
   5   2  -8 4608.93 444.904   7
  -5  -2   8 4460.24 400.656   4
  -5   2   8 4793.64 396.175   6
  -5  -2   8 4618.86 413.745   6
  -5  -2   7 12850.1 694.218   4
   5  -2  -7 12431.8 607.695   2
   5   2  -7 12494.4 663.293   2
  -5   2   7 12619.0 731.060   5
  -5  -2   7 13275.9 759.622   5
  -5   2   7 13062.7 677.670   4
   5  -2  -7 12882.6 733.927   7
  -5   2   7 13032.1 650.399   6
  -5  -2   7 11790.0 655.144   6
   5  -2  -6 2398.20 223.722   2
   5   2  -6 2646.03 276.093   2
  -5   2   6 2471.50 282.585   5
  -5  -2   6 2268.01 275.671   5
  -5   2   6 2403.91 263.850   4
   5  -2  -6 2421.02 278.433   7
  -5  -2   6 2576.07 277.914   4
  -5   2   6 2380.97 225.006   6
  -5  -2   6 1922.28 224.157   6
  -5   2   5 407.978 108.834   5
  -5  -2   5 531.230 117.196   5
   5  -2  -5 626.097 106.159   2
   5  -2  -5 700.463 134.034   7
   5   2  -5 586.105 116.614   2
  -5   2   5 606.645 129.335   4
  -5  -2   5 646.895 139.827   4
  -5   2   5 575.708 96.6391   6
  -5  -2   5 534.164 109.823   6
  -5   2   4 2745.63 247.362   5
   5  -2  -4 2927.50 235.150   2
   5   2  -4 2691.76 254.995   2
  -5  -2   4 3525.00 292.718   5
  -5   2   4 3143.15 290.384   4
   5  -2  -4 2752.65 248.528   7
  -5  -2   4 3136.91 304.115   4
  -5   2   4 3364.81 202.098   6
  -5  -2   4 2844.28 226.099   6
  -5   2   3 2914.17 225.198   5
  -5  -2   3 3115.26 244.272   5
   5   2  -3 2611.28 239.835   2
   5  -2  -3 2375.20 210.035   2
  -5   2   3 2822.96 272.399   4
   5  -2  -3 2826.33 227.859   7
  -5  -2   3 2499.73 266.556   4
  -5  -2   3 2799.46 206.023   6
  -5   2   3 2627.79 153.688   6
  -5  -2   2 245.391 60.6842   6
   5   2  -2 140.550 64.2113   2
  -5   2   2 244.606 54.9290   5
   5  -2  -2 208.659 54.5902   7
  -5   2   2 275.830 97.2769   4
  -5  -2   2 240.842 76.5224   4
   5  -2  -2 227.114 43.1237   6
   5   2  -1 9955.78 488.749   1
   5  -2  -1 10260.9 344.689   5
   5   2  -1 10747.1 397.547   5
  -5  -2   1 10227.2 547.416   4
   5   2  -1 10120.2 348.233   7
   5  -2  -1 10219.6 381.426   6
  -5  -2   1 9703.71 436.759   6
  -5  -2   0 44.8629 64.7488   4
   5  -2   0-16.0249 70.5483   1
   5   2   0-28.1345 59.0161   1
   5   2   0 62.2906 20.4641   5
   5  -2   1 384.759 117.040   1
   5   2   1 192.906 88.3650   1
   5   2   2 1615.94 225.337   1
   5  -2   2 1742.15 240.333   1
   5   2   3 4633.72 415.574   1
   5  -2   3 5113.83 440.514   1
   5  -2   4 62.6450 84.4353   1
   5   2   4 29.3694 88.6775   1
   5   2   5 1986.61 321.378   1
   5  -2   5 1621.33 285.610   1
  -5  -3  10 222.305 111.074   6
   5   3  -9 737.705 183.839   2
  -5   3   9 502.800 161.367   5
  -5  -3   9 500.276 172.109   5
   5  -3  -9 528.302 163.389   7
   5   3  -9 503.114 155.362   7
  -5  -3   9 866.771 188.614   6
  -5   3   8 298.298 110.376   5
   5   3  -8 326.509 122.634   2
  -5  -3   8 351.400 145.477   5
   5  -3  -8 391.527 150.921   7
  -5  -3   8 480.099 123.463   4
  -5   3   8 388.144 116.226   6
  -5  -3   8 286.574 110.946   6
   5  -3  -7 3134.27 270.228   2
   5  -3  -7 3347.48 353.658   7
   5   3  -7 2765.01 299.868   2
  -5   3   7 2640.22 319.314   5
  -5  -3   7 2970.86 335.718   5
  -5   3   7 3170.82 301.344   4
  -5  -3   7 2737.50 310.276   4
  -5   3   7 3146.24 287.173   6
  -5  -3   7 2680.55 300.003   6
   5  -3  -6 2447.38 285.310   7
   5  -3  -6 2507.73 224.745   2
   5   3  -6 2850.56 287.409   2
  -5   3   6 2494.14 285.581   5
  -5  -3   6 2759.72 309.177   5
  -5   3   6 2722.65 275.092   4
  -5  -3   6 3063.93 311.309   4
  -5   3   6 2766.89 240.838   6
  -5  -3   6 2556.16 260.631   6
   5  -3  -5 1415.43 158.364   2
  -5   3   5 1529.27 201.907   5
  -5  -3   5 1235.14 194.111   5
   5  -3  -5 1551.00 207.764   7
  -5   3   5 1118.76 179.625   4
   5   3  -5 1239.69 177.572   2
  -5   3   5 1170.48 137.091   6
  -5  -3   5 1347.79 198.827   4
  -5  -3   5 1225.28 167.721   6
  -5   3   4 352.364 60.5554   6
  -5  -3   4 246.063 70.1021   6
  -5   3   4 273.069 75.9984   5
  -5  -3   4 238.432 104.059   5
   5  -3  -4 419.758 98.8960   7
  -5   3   4 299.860 96.9600   4
  -5  -3   4 196.302 87.8644   4
   5  -3  -4 158.382 56.0011   2
   5   3  -4 321.453 97.1529   2
  -5   3   3 7318.69 381.274   5
   5   3  -3 7621.90 436.177   2
   5  -3  -3 7353.89 379.041   2
  -5   3   3 6907.95 444.918   4
   5  -3  -3 7140.12 386.065   7
  -5  -3   3 7348.96 466.993   4
  -5  -3   3 6903.74 360.397   6
  -5   3   3 6841.57 250.160   6
  -5  -3   2 31.6781 32.1218   6
   5   3  -2 55.1180 50.1550   2
  -5   3   2-14.6657 27.3616   5
  -5   3   2 26.3734 70.1758   4
   5  -3  -2 25.1825 25.3631   7
   5  -3  -2-9.41637 9.04711   6
  -5  -3   2 64.7618 69.7552   4
   5   3  -1 1681.29 179.265   1
   5   3  -1 1722.74 141.372   5
   5   3  -1 1504.68 107.748   7
  -5  -3   1 1424.07 192.859   4
   5  -3  -1 1731.88 119.259   6
  -5  -3   1 1390.62 151.083   6
   5   3   0 916.069 139.333   1
   5  -3   0 805.976 153.161   1
   5   3   0 1024.32 90.5387   5
  -5  -3   0 950.172 153.826   4
   5   3   1 315.540 42.4266   5
   5   3   1 166.831 73.8278   1
   5  -3   1 287.119 96.7125   1
   5   3   2 3815.59 344.816   1
   5  -3   2 3827.76 356.264   1
   5   3   3 3200.50 337.170   1
   5  -3   3 3319.13 348.873   1
   5   3   4 5580.66 503.349   1
   5  -3   4 6218.29 514.141   1
   5   3   5 16846.0 976.028   1
   5  -3   5 16732.9 969.144   1
  -5  -4  10 1077.18 236.518   6
   5  -4  -9-35.3433 119.763   7
   5   4  -9 90.8147 95.4300   2
  -5   4   9-181.753 159.995   5
  -5  -4   9-81.6809 124.655   5
  -5  -4   9 27.8063 56.4721   6
  -5   4   8 348.128 120.253   5
   5   4  -8 705.820 174.237   2
  -5  -4   8 450.666 144.733   5
   5  -4  -8 216.694 105.195   7
  -5  -4   8 499.262 152.074   6
   5   4  -7 2122.66 263.261   2
  -5   4   7 2094.28 290.733   5
  -5  -4   7 2375.63 308.697   5
  -5   4   7 2165.28 243.823   4
   5  -4  -7 1962.45 273.062   7
  -5   4   7 2298.70 235.943   6
  -5  -4   7 1897.80 249.078   6
   5  -4  -6 1949.99 189.384   2
   5   4  -6 2036.47 251.899   2
  -5  -4   6 2094.79 267.682   5
  -5   4   6 2017.32 256.137   5
  -5   4   6 1818.90 226.196   4
   5  -4  -6 1971.16 255.634   7
  -5   4   6 1711.17 183.947   6
  -5  -4   6 2234.03 247.138   6
   5  -4  -5 7048.73 370.020   2
   5   4  -5 6685.27 437.953   2
  -5   4   5 7134.36 461.230   5
  -5  -4   5 7320.44 483.896   5
  -5   4   5 6884.46 451.723   4
   5  -4  -5 7516.05 478.253   7
  -5   4   5 7199.67 345.617   6
  -5  -4   5 7225.18 432.069   6
  -5   4   4 2507.95 236.760   5
   5  -4  -4 2753.65 210.561   2
   5   4  -4 2513.51 253.742   2
  -5   4   4 2516.01 257.499   4
   5  -4  -4 2491.24 245.483   7
  -5  -4   4 2657.48 280.042   4
  -5   4   4 2507.73 149.915   6
  -5  -4   4 2694.66 232.941   6
   5  -4  -3 995.742 128.524   2
  -5   4   3 942.626 127.469   5
   5  -4  -3 911.519 127.599   7
  -5   4   3 1087.77 165.936   4
  -5  -4   3 1197.56 187.875   4
  -5  -4   3 1185.82 145.828   6
   5   4  -3 1108.75 165.052   2
   5   4  -2 9177.20 419.397   1
  -5   4   2 8594.75 379.101   5
   5   4  -2 9328.96 504.806   2
   5  -4  -2 8746.61 405.305   7
  -5  -4   2 8403.68 503.628   4
  -5  -4   2 8489.05 420.061   6
  -5   4   1 29358.5 797.592   5
  -5  -4   1 28253.9 1072.81   4
   5  -4  -1 28416.4 787.978   6
  -5  -4   1 28064.0 954.496   6
   5   4  -1 28893.8 969.072   1
   5  -4   0 3487.02 311.475   1
   5   4   0 3761.56 203.589   5
  -5  -4   0 3678.07 307.860   4
   5   4   0 3375.65 271.371   1
   5  -4   0 3449.15 207.904   6
   5  -4   1 270.398 100.158   1
   5   4   1 199.140 72.6213   1
   5   4   2 294.520 94.8360   1
   5  -4   2 285.935 97.1465   1
   5   4   3 7797.49 541.284   1
   5  -4   3 6055.35 487.720   1
   5   4   4 10845.2 711.963   1
   5  -4   4 10080.6 684.359   1
   5  -4   5 1820.04 303.067   1
   5   4   5 1394.84 268.184   1
   5   5  -9 608.034 174.989   2
  -5   5   9 250.665 129.990   5
  -5  -5   9 618.642 196.354   5
   5  -5  -9 437.226 175.790   7
  -5  -5   9 601.034 178.008   6
  -5   5   8-5.73013 83.7700   5
   5   5  -8 218.225 108.182   2
  -5  -5   8-78.7221 110.063   5
   5  -5  -8-96.6202 125.261   7
  -5  -5   8-39.5881 83.7225   6
   5   5  -7 3633.93 351.770   2
  -5   5   7 3378.28 363.125   5
  -5  -5   7 2972.60 388.330   5
  -5   5   7 3675.82 318.187   4
   5  -5  -7 2698.28 331.566   7
  -5  -5   7 3605.29 350.223   6
   5  -5  -6 9779.66 456.994   2
   5   5  -6 9769.12 590.783   2
  -5   5   6 10951.3 635.224   5
  -5  -5   6 10568.4 648.530   5
  -5   5   6 10524.7 571.000   4
   5  -5  -6 10367.9 625.732   7
  -5   5   6 10462.7 488.730   6
  -5  -5   6 11093.4 597.553   6
   5  -5  -5 20970.7 720.783   2
   5   5  -5 18543.4 838.520   2
  -5   5   5 21340.6 892.771   5
  -5  -5   5 22330.6 932.277   5
  -5   5   5 20166.6 855.670   4
   5  -5  -5 20696.3 890.298   7
  -5   5   5 20749.8 687.725   6
  -5  -5   5 20074.1 833.642   6
  -5   5   4 12772.2 595.666   5
   5  -5  -4 12294.0 492.709   2
   5   5  -4 11462.1 608.404   2
  -5   5   4 11451.5 601.605   4
   5  -5  -4 12408.1 605.641   7
  -5   5   4 11963.0 388.271   6
  -5  -5   4 12430.0 572.504   6
  -5   5   3 18556.2 699.891   5
   5   5  -3 16457.1 746.495   2
   5  -5  -3 17998.5 649.084   2
   5  -5  -3 18702.2 724.977   7
  -5  -5   3 17720.3 806.371   4
  -5  -5   3 17534.8 698.720   6
   5   5  -2 1529.60 150.235   1
   5   5  -2 1815.43 208.322   2
  -5   5   2 1687.10 149.444   5
  -5  -5   2 1882.13 231.181   4
  -5  -5   2 1824.18 185.987   6
  -5   5   1 9917.90 344.770   5
  -5  -5   1 10471.0 558.693   4
   5  -5  -1 9694.29 308.153   6
   5   5  -1 9156.68 450.867   1
  -5  -5   1 10085.7 481.790   6
   5   5   0 2351.65 99.8993   7
  -5  -5   0 2496.23 254.777   4
  -5   5   0 2766.00 152.657   7
   5   5   0 2441.88 221.713   1
   5  -5   0 2734.31 173.983   6
   5  -5   1 8499.02 537.378   1
  -5  -5  -1 9199.90 515.150   4
   5   5   1 9442.05 518.665   1
   5   5   2 681.465 141.355   1
   5  -5   2 952.783 179.743   1
   5  -5   3 202.866 68.2163   1
   5   5   3 627.943 161.659   1
   5  -5   4 122.408 106.667   1
   5   5   4-30.8581 83.5961   1
   5  -5   5 1766.73 297.775   1
   5   5   5 1983.06 321.644   1
  -5   6   9 137.459 112.552   5
   5   6  -9 429.986 165.330   2
  -5  -6   9 294.321 146.432   5
   5  -6  -9 510.337 158.325   7
  -5  -6   9 332.718 127.829   6
  -5   6   8 183.097 106.931   5
   5   6  -8-153.962 115.992   2
  -5  -6   8 23.7977 86.2764   5
   5  -6  -8-12.0679 87.7153   7
  -5  -6   8 2.46066 86.2310   6
  -5   6   7 1370.02 237.574   5
  -5  -6   7 1698.17 261.486   5
   5   6  -7 1344.16 220.715   2
   5  -6  -7 1343.47 227.434   7
  -5   6   7 1572.61 203.720   4
  -5  -6   7 1399.26 225.394   6
  -5   6   6 1258.08 209.204   5
  -5  -6   6 846.358 217.383   5
   5   6  -6 1720.93 238.839   2
   5  -6  -6 1388.59 219.968   7
  -5   6   6 1215.91 183.233   4
  -5   6   6 1361.65 150.897   6
  -5  -6   6 1218.18 188.525   6
   5  -6  -5 6577.11 321.681   2
   5   6  -5 6287.07 442.358   2
  -5   6   5 7414.81 474.402   5
  -5   6   5 7137.56 455.076   4
   5  -6  -5 6735.41 462.077   7
  -5   6   5 7250.52 321.612   6
  -5  -6   5 6691.23 437.749   6
  -5   6   4 5242.90 364.252   5
   5  -6  -4 5676.86 288.542   2
   5   6  -4 4604.77 372.583   2
   5  -6  -4 5346.64 375.353   7
  -5   6   4 5497.86 197.351   6
  -5  -6   4 5649.76 375.189   6
   5  -6  -3 30.5400 33.5192   2
  -5  -6   3-20.5372 40.5119   6
  -5   6   3 4.60083 48.1260   5
   5  -6  -3-28.4224 43.8880   7
   5   6  -3 44.4321 33.0233   1
  -5  -6   3-69.6574 54.2002   4
   5   6  -3-11.0859 62.0295   2
   5   6  -2 523.076 129.280   2
  -5  -6   2 356.227 92.7511   6
  -5  -6   2 478.876 121.369   4
   5   6  -2 702.786 98.5186   1
  -5   6   2 479.166 79.0741   5
  -5   6   1 28600.4 797.844   5
   5   6  -1 26312.7 1036.91   2
  -5  -6   1 26981.3 1052.93   4
   5   6  -1 28045.4 925.622   1
  -5  -6   1 27311.0 971.329   6
   5   6   0 6773.86 396.540   1
  -5  -6   0 7236.39 452.783   4
   5  -6   0 7010.15 298.884   6
   5   6   1 1312.43 187.804   1
  -5  -6  -1 1264.18 175.103   4
   5  -6   1 1501.17 219.415   1
   5   6   2 5674.01 430.638   1
   5  -6   2 5903.23 464.807   1
   5   6   3 2686.50 317.401   1
   5  -6   3 2642.81 319.410   1
   5  -6   4 940.087 196.770   1
   5   6   4 924.160 202.349   1
   5  -6   5 757.900 192.971   1
   5   6   5 902.282 205.158   1
  -5   7   9 150.488 90.5401   5
   5  -7  -9-14.0647 85.9124   7
  -5  -7   9 118.027 102.250   6
  -5   7   8-36.9700 113.480   5
   5   7  -8 96.5108 95.0313   2
   5  -7  -8 105.936 84.1032   7
  -5  -7   8 163.873 94.1666   6
   5   7  -7 3479.19 359.623   2
  -5   7   7 3505.15 376.721   5
   5  -7  -7 3694.55 392.384   7
  -5  -7   7 3958.00 378.338   6
  -5   7   6 590.931 138.457   5
   5   7  -6 685.624 160.382   2
   5  -7  -6 589.380 160.248   7
  -5  -7   6 677.711 150.308   6
  -5   7   5 1767.96 226.121   5
   5  -7  -5 1620.65 222.472   7
   5   7  -5 1469.33 207.951   2
  -5  -7   5 1985.05 235.545   6
  -5   7   4 9962.91 517.524   5
   5  -7  -4 9206.64 377.247   2
   5   7  -4 9554.69 559.580   2
   5  -7  -4 9707.74 530.284   7
  -5  -7   4 9451.37 517.797   6
  -5   7   3 2995.82 242.419   5
   5   7  -3 3256.03 300.771   2
   5  -7  -3 3025.90 201.627   2
   5  -7  -3 3202.42 265.217   7
  -5  -7   3 2923.52 260.028   6
   5   7  -3 3145.84 187.234   1
   5   7  -2 415.955 117.735   2
  -5  -7   2 352.969 90.8968   6
  -5   7   2 314.942 66.5410   5
  -5  -7   2 516.026 122.830   4
   5   7  -2 418.392 74.7158   1
  -5  -7   1 295.469 84.1446   6
   5   7  -1 83.1437 71.0105   2
  -5   7   1 195.320 43.5902   5
   5   7  -1 168.789 58.6783   1
  -5  -7   1 247.092 82.1120   4
   5   7   0 15514.4 662.732   1
  -5  -7   0 16308.3 741.421   4
  -5  -7   0 16474.5 709.506   6
   5  -7   1 82932.9 2434.79   1
   5   7   1 80297.0 2315.20   1
  -5  -7  -1 76041.4 2302.65   4
   5   7   2 45390.8 1334.21   5
   5   7   2 45212.0 1569.93   1
   5  -7   2 46614.1 1635.21   1
   5   7   3 3149.99 344.454   1
   5  -7   3 3928.68 392.908   1
   5   7   4 8049.35 605.500   1
   5  -7   4 7729.39 594.921   1
   5  -7   5 912.172 211.936   1
   5   7   5 1112.94 239.750   1
   5   8  -9 80.7711 80.7682   2
  -5  -8   9 105.357 100.908   6
  -5   8   8 1609.40 284.879   5
   5   8  -8 1339.69 246.063   2
   5  -8  -8 1772.07 291.577   7
  -5  -8   8 1658.13 266.463   6
  -5   8   7 1959.22 282.468   5
   5   8  -7 1439.12 240.773   2
   5  -8  -7 1782.01 278.589   7
  -5  -8   7 1994.55 269.801   6
   5   8  -6 3049.49 332.074   2
  -5   8   6 2377.36 285.663   5
   5  -8  -6 2660.26 313.655   7
  -5  -8   6 2705.97 297.278   6
  -5  -8   5 1127.82 184.667   6
  -5   8   5 971.147 171.913   5
   5  -8  -5 935.930 172.068   7
   5   8  -5 797.765 160.492   2
  -5  -8   4 3650.41 311.123   6
   5   8  -4 3563.39 173.507   1
  -5   8   4 3592.73 300.113   5
   5  -8  -4 3464.82 186.269   2
   5   8  -4 4108.75 353.511   2
   5  -8  -4 3411.05 305.391   7
  -5   8   3 27569.4 938.258   5
   5   8  -3 27325.3 1055.50   2
   5  -8  -3 25613.1 805.429   2
   5   8  -3 26679.9 767.765   1
  -5  -8   3 24277.5 956.505   6
  -5   8   2 11524.5 481.122   5
   5   8  -2 11622.4 619.701   2
   5   8  -2 11156.0 435.194   1
  -5  -8   2 10898.6 608.504   4
  -5  -8   2 10745.9 552.574   6
  -5   8   1 7215.26 310.744   5
   5   8  -1 7241.92 474.746   2
   5   8  -1 6852.72 358.576   1
  -5  -8   1 6553.06 449.628   4
  -5  -8   1 7324.15 433.737   6
  -5   8   0 15676.1 452.794   5
   5   8   0 15997.8 671.606   1
  -5  -8   0 17570.9 767.554   4
  -5  -8   0 17485.4 743.660   6
   5  -8   1 6268.84 466.342   1
   5   8   1 5387.21 388.609   1
  -5  -8  -1 5401.08 390.680   4
   5   8   2 22.6673 36.0389   5
   5   8   2 190.592 104.042   1
   5  -8   2 171.104 108.645   1
   5   8   3 3877.49 385.663   1
   5  -8   3 4129.53 408.664   1
   5  -8   4-114.411 116.016   1
   5   8   4-93.3684 75.7740   1
   5  -8   5 89.3732 94.2976   1
   5   8   5 192.520 124.022   1
   5   9  -9 54.2068 79.9928   2
  -5  -9   9 183.366 134.019   6
   5  -9  -8 161.167 75.9634   7
  -5   9   8 107.094 95.4646   5
   5   9  -8 209.796 118.787   2
  -5  -9   8 412.611 147.097   6
   5   9  -7 3727.21 380.211   2
  -5   9   7 3604.19 389.925   5
   5  -9  -7 3762.49 405.454   7
  -5  -9   7 3381.78 366.799   6
  -5   9   6-37.4105 68.7106   5
   5   9  -6 41.5029 88.8072   2
   5  -9  -6 109.927 84.3066   7
  -5  -9   6 24.9882 73.3594   6
  -5   9   5 15137.6 741.911   5
   5   9  -5 14164.4 740.822   2
   5  -9  -5 15838.6 779.120   7
  -5  -9   5 14922.6 742.947   6
  -5   9   4 2890.59 268.551   5
   5   9  -4 3028.96 314.275   2
   5  -9  -4 2975.61 290.886   7
  -5  -9   4 2824.96 280.109   6
   5  -9  -3 496.014 70.6739   2
  -5  -9   3 551.655 123.400   6
  -5   9   3 539.685 105.950   5
   5   9  -3 483.604 58.0517   1
   5   9  -3 693.066 156.916   2
  -5   9   2 29550.0 945.222   5
   5   9  -2 29830.3 1136.35   2
   5   9  -2 27994.7 862.421   1
  -5  -9   2 29283.6 1075.97   6
  -5   9   1 8903.39 372.155   5
   5   9  -1 7840.46 515.897   2
   5   9  -1 9093.46 418.974   1
  -5  -9   1 9226.09 537.462   4
  -5  -9   1 9309.05 514.760   6
  -5   9   0 28558.9 786.978   5
   5   9   0 29640.6 1009.13   1
  -5  -9   0 30265.3 1105.31   4
   5  -9   0 28117.6 825.818   6
  -5  -9   0 27366.6 1062.53   6
   5  -9   1 29768.8 1192.26   1
   5   9   1 29535.2 1090.24   1
  -5  -9  -1 28286.8 1082.87   4
  -5  -9  -2 1.38279 57.3240   4
   5   9   2 112.574 90.6183   1
   5  -9   2 26.9286 85.3819   1
   5   9   3 14941.2 795.666   1
   5  -9   3 12301.0 760.510   1
   5   9   4 215.241 150.386   1
   5  -9   4 194.306 103.616   1
   5  -9   5 171.900 104.002   1
   5   9   5 179.720 124.484   1
   5  10  -9-13.3705 77.5458   2
  -5 -10   9 155.239 115.162   6
  -5  10   8 1753.39 301.037   5
   5  10  -8 1446.47 265.446   2
   5 -10  -8 1972.06 315.674   7
  -5 -10   8 1613.66 273.760   6
   5 -10  -7 68.4281 80.2277   7
  -5  10   7 75.0150 86.0872   5
   5  10  -7-24.3793 101.366   2
  -5 -10   7 113.268 87.8792   6
  -5 -10   6 173.761 105.204   6
  -5  10   6 182.807 91.3614   5
   5  10  -6 170.335 86.1250   2
   5 -10  -6-63.6600 104.780   7
  -5 -10   5 683.316 162.431   6
  -5  10   5 418.901 123.563   5
   5 -10  -5 292.162 102.821   7
   5  10  -5 639.776 154.746   2
   5  10  -4 976.096 182.852   2
  -5 -10   4 678.002 146.794   6
  -5  10   4 883.256 149.645   5
  -5  10   3 3904.87 295.872   5
   5  10  -3 3440.13 331.945   2
   5 -10  -3 3819.97 196.106   2
  -5 -10   3 3910.43 330.134   6
  -5  10   2 38020.0 1158.86   5
   5  10  -2 35383.6 1327.15   2
   5  10  -2 36353.9 1044.54   1
  -5 -10   2 37422.9 1299.17   6
  -5  10   1 48738.4 1352.81   5
   5  10  -1 44939.6 1603.41   2
   5  10  -1 48391.5 1398.16   1
  -5 -10   1 47413.8 1595.52   4
  -5 -10   1 47465.2 1556.76   6
   5  10   0 25222.8 930.553   1
   5  10   0 24868.5 1053.28   2
  -5 -10   0 27458.6 1039.18   4
  -5 -10   0 26213.8 1029.68   6
   5 -10   1 7531.56 534.655   1
   5  10   1 8218.04 485.311   1
  -5 -10  -1 7609.26 475.073   4
   5 -10   2 3105.67 340.035   1
   5  10   2 3120.79 316.427   1
  -5 -10  -2 3029.83 280.654   4
   5  10   3 6633.87 511.458   1
   5 -10   3 6213.59 524.345   1
   5  10   4 3515.20 391.965   1
   5 -10   4 3936.22 421.037   1
   5 -10   5 2524.48 361.860   1
   5  10   5 1597.11 288.225   1
  -5  11   8 2441.40 352.058   5
   5  11  -8 2257.54 338.638   2
   5 -11  -8 2180.54 331.273   7
  -5 -11   8 1953.40 304.546   6
  -5  11   7 36.2589 95.3053   5
   5  11  -7 14.4664 80.6614   2
   5 -11  -7 9.24506 73.3440   7
  -5 -11   7 8.87773 65.8115   6
  -5 -11   6 967.518 190.698   6
  -5  11   6 876.064 173.372   5
   5  11  -6 800.137 186.195   2
   5 -11  -6 812.075 175.475   7
  -5  11   5 9595.06 582.084   5
   5  11  -5 8653.08 579.376   2
  -5 -11   5 9853.85 595.911   6
  -5 -11   4 1107.90 183.300   6
  -5  11   4 1183.48 181.459   5
   5  11  -4 1164.38 202.529   2
  -5  11   3 14551.5 644.245   5
   5  11  -3 13244.8 721.809   2
  -5 -11   3 14370.9 706.000   6
  -5  11   2 5999.03 354.354   5
   5  11  -2 6360.58 276.052   1
   5  11  -2 7356.95 496.051   2
  -5 -11   2 6955.23 462.440   6
  -5  11   1 29921.9 970.761   5
   5  11  -1 33237.2 1006.16   1
   5  11  -1 30122.5 1205.07   2
  -5 -11   1 31499.3 1193.19   4
  -5 -11   1 32538.8 1184.56   6
  -5 -11   0 1887.62 242.617   6
   5  11   0 1773.81 240.038   2
   5  11   0 1908.75 201.087   1
  -5 -11   0 1969.14 239.358   4
   5 -11   1 3589.76 360.167   1
   5  11   1 3104.51 288.004   1
  -5 -11  -1 3111.32 295.773   4
   5 -11   2 3690.78 379.748   1
   5  11   2 3626.32 344.337   1
  -5 -11  -2 3534.43 303.392   4
   5  11   3 17324.9 879.431   1
   5 -11   3 16716.1 916.667   1
   5  11   4 2369.21 323.658   1
   5 -11   4 2598.83 346.806   1
   5  11   5 2437.95 352.191   1
   5 -11   5 3243.67 408.098   1
  -5  12   8 1516.82 282.702   5
   5  12  -8 1549.10 276.165   2
   5 -12  -8 1528.22 282.834   7
  -5 -12   8 1352.83 269.522   6
  -5  12   7 2719.43 344.111   5
   5  12  -7 2203.72 311.966   2
   5 -12  -7 2794.96 357.220   7
  -5 -12   7 2623.15 342.310   6
  -5 -12   6 375.641 134.170   6
  -5  12   6 266.464 104.657   5
   5  12  -6 180.511 82.0470   2
   5 -12  -6 235.452 112.964   7
  -5 -12   5 1799.89 254.260   6
  -5  12   5 1941.44 256.241   5
   5  12  -5 1984.56 278.094   2
  -5  12   4 2945.56 293.967   5
   5  12  -4 3727.13 365.176   2
  -5 -12   4 2877.88 310.095   6
  -5  12   3 5735.31 380.569   5
   5  12  -3 5677.90 448.162   2
  -5 -12   3 4990.22 400.394   6
  -5  12   2 2761.22 236.963   5
   5  12  -2 2559.92 291.364   2
  -5 -12   2 2324.90 266.389   6
   5  12  -1 960.849 184.615   2
  -5 -12   1 1013.22 180.575   6
   5  12  -1 1128.98 126.251   1
  -5  12   1 1014.73 124.842   5
   5  12   0 14466.2 619.220   1
   5  12   0 12996.5 725.410   2
  -5 -12   0 13869.4 701.991   4
  -5 -12   0 14392.5 727.681   6
   5  12   1 54497.7 1732.70   1
  -5 -12  -1 56338.5 1780.77   4
   5 -12   2 9151.03 632.114   1
   5  12   2 10408.3 604.484   1
  -5 -12  -2 10922.2 569.886   4
   5  12   3 27099.7 1152.22   1
   5 -12   3 25352.5 1190.30   1
   5  12   4 352.388 132.311   1
   5 -12   4 281.737 117.427   1
   5  12   5 66.7716 84.1024   1
   5 -12   5 379.799 176.425   1
  -5  13   8 1867.86 307.365   5
   5  13  -8 1999.41 324.744   2
   5 -13  -8 1732.94 307.318   7
  -5 -13   8 1661.23 294.661   6
  -5 -13   7-111.271 104.596   6
  -5  13   7-48.9895 89.4026   5
   5  13  -7 43.6731 93.4259   2
   5 -13  -7-27.4852 94.2186   7
  -5 -13   6 1047.57 203.080   6
  -5  13   6 1132.05 221.357   5
   5  13  -6 1132.19 217.571   2
  -5  13   5 6179.21 474.296   5
   5  13  -5 6008.61 495.135   2
  -5 -13   5 6845.80 513.507   6
  -5  13   4 22178.5 927.225   5
   5  13  -4 20309.4 981.074   2
  -5 -13   4 21884.0 978.176   6
  -5  13   3 3081.14 280.045   5
   5  13  -3 3525.33 360.944   2
  -5 -13   3 3202.25 323.823   6
  -5  13   2 17014.5 700.035   5
   5  13  -2 16422.9 821.994   2
  -5 -13   2 16939.5 815.660   6
   5  13  -1 707.515 166.963   2
  -5 -13   1 531.891 135.545   6
   5  13  -1 551.564 88.8646   1
  -5  13   1 468.525 88.9518   5
   5  13   0-102.413 98.0829   2
  -5 -13   0 179.198 73.1927   6
   5  13   0 18.1395 35.3674   1
  -5 -13   0 63.7903 58.8960   4
   5  13   1 4869.03 363.272   1
   5  13   1 4734.90 419.948   2
  -5 -13  -1 5130.84 390.042   4
   5  13   2 507.209 134.259   1
   5 -13   2 573.304 160.076   1
  -5 -13  -2 488.630 119.333   4
   5  13   3 9855.12 635.692   1
   5 -13   3 9564.58 676.533   1
   5  13   4 377.070 144.392   1
   5 -13   4 452.096 158.631   1
   5  13   5 1185.99 257.606   1
  -5  14   8 48.9334 72.2230   5
   5  14  -8 118.721 93.3161   2
  -5 -14   8-14.9889 92.8331   6
  -5 -14   7 35.8689 94.5754   6
  -5  14   7 4.22040 78.6138   5
   5  14  -7 231.360 126.565   2
   5  14  -6 3519.25 404.168   2
  -5  14   6 3659.38 384.927   5
  -5 -14   6 3792.83 402.867   6
  -5  14   5 10083.9 620.258   5
   5  14  -5 9534.24 644.960   2
  -5 -14   5 9403.17 630.376   6
  -5  14   4 8822.02 540.792   5
   5  14  -4 7975.43 573.954   2
  -5 -14   4 8699.68 580.906   6
  -5  14   3 36144.1 1247.06   5
   5  14  -3 35108.8 1374.65   2
  -5 -14   3 33410.0 1318.02   6
  -5  14   2 28204.1 1003.25   5
   5  14  -2 26845.2 1144.27   2
  -5 -14   2 27205.4 1133.86   6
  -5  14   1 12356.5 544.272   5
   5  14  -1 11072.1 677.332   2
  -5 -14   1 11934.0 673.357   6
   5  14   0 882.339 190.504   2
  -5 -14   0 929.923 185.153   6
   5  14   0 813.169 127.430   1
  -5 -14   0 947.852 170.455   4
   5  14   1-39.4483 84.4526   2
   5  14   1 138.209 80.3887   1
  -5 -14  -1 7.42414 51.9600   4
   5  14   2 2396.42 277.634   1
   5 -14   2 2269.95 300.370   1
   5  14   3 3282.54 355.800   1
   5 -14   3 3399.92 394.784   1
   5  14   4 2901.53 367.068   1
   5 -14   4 2665.37 369.044   1
  -5 -15   7 748.848 194.938   6
  -5  15   7 674.672 195.526   5
   5  15  -7 458.444 149.369   2
  -5 -15   6-99.6060 114.785   6
  -5  15   6 34.3850 70.9984   5
   5  15  -6 28.3614 108.634   2
  -5 -15   5 918.897 206.473   6
  -5  15   5 878.081 180.436   5
   5  15  -5 934.140 214.768   2
  -5 -15   4 384.801 129.449   6
  -5  15   4 269.134 90.8064   5
   5  15  -4 421.792 141.697   2
  -5 -15   3 355.555 139.537   6
  -5  15   3 287.515 105.970   5
   5  15  -3 319.613 136.093   2
  -5  15   2 3990.46 319.653   5
   5  15  -2 4628.78 417.007   2
  -5 -15   2 4214.37 393.344   6
  -5  15   1 5318.54 342.834   5
   5  15  -1 4839.21 429.097   2
  -5 -15   1 4660.60 412.642   6
   5  15   0 1294.27 234.869   2
  -5 -15   0 1336.09 230.482   6
  -5 -15   0 1609.29 224.639   4
   5  15   1 1061.75 205.426   2
  -5 -15  -1 1105.15 210.228   6
   5  15   1 1266.59 185.690   1
  -5 -15  -1 1247.24 194.180   4
   5  15   2 1272.37 230.412   2
   5  15   2 1252.30 206.926   1
   5 -15   2 1336.85 245.237   1
   5  15   3 14132.5 788.723   1
   5 -15   3 13228.2 823.712   1
   5  15   4 2795.22 363.121   1
   5 -15   4 2483.58 349.718   1
  -5 -16   7 1694.03 301.619   6
  -5  16   7 1757.61 304.231   5
   5  16  -7 1921.29 319.233   2
   5  16  -6 3899.63 442.318   2
  -5  16   6 3563.76 402.219   5
  -5 -16   6 3438.97 403.628   6
  -5 -16   5 282.239 130.480   6
  -5  16   5 242.670 118.372   5
   5  16  -5 383.256 142.177   2
  -5  16   4 16120.1 797.679   5
   5  16  -4 15964.9 862.281   2
  -5 -16   4 14224.4 810.822   6
  -5  16   3 4702.49 378.453   5
   5  16  -3 4473.45 431.570   2
  -5 -16   3 4015.11 393.871   6
  -5  16   2 3605.74 312.777   5
  -5 -16   2 3476.84 368.472   6
  -5  16   1 5072.06 347.708   5
   5  16  -1 5063.80 441.638   2
  -5 -16   1 4706.30 425.541   6
   5  16   0 2360.42 303.828   2
  -5 -16   0 1981.34 275.920   6
  -5 -16   0 2167.41 264.668   4
   5  16   1 133.765 76.8930   2
  -5 -16  -1 214.883 89.8211   4
   5  16   2 1611.47 263.419   2
   5  16   2 1512.57 225.300   1
   5 -16   2 1793.28 276.211   1
   5  16   3 3710.68 388.117   1
   5 -16   3 4056.21 437.798   1
   5  16   4 4801.69 478.385   1
   5 -16   4 3923.63 446.767   1
   5  17  -7 4052.98 458.949   2
  -5  17   7 4042.56 456.623   5
  -5 -17   7 4331.03 475.544   6
   5  17  -6 8776.84 688.970   2
  -5  17   6 9083.22 663.909   5
  -5 -17   6 10866.4 737.267   6
  -5  17   5 10165.4 647.469   5
   5  17  -5 9709.73 687.309   2
  -5  17   4 16342.0 833.913   5
   5  17  -4 17299.4 910.711   2
  -5 -17   4 16120.6 880.595   6
  -5  17   3 10710.0 611.870   5
   5  17  -3 11989.6 732.681   2
  -5 -17   3 10442.8 678.977   6
  -5 -17   2 1692.14 258.877   6
  -5  17   2 1665.47 216.613   5
   5  17  -2 1141.83 213.093   2
  -5  17   1 2728.34 260.556   5
   5  17  -1 2503.17 312.893   2
  -5 -17   1 2879.73 335.704   6
   5  17   0 2043.19 287.135   2
  -5 -17   0 1735.75 260.317   6
  -5 -17   0 1543.70 227.434   4
   5  17   1 868.186 202.118   2
  -5 -17  -1 1329.53 224.575   6
  -5 -17  -1 1176.99 193.057   4
   5  17   2 1781.38 277.166   2
   5 -17   2 1738.68 290.517   1
   5  17   3 1693.77 285.302   2
   5 -17   3 1056.96 232.219   1
   5 -17   4 1185.20 247.413   1
  -5  18   7 284.025 155.504   5
  -5 -18   6 1503.12 273.067   6
  -5  18   6 1273.26 245.086   5
   5  18  -6 1335.78 281.342   2
  -5 -18   5 132.659 118.129   6
  -5  18   5 38.2684 97.3856   5
   5  18  -5 179.771 123.582   2
  -5  18   4 4445.29 410.246   5
   5  18  -4 4790.45 459.085   2
  -5 -18   4 5337.48 483.775   6
  -5  18   3 2017.42 255.412   5
   5  18  -3 2095.72 304.688   2
  -5 -18   3 2264.04 315.316   6
  -5 -18   2-44.8309 97.4902   6
  -5  18   2-31.3794 73.6603   5
   5  18  -2-50.8324 69.0580   2
  -5 -18   1 308.352 92.1367   6
   5  18  -1 406.595 143.435   2
  -5 -18   0 1589.24 260.950   6
   5  18   0 2184.25 301.742   2
   5  18   1 138.936 84.1070   2
  -5 -18  -1 41.4069 102.472   6
   5  18   2 115.044 78.5272   2
   5 -18   2 14.9589 76.9702   1
   5  18   3 40.0748 88.1363   2
   5 -18   3 18.9028 75.0378   1
   5  18   4-96.7440 88.4251   2
   5  19  -6 3832.61 459.032   2
  -5  19   6 4590.80 471.051   5
  -5 -19   6 3964.64 452.155   6
  -5 -19   5 2251.79 332.838   6
  -5  19   5 1866.67 273.910   5
   5  19  -5 1954.89 315.153   2
  -5 -19   4 2884.08 364.364   6
  -5  19   4 2755.88 328.381   5
   5  19  -4 2872.16 355.357   2
  -5  19   3 6663.31 489.439   5
   5  19  -3 7446.34 583.798   2
  -5 -19   3 6050.94 530.430   6
  -5 -19   2 43.9832 86.3585   6
  -5  19   2 81.6321 64.6153   5
   5  19  -2-34.9786 109.294   2
  -5 -19   1 2586.45 344.016   6
   5  19  -1 2512.01 325.299   2
  -5 -19   0 76.7982 112.551   6
   5  19   0-32.4553 69.1389   2
   5  19   1 1284.10 240.362   2
  -5 -19  -1 926.521 214.907   6
   5 -19   2 11212.3 766.091   1
   5  19   2 11507.5 760.685   2
   5  19   3 572.277 161.848   2
   5 -19   3 840.423 210.160   1
  -5  20   6 10638.6 750.021   5
  -5  20   5 3266.74 380.997   5
   5  20  -5 3436.46 426.903   2
  -5 -20   5 3325.24 409.789   6
  -5  20   4 2239.10 299.763   5
   5  20  -4 2442.31 331.397   2
  -5 -20   4 3100.73 383.247   6
  -5 -20   3 524.829 183.588   6
  -5  20   3 266.757 115.252   5
   5  20  -3 183.313 105.228   2
  -5 -20   2 539.807 169.233   6
  -5  20   2 741.231 157.530   5
   5  20  -2 674.509 189.079   2
   5  20  -1 3583.47 403.579   2
  -5 -20   1 4096.32 425.722   6
  -5 -20   0 787.016 198.653   6
   5  20   0 763.980 183.343   2
   5  20   1 235.566 119.749   2
  -5 -20  -1-59.4023 106.450   6
   5  20   2 97.9163 70.2789   2
   5 -20   2 255.266 131.470   1
   5  20   3 253.954 105.657   2
   5 -20   3 370.935 154.357   1
  -5  21   6 675.732 197.606   5
  -5 -21   5 90.5779 96.6901   6
  -5  21   5 156.252 104.905   5
   5  21  -5 19.7901 107.703   2
  -5 -21   4 8.38120 87.4368   6
  -5  21   4 34.8527 70.3933   5
   5  21  -4-151.321 110.665   2
  -5 -21   3 149.316 131.161   6
  -5  21   3 111.845 95.2905   5
   5  21  -3 12.0190 73.4464   2
  -5 -21   2 985.569 228.310   6
  -5  21   2 791.642 167.866   5
   5  21  -2 957.701 213.607   2
  -5 -21   1-121.188 104.678   6
   5  21  -1-12.0874 87.1602   2
  -5 -21   0 1417.39 275.192   6
   5  21   0 2171.94 318.501   2
  -5 -21  -1 301.006 129.260   6
   5  21   1 395.059 131.404   2
   5 -21   2 3819.46 441.323   1
   5  21   2 4274.44 454.271   2
   5  21   3 104.481 95.6632   2
  -5  22   5 8906.93 673.807   5
  -5 -22   4 113.758 94.0514   6
  -5  22   4-42.0099 83.7612   5
   5  22  -4 179.572 122.757   2
  -5  22   3 1859.36 279.673   5
   5  22  -3 1563.60 284.017   2
  -5 -22   2-91.9874 117.139   6
   5  22  -2 48.8972 104.961   2
  -5 -22   1 2128.77 321.305   6
   5  22  -1 1409.25 262.616   2
   5  22   0 5330.14 508.671   2
  -5 -22   0 6149.91 557.371   6
   5  22   1 122.509 89.3212   2
   5  22   2 529.567 165.477   2
   5 -22   2 192.655 127.648   1
  -5  23   5 195.095 131.620   5
  -5  23   4 2351.16 326.216   5
   5  23  -4 2381.17 361.367   2
  -5 -23   3 1956.48 322.833   6
  -5  23   3 2038.78 293.107   5
   5  23  -3 1651.03 284.233   2
  -5 -23   2 75.8050 85.4931   6
   5  23  -2 191.565 103.278   2
  -5 -23   1 254.408 118.584   6
   5  23  -1 261.920 140.405   2
   5  23   0 2479.11 351.401   2
   5  23   1-4.49875 86.3829   2
   5  23   2 319.063 116.372   2
  -5  24   4 3590.53 412.984   5
  -5  24   3 1980.42 294.913   5
   5  24  -3 1858.99 306.296   2
   5  24  -2 1948.56 317.320   2
   5  24  -1 159.123 108.161   2
   5  24   0 5014.15 509.439   2
   5  24   1 599.227 190.128   2
  -5  25   4 532.098 176.080   5
  -5  25   3 5368.12 498.585   5
   5  25  -1-67.1899 105.117   2
   5  25   0 2007.85 323.382   2
  -6   0   9-26.2348 100.035   5
   6   0  -9-5.00191 122.781   7
  -6   0   8 10642.0 728.767   5
  -6   0   8 11201.6 686.447   4
   6   0  -8 10602.1 714.779   7
  -6   0   7-63.9828 129.737   5
   6   0  -7 68.7271 44.9248   2
   6   0  -7-135.483 96.2419   7
  -6   0   7 83.9516 75.6895   4
  -6   0   6 943.852 175.356   5
   6   0  -6 1256.19 188.221   2
   6   0  -6 1326.69 198.509   7
  -6   0   6 988.103 190.665   4
  -6   0   6 1313.59 170.770   6
  -6   0   5-124.807 91.0990   5
   6   0  -5 43.6465 60.6045   7
  -6   0   5 66.2383 79.1216   4
   6   0  -5 30.9641 71.8156   2
  -6   0   4 16973.9 728.029   5
   6   0  -4 16862.1 730.489   2
  -6   0   4 16047.7 805.439   4
   6   0  -4 16487.1 708.521   7
  -6   0   4 16484.7 604.986   6
   6   0  -3 59.1654 58.5705   2
  -6   0   3 51.1828 45.4667   6
  -6   0   3-82.3647 76.1912   5
   6   0  -3-60.5644 78.2374   7
  -6   0   3 35.9029 71.0495   4
   6   0  -2 1360.00 186.300   2
   6   0  -2 1676.31 144.292   7
   6   0  -1 29.8160 68.3060   1
  -6   0   1 73.1660 61.8158   4
   6   0   0 7385.27 483.572   1
   6   0   1 109.966 98.6166   1
   6   0   2 1004.33 191.227   1
   6   0   3-104.068 109.838   1
   6   0   4 1883.75 298.466   1
  -6   1   9 3934.34 459.887   5
  -6  -1   9 5483.53 540.015   5
   6  -1  -9 4123.79 463.957   7
   6   1  -9 4047.96 456.129   7
   6   1  -8 9748.89 596.685   2
  -6   1   8 9541.10 681.109   5
  -6  -1   8 8880.34 664.892   5
  -6   1   8 9612.96 622.017   4
   6  -1  -8 9924.19 686.630   7
  -6  -1   8 9703.86 639.286   4
   6   1  -8 8816.03 644.635   7
   6  -1  -7 4377.59 355.016   2
   6   1  -7 4769.47 388.489   2
  -6   1   7 5330.28 464.318   5
  -6  -1   7 4599.33 432.856   5
  -6   1   7 5270.92 442.888   4
   6  -1  -7 4444.28 420.564   7
  -6  -1   7 5007.73 436.425   4
   6   1  -7 5158.95 447.492   7
  -6  -1   7 4548.91 362.892   6
   6  -1  -6 9149.30 512.347   2
   6   1  -6 8817.71 528.921   2
  -6   1   6 8628.81 564.671   5
  -6  -1   6 8164.82 566.412   5
  -6   1   6 9275.77 587.065   4
   6  -1  -6 8893.07 562.967   7
  -6  -1   6 9750.86 608.902   4
   6   1  -6 7803.28 529.814   7
  -6   1   6 8570.47 452.412   6
  -6  -1   6 8805.48 484.458   6
   6  -1  -5 53174.8 1654.27   2
   6   1  -5 52854.5 1696.44   2
  -6   1   5 52860.4 1722.25   5
  -6  -1   5 53623.9 1754.08   5
  -6   1   5 52324.8 1792.94   4
   6  -1  -5 52798.5 1715.99   7
  -6  -1   5 54062.3 1816.95   4
   6   1  -5 51894.6 1696.42   7
  -6   1   5 54814.4 1537.61   6
  -6  -1   5 54575.5 1591.65   6
  -6  -1   4 435.771 85.6498   6
  -6   1   4 552.847 82.5818   6
  -6   1   4 498.537 113.327   5
  -6  -1   4 380.439 107.561   5
   6  -1  -4 333.657 92.4190   7
   6   1  -4 444.123 102.477   7
  -6   1   4 332.457 119.699   4
  -6  -1   4 317.000 96.8453   4
   6   1  -4 357.758 97.4338   2
   6  -1  -4 407.732 104.436   2
  -6   1   3 22536.3 801.898   5
   6   1  -3 21449.4 874.159   2
   6  -1  -3 20165.6 837.302   2
  -6   1   3 21349.9 946.435   4
  -6  -1   3 20472.5 936.252   4
   6  -1  -3 21934.0 794.887   7
   6   1  -3 21833.9 782.004   7
  -6  -1   3 20618.4 726.893   6
  -6   1   3 22115.1 679.177   6
  -6  -1   2 213.737 53.2957   6
   6   1  -2 230.544 84.4375   2
   6   1  -2 409.260 74.4057   7
   6  -1  -2 290.964 62.2444   7
  -6   1   2 300.556 82.0603   4
  -6  -1   2 339.892 106.824   4
   6   1  -1 3991.26 323.388   1
   6  -1  -1 3870.02 328.896   1
  -6  -1   1 3860.32 354.035   4
   6   1   0 319.661 103.932   1
   6  -1   0 411.813 123.054   1
   6   1   1 4488.55 380.293   1
   6  -1   1 4183.70 378.819   1
   6   1   2-97.7463 88.9478   1
   6  -1   2 36.7417 86.1802   1
   6   1   3 8036.67 599.904   1
   6  -1   3 8690.23 621.541   1
   6  -1   4-91.0803 85.0928   1
   6   1   4-15.7944 100.989   1
  -6   2   9 8778.88 688.561   5
  -6  -2   9 7797.40 660.221   5
   6  -2  -9 8022.66 660.060   7
   6   2  -9 7089.51 611.514   7
  -6   2   8 695.087 177.070   5
  -6  -2   8 667.515 172.775   5
   6   2  -8 408.155 124.364   2
   6  -2  -8 82.0505 85.9362   7
   6   2  -8 370.011 138.277   7
  -6   2   8 608.058 156.830   4
  -6  -2   8 363.319 136.521   4
  -6  -2   8 487.361 143.620   6
   6   2  -7 14832.0 730.651   2
  -6   2   7 12839.6 758.369   5
  -6  -2   7 12946.5 769.235   5
  -6   2   7 12491.4 717.544   4
   6  -2  -7 12971.1 762.604   7
   6   2  -7 12751.4 746.359   7
  -6  -2   7 12463.9 738.254   4
  -6  -2   7 13398.8 680.122   6
   6  -2  -6 3482.23 293.461   2
   6   2  -6 3361.76 328.723   2
  -6   2   6 3299.75 335.802   5
  -6  -2   6 3483.00 354.046   5
  -6   2   6 3768.68 355.928   4
   6  -2  -6 3178.11 327.057   7
   6   2  -6 3271.37 331.289   7
  -6  -2   6 3369.94 352.206   4
  -6  -2   6 3587.70 300.362   6
  -6  -2   5 581.624 121.235   6
  -6   2   5 348.471 113.412   5
  -6  -2   5 413.138 116.698   5
   6  -2  -5 230.175 66.7189   7
  -6   2   5 529.682 141.381   4
  -6  -2   5 580.087 154.961   4
   6  -2  -5 500.190 112.182   2
  -6  -2   4 425.953 86.1998   6
  -6   2   4 411.794 64.3361   6
  -6   2   4 508.668 99.4830   5
  -6  -2   4 375.734 100.687   5
   6  -2  -4 271.985 73.5025   7
  -6   2   4 353.393 108.419   4
   6   2  -4 305.414 81.4235   7
  -6  -2   4 398.789 120.572   4
   6   2  -4 465.970 119.157   2
   6  -2  -4 403.088 93.6401   2
  -6   2   3 31475.7 1038.96   5
   6   2  -3 31208.0 1147.53   2
   6  -2  -3 31631.5 1100.14   2
  -6   2   3 31534.7 1219.93   4
   6  -2  -3 31925.5 1049.38   7
  -6  -2   3 30854.0 1219.90   4
   6   2  -3 29575.0 1008.61   7
  -6  -2   3 32245.9 1008.21   6
  -6   2   3 31402.0 875.335   6
   6   2  -2 18.4634 56.5234   2
  -6  -2   2 6.19033 33.4886   6
   6   2  -2 26.1850 45.4512   1
  -6   2   2-126.924 92.7455   4
   6  -2  -2 27.5060 42.6567   7
   6   2  -2 24.6020 23.5093   7
  -6  -2   2-68.6839 73.9943   4
   6   2  -1 568.649 114.301   1
  -6  -2   1 539.550 129.373   4
   6   2   0 108.006 60.4138   1
   6  -2   0 215.378 102.802   1
   6   2   1 5839.26 435.484   1
   6  -2   1 6090.39 466.556   1
   6   2   2 278.201 116.652   1
   6  -2   2 286.744 122.724   1
   6   2   3 655.348 166.776   1
   6  -2   3 703.210 167.647   1
   6  -2   4 355.769 142.840   1
   6   2   4 390.767 156.680   1
  -6   3   9 1779.37 304.032   5
  -6  -3   9 2223.03 342.469   5
   6  -3  -9 2122.71 328.329   7
   6   3  -9 2020.02 312.606   7
  -6   3   8 900.840 212.889   5
  -6  -3   8 865.050 223.785   5
   6   3  -8 1384.95 228.195   2
   6  -3  -8 1039.00 225.131   7
   6   3  -8 751.413 179.757   7
  -6  -3   8 1318.51 234.442   4
  -6  -3   8 1640.52 242.765   6
   6   3  -7 4257.66 385.616   2
  -6   3   7 4850.07 437.702   5
  -6  -3   7 4533.54 441.846   5
  -6   3   7 4352.45 398.157   4
   6  -3  -7 3995.02 407.534   7
  -6  -3   7 4626.72 429.951   4
  -6  -3   7 4803.73 387.220   6
   6  -3  -6 5057.28 350.591   2
   6   3  -6 5055.07 406.390   2
  -6   3   6 4897.83 412.707   5
  -6  -3   6 5033.82 430.636   5
  -6   3   6 4729.51 406.772   4
   6  -3  -6 4718.68 405.469   7
  -6  -3   6 5031.06 435.571   4
  -6  -3   6 4940.35 369.143   6
  -6  -3   5 527.425 117.271   6
  -6   3   5 454.552 106.637   5
  -6  -3   5 566.579 129.463   5
   6  -3  -5 276.185 78.0486   7
  -6   3   5 310.601 108.272   4
   6  -3  -5 497.558 102.457   2
  -6  -3   5 317.748 112.971   4
   6   3  -5 388.012 118.198   2
  -6  -3   4 78.1279 59.3246   6
  -6   3   4-0.82186 52.4196   5
   6  -3  -4-104.314 74.0619   7
  -6   3   4 71.8900 83.2376   4
  -6  -3   4 63.6072 74.8840   4
   6   3  -4 3.32851 65.7817   2
   6  -3  -4-1.96895 40.4747   2
  -6   3   3 22567.1 808.326   5
   6   3  -3 22303.5 927.497   2
   6  -3  -3 22172.5 856.027   2
  -6   3   3 22069.8 972.376   4
   6  -3  -3 22320.6 827.778   7
  -6  -3   3 22219.9 987.407   4
  -6  -3   3 23544.3 820.712   6
   6   3  -2 14752.9 656.144   1
  -6   3   2 16665.7 569.450   5
   6   3  -2 14735.7 719.447   2
  -6  -3   2 15973.8 782.245   4
   6   3  -2 14430.0 537.400   7
  -6  -3   2 15818.9 626.948   6
   6   3  -1 208.288 80.6943   1
  -6  -3   1 303.786 92.3446   4
  -6  -3   0 1877.31 241.843   4
   6  -3   0 2043.31 257.047   1
   6   3   1 2993.78 307.288   1
   6  -3   1 4189.62 381.678   1
   6   3   2 975.836 181.718   1
   6  -3   2 921.395 196.776   1
   6   3   3 230.539 91.2242   1
   6  -3   3 205.936 116.871   1
   6  -3   4 113.222 79.4159   1
   6   3   4 171.966 129.322   1
  -6   4   9 2295.22 347.986   5
   6   4  -9 2230.18 317.667   2
  -6  -4   9 2557.84 329.976   4
  -6  -4   9 1899.36 295.331   6
  -6   4   8 203.026 127.895   5
  -6  -4   8 42.9166 65.2487   5
   6   4  -8 158.401 96.4320   2
   6  -4  -8 37.3041 112.308   7
  -6  -4   8 222.320 100.439   4
  -6  -4   8 119.736 98.5254   6
  -6   4   7 208.378 97.4455   5
  -6  -4   7 416.762 151.640   5
   6   4  -7 226.593 110.861   2
   6  -4  -7 60.0163 120.607   7
  -6   4   7 198.276 107.961   4
  -6  -4   7 261.362 112.113   4
  -6  -4   7 238.737 105.320   6
   6   4  -6 2173.68 272.751   2
  -6   4   6 2162.42 268.639   5
  -6  -4   6 2373.14 300.316   5
  -6   4   6 2096.25 271.929   4
   6  -4  -6 2041.37 269.338   7
  -6  -4   6 1776.80 224.793   6
  -6  -4   6 2430.07 302.349   4
   6  -4  -5 22926.8 835.020   2
  -6   4   5 22865.7 947.297   5
   6   4  -5 23178.4 978.501   2
  -6   4   5 23438.3 1003.78   4
   6  -4  -5 23995.5 982.771   7
  -6  -4   5 22937.4 1033.12   4
  -6  -4   5 23252.7 903.216   6
  -6   4   4 9108.16 494.612   5
   6   4  -4 10330.2 577.383   2
   6  -4  -4 8909.24 460.191   2
  -6   4   4 10210.6 595.744   4
   6  -4  -4 9496.48 518.294   7
  -6  -4   4 9128.61 588.524   4
  -6  -4   4 9083.77 476.809   6
  -6   4   3 38019.0 1209.34   5
   6   4  -3 39932.8 1377.48   2
   6  -4  -3 39308.4 1258.49   2
   6  -4  -3 37912.4 1241.50   7
  -6  -4   3 38272.2 1425.88   4
  -6  -4   3 39586.0 1252.76   6
   6   4  -2 284.693 98.7436   2
  -6  -4   2 151.253 46.7758   6
   6   4  -2 401.155 95.4036   1
  -6   4   2 371.305 67.8958   5
  -6  -4   2 361.179 105.706   4
  -6  -4   1 29699.0 1176.40   4
   6   4  -1 30458.9 1084.03   1
   6  -4   0 583.890 147.330   1
   6   4   0 491.580 120.214   1
  -6  -4   0 816.089 155.640   4
   6   4   1 204.442 84.9447   1
   6  -4   1 313.573 115.049   1
   6   4   2 15.6823 72.7380   1
   6  -4   2 87.2078 92.5977   1
   6  -4   3 438.457 149.397   1
   6   4   3 550.402 158.246   1
   6  -4   4 257.594 117.365   1
   6   4   4 312.393 148.702   1
   6   5  -9 1200.50 235.646   2
  -6  -5   9 1286.46 240.480   4
  -6  -5   9 1176.63 236.911   6
  -6   5   8 203.841 110.953   5
  -6  -5   8 81.8258 81.3971   5
   6   5  -8 126.214 99.0781   2
   6  -5  -8 33.9382 102.440   7
  -6  -5   8 3.41784 70.6143   4
  -6  -5   8 79.0509 102.592   6
   6   5  -7 7412.22 540.401   2
  -6   5   7 6855.61 536.560   5
  -6  -5   7 7245.82 571.242   5
  -6   5   7 7057.24 500.886   4
   6  -5  -7 7186.74 557.606   7
  -6  -5   7 7301.72 556.469   4
  -6  -5   7 6458.06 482.271   6
   6   5  -6 6472.92 478.678   2
  -6   5   6 7144.93 502.709   5
  -6   5   6 6021.21 456.442   4
   6  -5  -6 6193.88 480.307   7
  -6  -5   6 6573.73 510.186   4
  -6  -5   6 5958.43 428.304   6
   6  -5  -5 16259.9 650.296   2
  -6   5   5 17559.1 798.092   5
   6   5  -5 18054.4 835.740   2
  -6   5   5 17152.3 831.618   4
   6  -5  -5 17464.1 811.568   7
  -6  -5   5 17862.6 880.630   4
  -6  -5   5 17142.5 753.046   6
  -6   5   4 15963.6 692.526   5
   6   5  -4 14440.6 742.609   2
   6  -5  -4 14990.8 625.136   2
   6  -5  -4 16328.5 723.745   7
  -6  -5   4 15716.1 807.765   4
  -6  -5   4 15958.5 683.749   6
   6   5  -3 16857.9 649.993   1
  -6   5   3 15801.1 640.619   5
   6   5  -3 17428.8 794.838   2
   6  -5  -3 16025.4 668.959   2
   6  -5  -3 16306.2 686.808   7
  -6  -5   3 16419.5 819.885   4
  -6  -5   3 16839.5 701.372   6
   6   5  -2 1848.72 235.787   2
  -6   5   2 1809.03 151.825   5
  -6  -5   2 1730.86 243.241   4
  -6  -5   2 1697.67 189.700   6
   6   5  -2 1878.49 192.032   1
  -6  -5   1 4371.95 383.675   4
   6   5  -1 4515.75 326.601   1
  -6  -5   1 4300.85 316.901   6
   6   5   0 1267.71 174.816   1
   6  -5   0 869.202 175.915   1
  -6  -5   0 1322.76 211.313   4
   6   5   1 2503.85 274.584   1
   6  -5   1 2184.11 281.424   1
   6   5   2 266.802 115.237   1
   6  -5   2 318.111 95.4250   1
   6   5   3 11063.2 714.740   1
   6  -5   3 10392.5 693.689   1
   6  -5   4 64.8933 93.2042   1
   6   5   4 111.565 66.0542   1
   6   6  -9 2231.34 321.337   2
  -6  -6   9 2558.93 341.903   4
  -6  -6   9 1925.90 298.864   6
  -6   6   8 525.625 169.687   5
   6   6  -8 560.731 169.369   2
   6  -6  -8 584.421 182.829   7
  -6  -6   8 487.772 148.219   4
  -6  -6   8 652.910 163.670   6
  -6   6   7 1865.97 277.946   5
  -6   6   7 2198.80 265.686   4
   6   6  -7 2115.41 289.102   2
   6  -6  -7 2054.08 297.763   7
  -6  -6   7 2357.36 293.137   6
  -6  -6   7 2534.31 322.412   4
  -6  -6   6 266.810 101.540   6
  -6   6   6 291.603 114.393   5
  -6   6   6 155.318 70.8633   4
   6  -6  -6 12.8919 68.2304   7
   6   6  -6 143.022 102.310   2
  -6  -6   6 119.870 60.5982   4
  -6   6   5 3064.70 307.649   5
   6   6  -5 2826.12 305.425   2
   6  -6  -5 2715.19 288.552   7
  -6  -6   5 2713.65 318.592   4
  -6  -6   5 2697.97 274.071   6
  -6  -6   4 98.4786 61.8330   6
  -6   6   4 185.601 84.8554   5
   6  -6  -4 18.5215 48.4139   7
  -6  -6   4 68.8130 57.5303   4
   6   6  -4 156.678 103.788   2
   6  -6  -4 72.2057 34.7640   2
   6  -6  -3 155.643 78.3337   2
  -6  -6   3 65.7695 72.9114   6
   6   6  -3 45.3595 45.6512   1
  -6   6   3 106.558 56.8279   5
  -6  -6   3 134.189 92.3630   4
   6   6  -3 191.654 104.058   2
   6   6  -2 1147.81 195.306   2
  -6   6   2 1487.75 136.744   5
  -6  -6   2 1330.79 211.313   4
   6   6  -2 1479.59 166.177   1
  -6  -6   2 1579.77 190.648   6
   6   6  -1 39030.7 1437.33   2
  -6  -6   1 40835.2 1459.36   4
   6   6  -1 40237.2 1305.07   1
  -6  -6   1 41203.2 1344.95   6
   6  -6   0 9867.51 610.650   1
  -6  -6   0 9616.60 585.453   4
   6   6   0 10583.8 561.519   1
   6  -6   1 418.746 129.595   1
   6   6   1 452.446 131.097   1
   6  -6   2 114.084 113.143   1
   6   6   2 55.2665 72.4591   1
   6  -6   3 73.7046 93.1451   1
   6   6   3 32.0559 82.8599   1
   6  -6   4 175.788 109.387   1
   6   6   4 59.3466 87.8906   1
   6   7  -9 61.7717 85.1646   2
  -6  -7   9 268.858 138.046   6
  -6   7   8 147.154 93.9078   5
   6   7  -8 222.379 130.055   2
   6  -7  -8 194.121 127.941   7
  -6  -7   8 390.414 135.255   6
  -6   7   7 523.211 160.379   5
   6   7  -7 689.009 171.877   2
   6  -7  -7 979.581 212.127   7
  -6  -7   7 1240.92 216.122   6
  -6  -7   6 1900.79 243.969   6
  -6   7   6 1360.54 221.649   5
   6  -7  -6 1881.82 262.649   7
   6   7  -6 1599.99 245.928   2
  -6  -7   5 1368.52 194.706   6
  -6   7   5 1031.10 184.517   5
   6  -7  -5 1188.82 194.860   7
   6   7  -5 1159.95 200.023   2
  -6  -7   5 1494.19 239.560   4
  -6   7   4 1782.22 217.368   5
   6  -7  -4 2187.16 182.477   2
   6  -7  -4 2010.58 237.016   7
  -6  -7   4 1912.78 267.507   4
  -6  -7   4 2011.99 230.239   6
   6   7  -4 1913.50 247.318   2
  -6   7   3 28035.7 958.001   5
   6   7  -3 26821.5 1101.09   2
   6  -7  -3 27167.5 926.908   2
  -6  -7   3 25430.2 1113.70   4
  -6  -7   3 27184.4 1026.83   6
   6   7  -3 28197.8 892.862   1
  -6   7   2 8947.83 386.134   5
   6   7  -2 8191.66 534.254   2
  -6  -7   2 7902.89 539.970   4
   6   7  -2 7928.65 408.659   1
  -6  -7   2 7663.08 459.446   6
   6   7  -1 17449.4 834.675   2
  -6  -7   1 17206.9 832.576   4
   6   7  -1 16827.0 704.293   1
  -6  -7   1 16889.4 748.259   6
   6   7   0-30.1056 65.6739   1
  -6  -7   0-6.38809 71.8106   4
   6  -7   0 5.49971 88.7011   1
   6  -7   1 12394.0 728.723   1
   6   7   1 11860.4 654.433   1
  -6  -7  -1 12817.9 686.774   4
   6   7   2 3511.61 352.988   1
   6  -7   2 2452.66 324.728   1
   6   7   3 206.477 102.460   1
   6  -7   3 141.798 77.9291   1
   6  -7   4 341.793 150.895   1
   6   7   4 363.750 167.145   1
   6   8  -9 2755.82 366.056   2
  -6  -8   9 2091.26 318.525   6
  -6   8   8 680.147 189.809   5
   6   8  -8 1007.45 210.292   2
   6  -8  -8 715.402 192.763   7
  -6  -8   8 797.826 192.771   6
  -6   8   7 2456.66 325.561   5
   6   8  -7 2434.39 321.590   2
   6  -8  -7 2601.20 328.951   7
  -6  -8   7 2778.58 329.657   6
  -6  -8   6 628.982 148.204   6
  -6   8   6 749.516 171.545   5
   6  -8  -6 591.949 154.339   7
   6   8  -6 595.429 161.488   2
  -6  -8   5 591.805 128.908   6
  -6   8   5 725.319 153.711   5
   6  -8  -5 867.426 164.808   7
   6   8  -5 715.153 155.518   2
  -6   8   4 2316.88 241.849   5
   6  -8  -4 2344.80 255.273   7
  -6  -8   4 2427.82 299.503   4
  -6  -8   4 2418.26 260.356   6
   6   8  -4 2141.13 270.718   2
  -6   8   3 15803.3 650.196   5
   6   8  -3 14217.5 754.036   2
   6  -8  -3 15452.7 605.374   2
  -6  -8   3 15151.6 793.465   4
   6   8  -3 15224.2 559.701   1
  -6  -8   3 15003.6 712.805   6
  -6   8   2 12747.3 500.556   5
   6   8  -2 11068.8 659.883   2
  -6  -8   2 12124.9 689.066   4
   6   8  -2 12204.2 522.056   1
  -6  -8   2 11978.0 610.500   6
   6   8  -1 38658.9 1460.05   2
   6   8  -1 41355.8 1304.26   1
  -6  -8   1 42280.2 1492.45   4
  -6  -8   1 39468.7 1376.77   6
   6   8   0 38.3278 46.7753   1
  -6  -8   0 312.194 105.865   4
   6  -8   1 1208.53 221.518   1
  -6  -8  -1 1599.34 225.894   4
   6   8   1 1334.07 206.096   1
   6  -8   2 195.929 113.554   1
   6   8   2 92.3206 85.3877   1
   6   8   3-14.3562 94.2173   1
   6  -8   3 108.578 80.2685   1
   6   8   4 3281.12 402.941   1
   6  -8   4 2905.19 386.657   1
   6   9  -9 0.30634 70.2958   2
  -6  -9   9 37.9484 94.4327   6
  -6   9   8-14.0508 89.6288   5
   6   9  -8 140.125 116.599   2
   6  -9  -8-61.6064 121.029   7
  -6  -9   8-1.62275 67.8659   6
  -6  -9   7 292.999 138.915   6
  -6   9   7 261.705 117.260   5
   6   9  -7 70.8878 79.6441   2
   6  -9  -7 214.345 117.870   7
  -6  -9   6 980.134 181.463   6
  -6   9   6 1102.93 207.713   5
   6  -9  -6 1154.21 208.809   7
   6   9  -6 673.349 167.078   2
  -6  -9   5 181.948 88.9819   6
  -6   9   5 12.3779 57.1999   5
   6  -9  -5 136.939 76.9195   7
   6   9  -5 78.4208 86.8951   2
  -6   9   4 2008.74 233.002   5
   6   9  -4 2243.84 290.903   2
  -6  -9   4 2078.73 245.908   6
  -6   9   3 16563.6 680.640   5
   6   9  -3 15270.7 794.337   2
   6  -9  -3 16612.6 619.068   2
  -6  -9   3 16254.8 837.738   4
  -6  -9   3 15697.8 756.627   6
   6   9  -2 2531.20 291.743   2
  -6   9   2 2528.88 198.291   5
   6   9  -2 2851.92 212.311   1
  -6  -9   2 2435.98 293.704   4
  -6  -9   2 2521.42 263.093   6
   6   9  -1 63.3844 53.8547   1
   6   9  -1 56.3673 70.2333   2
  -6  -9   1 52.8711 59.5492   6
  -6  -9   1 75.2287 85.6625   4
  -6  -9   0 145.918 87.2569   4
   6   9   0 189.597 75.5033   1
   6  -9   1 13239.1 775.095   1
   6   9   1 13851.8 709.219   1
  -6  -9  -1 13526.0 713.688   4
   6   9   2 6432.06 499.629   1
   6  -9   2 5750.73 508.500   1
   6   9   3 78.5997 94.7743   1
   6  -9   3-51.9369 62.0387   1
   6  -9   4 167.133 108.869   1
   6   9   4 53.4994 95.3751   1
  -6 -10   9 68.4908 98.7329   6
  -6  10   8 788.702 201.895   5
   6  10  -8 792.652 203.763   2
   6 -10  -8 844.104 208.920   7
  -6 -10   8 640.793 180.732   6
   6  10  -7 3749.37 412.498   2
  -6  10   7 2982.64 364.030   5
   6 -10  -7 3374.78 391.094   7
  -6 -10   7 3560.47 383.301   6
  -6 -10   6 688.582 161.458   6
  -6  10   6 647.168 155.486   5
   6 -10  -6 594.234 168.250   7
   6  10  -6 581.500 143.459   2
  -6 -10   5 1807.07 244.679   6
  -6  10   5 1889.00 240.309   5
   6  10  -5 2359.46 296.575   2
  -6  10   4 6573.42 434.682   5
   6  10  -4 6655.20 509.568   2
  -6 -10   4 6254.64 453.295   6
  -6 -10   3 271.330 101.000   6
  -6  10   3 416.118 96.0580   5
  -6 -10   3 496.373 142.828   4
   6  10  -3 442.495 127.107   2
   6  10  -2 387.055 120.617   2
  -6 -10   2 530.824 143.743   6
  -6  10   2 557.303 95.5638   5
  -6 -10   2 455.351 120.582   4
   6  10  -1 18059.7 901.722   2
   6  10  -1 19568.2 746.160   1
  -6 -10   1 18274.0 887.509   4
  -6 -10   1 18152.1 838.652   6
   6  10   0 267.411 126.381   2
  -6 -10   0 38.6863 64.3762   4
   6  10   0 101.477 85.3270   1
   6 -10   1 18259.8 946.983   1
   6  10   1 18049.0 842.734   1
  -6 -10  -1 18306.6 860.533   4
   6  10   2 2161.41 287.771   1
   6 -10   2 2113.83 309.981   1
   6 -10   3 959.526 214.927   1
   6  10   3 672.764 178.997   1
   6  10   4 1534.64 272.631   1
  -6 -11   8 113.069 110.503   6
  -6  11   8 81.1093 112.632   5
   6  11  -8 117.747 109.462   2
   6 -11  -8 10.9061 92.8102   7
  -6 -11   7 945.496 209.028   6
  -6  11   7 1261.37 246.557   5
   6  11  -7 1061.14 234.546   2
   6 -11  -7 945.492 228.095   7
  -6 -11   6 336.590 137.361   6
  -6  11   6 166.022 83.9272   5
   6 -11  -6 252.215 119.785   7
   6  11  -6 192.276 102.133   2
  -6 -11   5 544.421 148.647   6
  -6  11   5 573.273 144.476   5
   6  11  -5 867.666 193.872   2
  -6 -11   4 162.098 87.7146   6
  -6  11   4 156.080 82.7138   5
   6  11  -4 362.002 145.305   2
  -6  11   3 10919.7 549.249   5
   6  11  -3 11986.2 701.616   2
  -6 -11   3 11424.1 649.372   6
   6  11  -2 12641.1 719.956   2
  -6 -11   2 11514.2 689.310   4
  -6 -11   2 12139.2 656.784   6
   6  11  -1 811.883 181.607   2
  -6 -11   1 1117.23 201.051   6
   6  11  -1 693.932 124.372   1
  -6 -11   1 999.818 191.195   4
   6  11   0 22660.8 893.819   1
  -6 -11   0 22135.2 988.831   4
  -6 -11   0 22276.4 978.594   6
   6 -11   1 7152.32 568.063   1
   6  11   1 7612.71 503.981   1
  -6 -11  -1 7308.57 505.001   4
   6  11   2 1972.86 270.285   1
   6 -11   2 2057.30 299.500   1
   6  11   3 4775.19 456.614   1
   6 -11   3 4550.44 474.030   1
   6  11   4 207.843 95.1937   1
  -6 -12   8 201.655 140.716   6
  -6  12   8-108.493 123.893   5
   6  12  -8 22.6415 91.4234   2
  -6 -12   7 785.736 189.304   6
  -6  12   7 1390.40 256.463   5
   6 -12  -7 1442.77 266.331   7
   6  12  -7 1549.69 272.702   2
  -6 -12   6 85.8743 100.826   6
  -6  12   6-36.2207 55.7731   5
   6  12  -6 64.7308 74.7177   2
  -6 -12   5 79.5710 72.2332   6
  -6  12   5-52.9689 75.6847   5
   6  12  -5 62.5653 91.3690   2
  -6  12   4 13235.1 678.892   5
   6  12  -4 14702.2 809.441   2
  -6 -12   4 13304.0 731.934   6
  -6 -12   3 1936.34 257.299   6
  -6  12   3 2087.74 223.600   5
   6  12  -3 1770.87 254.624   2
  -6 -12   2 50.9778 75.4968   6
  -6 -12   2 100.678 94.6090   4
   6  12  -2-75.0992 96.6318   2
   6  12  -1 10585.3 671.555   2
  -6 -12   1 10487.5 646.404   4
  -6 -12   1 10423.7 627.208   6
   6  12   0 183.017 92.1806   2
  -6 -12   0 175.416 103.582   6
   6  12   0 298.906 96.3345   1
  -6 -12   0 307.287 102.217   4
   6  12   1 2309.83 263.769   1
   6 -12   1 2492.77 326.291   1
  -6 -12  -1 2231.97 272.550   4
   6  12   2 209.447 107.950   1
   6 -12   2 293.757 137.734   1
   6  12   3 3947.28 414.251   1
   6 -12   3 4807.53 498.769   1
   6  12   4 1280.02 252.243   1
  -6 -13   8-20.2830 90.9531   6
  -6  13   8-33.9899 73.6016   5
   6  13  -7 3853.72 434.934   2
  -6  13   7 3705.53 416.501   5
  -6 -13   7 3003.77 371.179   6
  -6 -13   6 2340.72 311.439   6
  -6  13   6 1986.80 284.329   5
   6  13  -6 2511.56 336.879   2
  -6 -13   5 1697.58 256.959   6
  -6  13   5 1780.93 253.781   5
   6  13  -5 2091.31 301.034   2
  -6  13   4 6066.21 437.057   5
   6  13  -4 5665.71 493.511   2
  -6 -13   4 5655.34 463.803   6
  -6 -13   3 788.229 173.691   6
  -6  13   3 873.817 149.770   5
   6  13  -3 636.430 177.260   2
  -6 -13   2 1369.68 225.101   6
  -6 -13   2 2197.14 288.170   4
   6  13  -2 1979.78 277.845   2
   6  13  -1 4207.07 415.535   2
  -6 -13   1 5280.77 453.204   4
  -6 -13   1 4547.08 404.950   6
   6  13   0 49.5083 89.3015   2
  -6 -13   0-40.6987 85.9753   6
  -6 -13   0-28.2606 55.7068   4
   6 -13   1 2516.92 344.617   1
   6  13   1 2302.90 318.322   2
   6  13   1 3098.98 305.239   1
  -6 -13  -1 3274.61 326.193   4
   6  13   2 198.799 90.0001   1
   6 -13   2 129.452 68.2231   1
   6 -13   3 1602.47 287.731   1
   6  13   3 1397.45 251.831   1
   6  13   4 2349.02 343.291   1
  -6 -14   8 132.328 114.986   6
  -6 -14   7 181.105 103.803   6
  -6  14   7 48.3299 82.3328   5
   6  14  -7 76.6223 77.1527   2
   6  14  -6 5308.83 514.463   2
  -6  14   6 5837.20 497.051   5
  -6 -14   6 5602.05 501.492   6
  -6  14   5 10182.4 636.518   5
   6  14  -5 10027.5 684.187   2
  -6 -14   5 11189.5 700.847   6
  -6  14   4 3757.74 346.113   5
   6  14  -4 4388.86 440.719   2
  -6 -14   4 4451.32 413.257   6
  -6  14   3 3731.11 318.172   5
   6  14  -3 3916.97 404.308   2
  -6 -14   3 4321.82 404.033   6
   6  14  -2 11693.5 721.196   2
  -6 -14   2 11785.7 715.296   4
  -6 -14   2 10999.3 668.540   6
   6  14  -1 563.783 162.291   2
  -6 -14   1 509.926 144.419   6
  -6 -14   1 791.408 181.167   4
   6  14   0 71.0638 81.8454   2
  -6 -14   0 67.8546 54.5080   6
  -6 -14   0 88.6349 62.0828   4
   6  14   1 452.734 145.370   2
  -6 -14  -1 359.991 118.872   4
   6 -14   1 624.363 182.192   1
   6 -14   2 9244.06 682.082   1
   6  14   2 8300.21 570.916   1
   6 -14   3 2729.36 373.946   1
   6  14   3 1743.39 276.257   1
   6  14   4 3424.15 408.633   1
  -6 -15   7 1357.90 258.774   6
  -6  15   7 977.907 219.393   5
   6  15  -7 883.281 234.079   2
   6  15  -6 8003.85 646.748   2
  -6  15   6 7375.02 581.127   5
  -6 -15   6 8068.37 617.204   6
  -6  15   5 5241.89 452.087   5
   6  15  -5 5652.84 513.624   2
  -6 -15   5 5803.43 503.358   6
  -6  15   4 7315.50 499.674   5
   6  15  -4 7739.85 597.948   2
  -6 -15   4 6182.03 512.682   6
  -6 -15   3 34.2226 71.0042   6
  -6  15   3 30.9822 53.0687   5
   6  15  -3-106.935 129.283   2
   6  15  -2 2954.14 352.642   2
  -6 -15   2 3304.13 354.444   6
   6  15  -1 385.677 154.370   2
  -6 -15   1 236.860 116.022   6
  -6 -15   1 153.115 95.6288   4
   6  15   0 448.399 148.279   2
  -6 -15   0 585.557 154.203   6
  -6 -15   0 761.812 173.760   4
   6 -15   1 6902.89 581.050   1
   6  15   1 7655.79 602.295   2
  -6 -15  -1 7584.05 529.893   4
   6 -15   2 107.491 113.169   1
   6  15   2 332.552 150.263   2
   6  15   3 874.106 179.756   1
  -6 -16   7 166.963 120.964   6
  -6  16   7 727.990 199.840   5
  -6 -16   6 642.681 183.491   6
  -6  16   6 653.454 173.815   5
   6  16  -6 668.417 197.834   2
  -6  16   5 5157.03 449.590   5
   6  16  -5 5422.89 505.168   2
  -6 -16   5 6062.96 522.928   6
  -6 -16   4 1313.28 225.265   6
  -6  16   4 671.969 156.619   5
   6  16  -4 993.773 224.721   2
  -6  16   3 4880.71 381.276   5
   6  16  -3 5203.80 492.438   2
  -6 -16   3 4850.21 453.343   6
  -6 -16   2 2387.78 312.803   6
   6  16  -2 2385.32 324.010   2
  -6 -16   1 203.837 120.127   6
  -6 -16   1 50.2865 71.4878   4
   6  16  -1 174.560 95.9924   2
   6  16   0 39.2944 80.8655   2
  -6 -16   0 169.889 100.673   6
  -6 -16   0-32.7277 58.0053   4
   6  16   1-122.326 117.520   2
   6 -16   1-44.8099 105.801   1
   6  16   2 96.1683 85.1555   2
   6 -16   2 77.7158 83.2486   1
  -6  17   7 3849.98 449.949   5
   6  17  -6 3482.63 439.609   2
  -6  17   6 4085.12 429.839   5
  -6 -17   6 4145.11 455.621   6
  -6 -17   5 2072.13 306.430   6
  -6  17   5 1752.31 265.887   5
   6  17  -5 1933.78 305.782   2
  -6 -17   4 306.039 118.101   6
  -6  17   4 387.802 130.473   5
   6  17  -4 327.688 134.709   2
  -6 -17   3 1252.78 231.217   6
   6  17  -3 1259.91 251.604   2
  -6 -17   2 10.7149 63.9602   6
   6  17  -2 110.140 89.7065   2
   6  17  -1 3348.87 391.527   2
  -6 -17   1 2836.55 344.158   4
  -6 -17   1 3992.14 411.643   6
   6  17   0 9265.78 680.836   2
  -6 -17   0 9566.20 633.928   4
  -6 -17   0 9299.40 662.698   6
   6 -17   1 666.170 190.929   1
   6  17   1 477.213 163.494   2
   6  17   2 1277.58 255.360   2
   6 -17   2 1338.96 276.883   1
  -6  18   6 7709.97 613.408   5
  -6 -18   6 7762.45 642.908   6
  -6 -18   5 551.273 190.129   6
  -6  18   5 505.546 136.444   5
   6  18  -5 1019.77 234.224   2
  -6 -18   4 980.009 214.798   6
  -6  18   4 665.694 159.302   5
   6  18  -4 725.927 196.337   2
  -6 -18   3 286.558 117.576   6
   6  18  -3 186.730 103.469   2
  -6 -18   2 280.105 105.842   6
   6  18  -2 391.092 161.914   2
  -6 -18   1 1216.84 236.221   6
  -6 -18   1 1459.83 237.767   4
   6  18  -1 973.977 217.789   2
   6  18   0-26.2077 63.1821   2
  -6 -18   0 65.4218 90.4053   6
  -6 -18   0 143.030 110.762   4
   6  18   1 328.181 152.073   2
   6 -18   1 96.7708 94.4096   1
   6  18   2 65.6909 97.5947   2
  -6  19   6 2098.88 327.455   5
  -6  19   5 4225.45 431.899   5
   6  19  -5 4652.93 493.486   2
  -6 -19   5 4104.01 456.112   6
  -6 -19   4-4.75074 80.7998   6
  -6  19   4 344.018 120.370   5
   6  19  -4 224.229 147.132   2
  -6 -19   3 1725.31 283.488   6
   6  19  -3 1972.21 310.954   2
  -6 -19   2 2203.27 316.241   6
   6  19  -2 2362.69 343.489   2
  -6 -19   1 205.109 128.121   6
  -6 -19   1 14.0624 79.0527   4
   6  19  -1 55.9432 77.6896   2
  -6 -19   0 73.3524 96.3348   6
  -6 -19   0 387.899 144.318   4
   6  19   0 294.951 136.482   2
   6  19   1 67.5267 98.4784   2
   6 -19   1 311.311 128.698   1
  -6  20   6 5170.30 511.845   5
  -6  20   5 2712.68 353.375   5
  -6 -20   5 3033.47 397.741   6
  -6  20   4-11.7350 72.6875   5
   6  20  -4-75.2156 94.3071   2
  -6 -20   3 801.404 204.191   6
   6  20  -3 1448.29 276.520   2
  -6 -20   2-109.337 128.309   6
   6  20  -2 37.6575 97.0376   2
  -6 -20   1 1285.47 249.461   6
  -6 -20   1 1003.21 216.621   4
   6  20  -1 775.492 210.060   2
  -6 -20   0 1374.22 259.455   6
   6  20   0 1195.61 253.174   2
   6  20   1 521.497 184.503   2
  -6  21   5-244.396 119.385   5
  -6 -21   4 129.154 125.010   6
  -6 -21   3 337.956 133.574   6
   6  21  -3 236.847 109.401   2
  -6 -21   2 1858.19 297.696   6
   6  21  -2 1974.50 329.782   2
  -6 -21   1 216.338 116.006   6
   6  21  -1 287.151 142.353   2
   6  21   0 931.330 223.509   2
  -6  22   5 5181.34 498.669   5
  -7   0   8-98.3418 132.349   5
   7   0  -8-12.4935 87.4634   7
  -7   0   8 29.0486 64.0987   4
  -7   0   7 31477.0 1319.26   5
  -7   0   7 30819.5 1318.53   4
   7   0  -7 27774.5 1251.69   7
  -7   0   6 24.7377 69.4617   5
   7   0  -6 4.58027 61.9275   7
   7   0  -6 70.2001 71.2684   2
  -7   0   6-91.2081 105.595   4
   7   0  -5 38897.9 1386.04   2
  -7   0   5 39024.0 1397.91   5
  -7   0   5 39251.4 1517.14   4
   7   0  -5 38598.6 1377.61   7
   7   0  -4-43.7067 74.3245   7
  -7   0   4 96.1978 104.111   4
   7   0  -4 17.3735 53.6371   2
   7   0  -3 4404.71 366.762   2
  -7   0   3 3971.69 396.191   4
   7   0  -3 3972.99 278.600   7
   7   0  -2 0.53939 54.3098   1
  -7   0   2 122.256 78.3538   4
   7   0  -1 17443.9 831.400   1
   7   0   0 152.984 104.376   1
   7   0   1 9111.20 618.384   1
   7   0   2-55.0664 95.8114   1
   7   0   3 504.356 157.891   1
  -7   1   8 3735.06 426.959   5
  -7  -1   8 3770.33 434.708   5
  -7   1   8 3647.68 399.526   4
  -7  -1   8 5087.76 482.427   4
   7  -1  -8 3641.96 419.245   7
   7   1  -8 3566.27 414.805   7
   7   1  -7 3976.16 369.052   2
  -7   1   7 3259.61 371.477   5
  -7  -1   7 3783.74 396.924   5
  -7   1   7 2766.42 347.322   4
  -7  -1   7 3311.52 390.411   4
   7  -1  -7 3124.74 358.480   7
   7   1  -7 2889.40 340.193   7
  -7   1   6 42.7902 67.4016   5
  -7  -1   6 0.00000 74.2510   5
   7  -1  -6-40.0026 80.6261   7
   7   1  -6-60.1068 62.5680   7
   7  -1  -6 121.859 76.5591   2
  -7   1   6-99.2909 103.752   4
   7   1  -6 25.5438 60.9409   2
  -7  -1   6-16.9521 71.4437   4
  -7   1   5 114.952 68.5664   5
  -7  -1   5 198.251 96.0528   5
   7  -1  -5 249.688 104.480   7
   7   1  -5 176.651 62.4295   7
  -7   1   5 453.351 153.397   4
  -7  -1   5 348.398 152.102   4
   7  -1  -5 391.492 127.310   2
   7   1  -5 389.929 122.309   2
  -7   1   4 8954.04 493.472   5
   7   1  -4 7088.11 486.578   2
   7  -1  -4 7845.01 489.920   2
  -7   1   4 7557.71 561.364   4
  -7  -1   4 6977.02 540.188   4
   7  -1  -4 7710.20 459.446   7
   7   1  -4 8549.02 472.618   7
   7   1  -3 64.9425 60.6651   2
   7  -1  -3 1.92290 55.9252   2
   7  -1  -3 50.8027 34.9910   7
   7   1  -3 9.62357 51.9153   7
  -7   1   3-7.18079 91.9337   4
  -7  -1   3 84.8806 65.6462   4
   7   1  -2 123.878 70.0905   2
   7  -1  -2 89.9631 63.0203   2
   7   1  -2 208.004 76.2429   1
   7  -1  -1 6517.01 480.512   1
   7   1  -1 7039.61 482.976   1
   7   1   0 4399.60 395.812   1
   7  -1   0 4385.37 404.225   1
   7   1   1 198.171 91.3027   1
   7  -1   1 357.933 143.279   1
   7   1   2 261.364 107.192   1
   7  -1   2 379.186 138.781   1
   7   1   3 328.823 135.440   1
   7  -1   3 246.651 126.480   1
  -7   2   8 1948.84 305.287   5
  -7  -2   8 1392.89 271.474   5
   7  -2  -8 2030.78 312.865   7
   7   2  -8 1281.17 241.773   7
  -7   2   8 1721.98 270.492   4
  -7  -2   8 1823.35 284.463   4
   7   2  -7 4908.23 421.273   2
  -7   2   7 5074.74 457.179   5
  -7  -2   7 4010.87 449.473   5
  -7   2   7 4800.31 447.920   4
   7  -2  -7 3831.01 404.311   7
  -7  -2   7 4400.43 445.093   4
   7   2  -7 3948.94 396.587   7
  -7   2   6 183.371 119.159   5
  -7  -2   6 367.318 138.158   5
   7  -2  -6 374.873 126.278   7
   7   2  -6 117.620 62.0567   7
  -7   2   6 277.661 117.654   4
   7   2  -6 380.410 108.770   2
  -7  -2   6 208.581 108.393   4
   7  -2  -5 11919.4 614.591   2
   7   2  -5 12477.2 676.908   2
  -7   2   5 11980.2 641.492   5
  -7   2   5 12901.4 745.876   4
   7  -2  -5 12032.4 644.408   7
  -7  -2   5 12091.7 737.111   4
   7   2  -5 10706.4 602.017   7
  -7   2   4 74.2185 65.1775   5
   7  -2  -4 64.3153 45.6584   7
  -7   2   4-32.7101 96.7943   4
   7   2  -4 62.1738 48.1478   7
  -7  -2   4 21.7039 76.6854   4
   7   2  -4 65.1967 72.2154   2
   7  -2  -4 142.831 78.8920   2
   7   2  -3 8429.52 549.896   2
   7  -2  -3 9423.28 540.711   2
  -7   2   3 9482.43 625.856   4
   7  -2  -3 9365.35 458.435   7
  -7  -2   3 9151.88 614.407   4
   7   2  -2 10609.7 583.373   1
   7   2  -2 10469.9 620.401   2
  -7  -2   2 10973.0 678.805   4
   7   2  -1 189.087 85.4062   1
  -7  -2   1 186.536 99.2813   4
   7  -2  -1 85.6094 86.3811   1
   7  -2   0 1110.08 210.199   1
   7   2   0 893.148 177.421   1
   7  -2   1 2486.83 317.533   1
   7   2   1 1961.41 268.153   1
   7   2   2 1450.63 254.878   1
   7  -2   2 1368.94 242.682   1
   7   2   3 572.493 172.452   1
   7  -2   3 828.472 206.679   1
  -7  -3   9 4769.41 485.559   4
  -7   3   8 682.122 202.932   5
  -7  -3   8 1132.85 249.093   5
   7  -3  -8 809.076 214.009   7
  -7   3   8 692.157 178.962   4
   7   3  -8 511.314 172.335   7
  -7  -3   8 1068.73 232.680   4
   7   3  -7 25787.2 1122.13   2
  -7   3   7 25696.1 1162.19   5
  -7  -3   7 24952.8 1176.43   5
  -7   3   7 25892.1 1165.27   4
   7  -3  -7 24644.2 1151.25   7
  -7  -3   7 25438.6 1194.63   4
   7   3  -7 24910.6 1136.71   7
   7   3  -6 3765.37 357.838   2
  -7   3   6 3485.51 359.105   5
  -7   3   6 4071.76 405.373   4
   7  -3  -6 4362.40 400.616   7
  -7  -3   6 4385.85 437.251   4
   7   3  -6 3972.92 371.880   7
   7  -3  -5 18477.3 790.240   2
   7   3  -5 17777.9 868.417   2
  -7   3   5 19256.2 846.365   5
  -7   3   5 17932.0 923.588   4
   7  -3  -5 18846.6 853.915   7
  -7  -3   5 17366.7 928.879   4
   7   3  -5 18468.2 822.725   7
  -7  -3   4 910.733 135.292   6
  -7   3   4 962.913 151.854   5
   7  -3  -4 733.483 131.723   7
  -7   3   4 659.928 161.407   4
   7   3  -4 716.870 123.167   7
  -7  -3   4 679.405 185.923   4
   7   3  -4 742.345 161.517   2
   7  -3  -4 922.967 150.844   2
   7   3  -3 367.055 90.6443   1
   7   3  -3 267.351 81.0861   2
   7  -3  -3 437.838 112.622   2
  -7  -3   3 413.804 93.6879   6
   7  -3  -3 193.750 70.0152   7
  -7  -3   3 391.816 132.691   4
   7   3  -2 434.914 111.150   1
   7   3  -2 662.419 148.887   2
  -7  -3   2 676.705 162.360   4
   7  -3  -1 3150.18 331.281   1
  -7  -3   1 2783.94 325.113   4
   7   3  -1 2482.96 275.337   1
   7   3   0 102.733 77.1703   1
   7  -3   0 233.442 117.452   1
   7   3   1 9815.17 636.361   1
   7  -3   1 10513.6 691.057   1
   7   3   2 935.068 194.569   1
   7  -3   2 1080.30 216.094   1
   7  -3   3-45.8855 116.687   1
   7   3   3 251.850 140.072   1
  -7  -4   9 1624.33 286.892   4
  -7   4   8 1281.52 248.037   5
  -7  -4   8 1759.97 305.853   5
   7   4  -8 1826.63 273.158   2
   7  -4  -8 947.186 216.081   7
  -7   4   8 1268.12 226.561   4
   7   4  -8 1161.44 243.775   7
  -7  -4   8 1447.90 261.743   4
  -7   4   7 819.347 185.538   5
   7   4  -7 836.816 188.514   2
   7  -4  -7 670.569 164.577   7
  -7   4   7 826.087 186.015   4
   7   4  -7 646.783 165.448   7
  -7  -4   7 1113.28 245.196   4
  -7   4   6 1621.98 237.444   5
   7  -4  -6 1812.56 254.660   7
  -7   4   6 1753.07 258.758   4
   7   4  -6 1994.88 259.992   2
  -7  -4   6 1853.35 285.605   4
  -7  -4   5 67.3395 63.9690   6
  -7   4   5-89.6993 87.8509   5
   7  -4  -5-86.1003 91.1714   7
  -7   4   5-46.4838 81.5411   4
  -7  -4   5-84.5152 109.894   4
   7   4  -5 37.8669 94.8054   2
  -7  -4   4 121.476 66.2605   6
  -7   4   4 140.745 74.6297   5
   7  -4  -4 165.092 71.2541   7
   7   4  -4 153.869 62.1146   7
  -7  -4   4 271.801 121.640   4
   7   4  -4 168.474 79.1948   2
   7  -4  -4 155.257 66.0059   2
   7   4  -3 1946.66 261.368   2
   7   4  -3 1942.00 210.640   1
   7  -4  -3 2136.71 236.544   2
  -7  -4   3 1874.91 275.213   4
  -7  -4   3 1816.03 200.409   6
   7   4  -2 5003.81 421.556   2
  -7  -4   2 5393.19 459.225   4
  -7  -4   2 4523.98 325.779   6
   7   4  -2 5319.39 378.482   1
   7   4  -1 1753.81 224.406   1
  -7  -4   1 1742.23 254.650   4
   7  -4  -1 1721.52 255.380   1
   7  -4   0 4090.75 401.493   1
   7   4   0 4040.75 359.487   1
   7   4   1 2239.75 290.219   1
   7  -4   1 2800.89 345.894   1
   7   4   2 2742.25 341.544   1
   7  -4   2 2076.19 309.571   1
   7  -4   3 752.566 198.280   1
   7   4   3 788.759 199.296   1
  -7  -5   9 7354.99 623.726   4
  -7   5   8 428.774 144.836   5
   7   5  -8 500.957 162.848   2
   7  -5  -8 347.367 146.323   7
  -7  -5   8 592.182 193.808   4
   7   5  -7 3200.84 365.572   2
  -7   5   7 3962.64 402.227   5
  -7   5   7 3680.71 387.725   4
   7  -5  -7 3018.26 365.890   7
  -7  -5   7 3362.43 402.830   4
   7   5  -6 4944.12 433.315   2
  -7   5   6 5394.58 439.191   5
  -7   5   6 4510.29 427.167   4
   7  -5  -6 4765.69 436.955   7
  -7  -5   6 5252.18 486.118   4
  -7  -5   6 4824.98 383.358   6
  -7  -5   5 415.149 110.199   6
  -7   5   5 468.357 122.327   5
   7  -5  -5 447.444 123.297   7
  -7  -5   5 503.942 166.688   4
   7   5  -5 822.298 182.241   2
  -7  -5   4 1295.69 181.263   6
  -7   5   4 1257.69 175.005   5
   7  -5  -4 1412.25 193.888   7
  -7  -5   4 1171.83 221.846   4
   7   5  -4 873.386 174.567   2
   7  -5  -4 1450.78 181.910   2
   7   5  -3 10284.8 520.122   1
   7   5  -3 10504.3 637.933   2
   7  -5  -3 10600.6 555.739   2
  -7  -5   3 9761.47 653.897   4
  -7  -5   3 9673.40 515.588   6
   7   5  -2 6356.40 491.122   2
  -7  -5   2 5918.91 491.084   4
   7   5  -2 6143.07 410.088   1
  -7  -5   2 6724.35 414.792   6
   7  -5  -1 5863.74 470.340   1
   7   5  -1 5669.99 462.724   2
  -7  -5   1 5536.62 468.564   4
   7   5  -1 5288.56 395.565   1
   7   5   0 12.1578 49.7481   1
  -7  -5   0-1.63389 67.7641   4
   7   5   1 6079.86 481.572   1
   7  -5   1 6219.43 528.026   1
   7  -5   2 798.547 197.092   1
   7   5   2 1043.84 214.814   1
   7   5   3 3127.80 395.303   1
   7  -5   3 3304.90 411.408   1
  -7  -6   9 1912.41 312.033   4
  -7   6   8 1923.55 303.130   5
   7   6  -8 2017.77 304.345   2
   7  -6  -8 2271.87 330.957   7
  -7  -6   8 1701.85 298.881   4
   7   6  -7 4245.69 428.084   2
  -7   6   7 4249.05 418.133   5
   7  -6  -7 4478.37 441.623   7
  -7  -6   7 4189.84 454.801   4
  -7  -6   6 206.064 90.1709   6
  -7   6   6 155.699 69.1104   5
   7  -6  -6 346.167 138.513   7
   7   6  -6 153.768 79.5965   2
  -7  -6   6 88.5622 73.3469   4
  -7  -6   5 459.378 113.383   6
  -7   6   5 358.175 106.518   5
   7  -6  -5 519.259 135.867   7
  -7  -6   5 803.688 188.728   4
   7   6  -5 512.848 146.957   2
  -7  -6   4 1577.31 205.284   6
  -7   6   4 1626.99 196.562   5
   7  -6  -4 1703.13 214.726   7
  -7  -6   4 1646.52 266.895   4
   7   6  -4 1736.39 256.219   2
   7  -6  -3-34.9527 50.1257   2
  -7  -6   3-11.0525 41.5278   6
   7   6  -3-32.2758 46.1602   1
  -7  -6   3 13.9926 83.2675   4
   7   6  -3-44.6797 100.789   2
   7   6  -2 491.657 140.191   2
  -7  -6   2 264.066 90.0765   6
  -7  -6   2 296.266 114.730   4
   7   6  -2 414.992 104.584   1
   7   6  -1 388.233 128.874   2
   7   6  -1 666.889 131.147   1
  -7  -6   1 555.373 154.114   4
   7  -6   0 6118.78 502.748   1
  -7  -6   0 5614.42 473.915   4
   7   6   0 5567.46 429.668   1
   7   6   1 0.88899 54.7809   1
   7  -6   1-15.1053 83.1458   1
   7   6   2 265.808 117.481   1
   7  -6   2 770.015 209.336   1
   7   6   3 3972.76 446.346   1
   7  -6   3 5027.51 503.218   1
   7   7  -9 5304.83 511.851   2
  -7   7   8 987.601 226.772   5
   7   7  -8 1140.74 235.965   2
   7  -7  -8 1368.00 266.470   7
  -7  -7   8 1277.35 259.371   4
  -7  -7   7 105.008 88.0762   6
  -7   7   7-55.9266 89.8229   5
   7   7  -7 105.908 112.506   2
   7  -7  -7 3.75683 70.7350   7
  -7  -7   7 62.7439 60.4884   4
  -7  -7   6 1283.97 206.044   6
  -7   7   6 906.155 187.066   5
   7  -7  -6 804.505 179.803   7
   7   7  -6 1440.13 232.249   2
  -7  -7   6 894.883 209.040   4
  -7  -7   5 413.632 108.724   6
  -7   7   5 438.986 112.130   5
   7  -7  -5 400.109 128.690   7
  -7  -7   5 425.987 151.202   4
   7   7  -5 459.771 147.931   2
  -7   7   4 3002.45 271.479   5
   7   7  -4 2989.81 336.795   2
  -7  -7   4 2917.70 353.569   4
  -7  -7   4 2908.45 288.622   6
   7   7  -3 2813.80 329.100   2
   7  -7  -3 3170.33 275.240   2
  -7  -7   3 2595.13 323.905   4
  -7  -7   3 3159.23 291.139   6
   7   7  -2 61.0572 81.3362   2
  -7  -7   2 97.3899 76.7910   6
   7   7  -2-35.2925 44.8169   1
  -7  -7   2 5.33924 89.0168   4
   7   7  -1 1015.57 207.289   2
   7   7  -1 1778.93 214.184   1
  -7  -7   1 1288.32 227.517   4
   7  -7   0 2251.35 310.796   1
  -7  -7   0 2663.18 320.440   4
   7   7   0 2967.99 303.015   1
   7  -7   1 43.9981 107.939   1
   7   7   1 276.833 103.627   1
   7  -7   2 1691.83 287.467   1
   7   7   2 1292.27 236.055   1
   7   7   3 2023.54 318.795   1
   7   8  -8 5258.36 509.679   2
  -7   8   8 5920.58 540.762   5
   7  -8  -8 5230.79 523.804   7
  -7  -8   8 5071.58 519.386   4
  -7  -8   7 962.854 197.749   6
  -7   8   7 769.509 180.818   5
   7   8  -7 989.933 217.998   2
   7  -8  -7 1240.13 244.593   7
  -7  -8   7 860.723 221.370   4
  -7  -8   6 138.626 59.7409   6
  -7   8   6 147.392 91.6540   5
   7  -8  -6 228.545 74.8568   7
   7   8  -6 192.958 112.730   2
  -7  -8   6 212.580 117.069   4
  -7   8   5 3528.64 330.593   5
   7   8  -5 4018.67 403.614   2
   7  -8  -5 3296.96 337.570   7
  -7  -8   5 3613.98 404.600   4
  -7  -8   5 3501.67 332.995   6
  -7  -8   4-58.2694 74.6924   6
  -7   8   4 133.984 69.5656   5
  -7  -8   4-71.9035 95.5286   4
   7   8  -4-57.3398 91.0116   2
   7   8  -3 2711.55 324.807   2
  -7  -8   3 3182.72 361.617   4
  -7  -8   3 2615.59 273.565   6
   7   8  -2 1224.82 228.982   2
  -7  -8   2 1136.61 190.191   6
  -7  -8   2 1110.39 222.060   4
   7   8  -1 75.9420 103.237   2
   7   8  -1 36.8335 42.2526   1
  -7  -8   1 110.587 75.2272   4
   7   8   0 32.5114 60.9349   1
   7  -8   0 91.6850 80.1438   1
  -7  -8   0 44.5589 80.7828   4
   7   8   1 3770.02 375.628   1
   7  -8   1 3971.96 426.218   1
   7  -8   2 293.207 125.402   1
   7   8   2 483.841 152.126   1
   7   8   3 188.412 111.596   1
  -7   9   8 31.3216 75.2569   5
   7   9  -8 20.0253 73.5882   2
   7  -9  -8-5.72789 92.8767   7
  -7  -9   8 61.5766 64.5876   4
  -7  -9   7 1526.73 248.749   6
  -7   9   7 957.230 204.802   5
   7  -9  -7 1029.55 205.648   7
   7   9  -7 1032.42 228.375   2
  -7  -9   7 1173.40 244.248   4
  -7   9   6 2158.03 285.145   5
   7  -9  -6 2416.68 312.594   7
   7   9  -6 2190.17 302.760   2
  -7  -9   6 2649.64 353.482   4
  -7  -9   6 2728.27 321.710   6
  -7  -9   5 212.758 104.009   6
  -7   9   5 59.2821 57.0919   5
  -7  -9   5-102.940 99.4514   4
   7   9  -5 76.6484 84.7288   2
  -7  -9   4 1344.66 206.296   6
  -7  -9   4 939.155 203.174   4
   7   9  -4 739.452 169.885   2
  -7  -9   3 38.5859 48.3501   6
  -7  -9   3 453.364 155.972   4
   7   9  -3 357.388 125.065   2
   7   9  -2 1546.64 247.501   2
  -7  -9   2 1401.66 212.583   6
  -7  -9   2 909.887 194.062   4
   7   9  -1 32.2094 99.4539   2
  -7  -9   1 7.11506 51.0194   6
  -7  -9   1-24.5721 64.0962   4
   7  -9   0 3829.33 410.858   1
   7   9   0 3617.72 401.092   2
   7   9   0 4446.24 370.095   1
  -7  -9   0 4083.43 402.440   4
   7  -9   1 3171.35 386.857   1
   7   9   1 2924.68 333.803   1
   7  -9   2 418.562 153.188   1
   7   9   2 317.215 121.755   1
   7   9   3 2185.27 334.809   1
  -7 -10   8 64.2974 74.1935   6
  -7  10   8 147.127 110.654   5
   7  10  -8-22.5976 76.1675   2
  -7 -10   7-73.8505 77.6238   6
  -7  10   7 68.9927 90.9234   5
   7 -10  -7-12.6422 98.0905   7
   7  10  -7 4.74247 82.4154   2
  -7 -10   7-22.8155 75.4493   4
   7  10  -6 4325.20 442.136   2
  -7  10   6 4855.99 436.675   5
   7 -10  -6 5327.35 472.019   7
  -7 -10   6 4561.98 480.303   4
  -7 -10   6 4915.72 439.212   6
  -7  10   5 2467.57 284.148   5
  -7 -10   5 3001.79 374.906   4
   7  10  -5 2125.49 307.291   2
  -7 -10   5 2521.91 300.371   6
  -7 -10   4 670.844 158.624   6
  -7 -10   4 523.519 165.438   4
   7  10  -4 824.613 199.105   2
  -7 -10   3 94.5136 68.7227   6
  -7 -10   3 150.183 100.120   4
   7  10  -3 26.7027 79.8311   2
   7  10  -2 1314.10 238.736   2
  -7 -10   2 1475.77 218.339   6
  -7 -10   2 1020.90 214.167   4
   7  10  -1 5.77547 101.351   2
  -7 -10   1-5.47733 60.3707   6
  -7 -10   1 34.8758 67.3378   4
   7 -10   0 56.8010 70.6091   1
   7  10   0-36.9722 85.6326   2
  -7 -10   0 40.9243 85.7987   4
   7  10   0 46.2674 69.1899   1
   7 -10   1 438.087 151.989   1
  -7 -10  -1 431.455 138.724   4
   7  10   1 278.153 109.543   1
   7 -10   2 159.931 109.858   1
   7  10   2 51.4083 62.7034   1
   7  10   3 772.045 202.027   1
  -7 -11   8 381.878 141.004   6
  -7  11   8 284.443 128.934   5
  -7 -11   7 988.332 194.483   6
  -7  11   7 638.529 172.124   5
   7 -11  -7 445.525 154.114   7
   7  11  -7 886.948 219.858   2
  -7 -11   6 1000.30 203.848   6
  -7  11   6 751.192 180.648   5
   7  11  -6 733.627 193.178   2
  -7 -11   6 1168.24 252.966   4
  -7 -11   5 61.9970 66.3457   6
  -7  11   5-10.1313 66.9765   5
   7  11  -5 72.1866 76.8634   2
  -7 -11   5 0.00000 98.0938   4
  -7 -11   4 1746.93 249.182   6
  -7 -11   4 1976.42 304.342   4
   7  11  -4 1710.12 278.331   2
  -7 -11   3 169.065 79.5679   6
  -7 -11   3 276.965 121.303   4
   7  11  -3 83.1244 99.8837   2
   7  11  -2 62.8648 92.0372   2
  -7 -11   2 199.292 102.003   6
  -7 -11   2 204.767 114.903   4
   7  11  -1 3403.06 392.664   2
  -7 -11   1 3685.74 390.763   4
  -7 -11   1 3402.38 349.362   6
   7  11   0 737.388 191.834   2
   7 -11   0 360.600 131.933   1
  -7 -11   0 368.693 132.276   4
   7 -11   1-57.4273 114.610   1
   7  11   1 0.66857 70.7346   1
  -7 -11  -1-70.4356 77.9787   4
   7 -11   2 113.659 100.610   1
   7  11   2 2.34034 62.0035   1
   7  11   3 778.447 203.957   1
  -7 -12   8 777.115 214.625   6
  -7 -12   7 103.528 83.7765   6
  -7  12   7 8.83782 80.1284   5
   7  12  -7 279.912 131.387   2
  -7 -12   6 1443.55 247.543   6
  -7  12   6 1546.10 243.510   5
   7  12  -6 1580.79 269.227   2
  -7 -12   5 1282.00 228.545   6
  -7  12   5 1366.35 216.114   5
   7  12  -5 1594.96 276.099   2
  -7 -12   5 1487.59 270.659   4
  -7 -12   4 163.010 110.752   6
  -7 -12   4 169.617 100.560   4
   7  12  -4 152.622 93.6643   2
  -7 -12   3 31.8935 51.7570   6
  -7 -12   3 106.500 100.906   4
   7  12  -3 132.560 119.999   2
  -7 -12   2-55.5353 57.3909   6
  -7 -12   2-11.6508 74.8917   4
   7  12  -2 1.89253 78.8403   2
   7  12  -1 1698.64 280.703   2
  -7 -12   1 1662.40 251.614   6
  -7 -12   1 1318.46 235.465   4
   7 -12   0 184.446 95.4936   1
  -7 -12   0 213.655 105.801   4
   7  12   1 1870.46 304.439   2
   7 -12   1 1685.61 294.150   1
  -7 -12  -1 2152.32 286.400   4
   7  12   2 231.324 117.475   1
   7  12   3 917.691 214.903   1
  -7 -13   8 947.840 233.847   6
  -7 -13   7 107.948 65.3890   6
  -7  13   7 55.7128 71.4403   5
   7  13  -7 291.354 136.332   2
  -7 -13   6 335.974 134.270   6
  -7  13   6 464.726 148.935   5
   7  13  -6 215.658 116.465   2
  -7 -13   5 649.199 157.219   6
  -7  13   5 736.684 168.840   5
   7  13  -5 678.115 202.350   2
   7  13  -4 4524.52 468.333   2
  -7 -13   4 4385.61 460.270   4
  -7 -13   4 5098.22 451.611   6
  -7 -13   3 48.0398 76.9645   6
  -7 -13   3 29.1974 80.7103   4
   7  13  -3 102.990 77.8683   2
  -7 -13   2 47.2313 76.9438   6
  -7 -13   2 24.4060 69.8441   4
   7  13  -2 55.1267 98.7379   2
   7  13  -1-18.6845 98.7374   2
  -7 -13   1 8.52584 64.4705   6
  -7 -13   1-207.188 107.492   4
   7  13   0 550.064 176.162   2
   7 -13   0 671.225 190.397   1
  -7 -13   0 912.630 196.633   4
   7  13   1 88.6827 76.6299   2
   7 -13   1 191.811 128.553   1
  -7 -14   7 417.168 155.411   6
  -7  14   7 136.369 72.2512   5
  -7 -14   6 95.0601 88.3407   6
  -7  14   6 149.232 113.754   5
   7  14  -6 195.462 112.747   2
  -7 -14   5 760.222 181.769   6
   7  14  -5 414.142 149.845   2
  -7 -14   4 218.690 102.711   6
  -7 -14   4-42.5331 70.5128   4
   7  14  -4 171.569 123.399   2
  -7 -14   3 90.3073 70.9911   6
  -7 -14   3 59.4314 71.7365   4
   7  14  -3-58.7833 111.845   2
  -7 -14   2 459.730 135.809   6
  -7 -14   2 307.426 150.657   4
   7  14  -2 6.55365 81.3828   2
   7  14  -1 325.422 123.471   2
  -7 -14   1 308.040 131.942   6
  -7 -14   1 286.611 130.365   4
   7  14   0-52.5697 70.7945   2
  -7 -14   0 59.6830 77.0694   4
   7  14   1 1824.65 306.723   2
   7 -14   1 1696.81 307.044   1
  -7 -15   7 2388.12 345.926   6
  -7  15   7 2331.85 346.613   5
   7  15  -6 5084.43 515.815   2
  -7  15   6 4955.08 466.085   5
  -7 -15   6 4970.21 490.390   6
  -7 -15   5 141.048 116.616   6
   7  15  -5 74.8737 103.566   2
  -7 -15   4 479.137 158.496   6
   7  15  -4 643.508 191.686   2
  -7 -15   3 207.589 105.198   6
  -7 -15   3 122.484 104.790   4
   7  15  -3 214.112 137.354   2
  -7 -15   2 48.3846 80.4509   6
  -7 -15   2 121.464 107.104   4
   7  15  -1 4023.73 447.915   2
  -7 -15   1 4403.62 446.848   4
  -7 -15   1 4324.68 431.578   6
   7  15   0 1931.88 313.296   2
  -7 -15   0 1314.20 238.234   4
   7  15   1 339.400 135.722   2
  -7  16   7 666.747 192.615   5
  -7 -16   6 2160.74 331.328   6
  -7  16   6 2203.62 311.908   5
  -7 -16   5 425.695 150.040   6
   7  16  -5 403.514 150.068   2
  -7 -16   4 1354.15 247.763   6
   7  16  -4 1470.96 281.313   2
  -7 -16   3 725.137 185.128   6
  -7 -16   3 697.343 186.875   4
   7  16  -3 229.401 86.1309   2
  -7 -16   2 2139.77 306.021   6
  -7 -16   2 2266.84 327.997   4
   7  16  -2 2203.17 325.768   2
  -7 -16   1 1107.28 224.918   6
  -7 -16   1 1118.40 230.113   4
   7  16  -1 1225.69 254.911   2
   7  16   0-69.9214 92.0627   2
  -7 -16   0 19.6264 71.2829   4
  -7 -17   6 1768.53 300.846   6
  -7 -17   5-54.1644 90.9980   6
  -7 -17   4-280.022 126.217   6
   7  17  -4 125.960 117.685   2
  -7 -17   3 2126.04 317.643   6
  -7 -17   3 2763.02 378.507   4
   7  17  -3 2551.63 370.125   2
  -7 -17   2 141.844 95.4095   6
  -7 -17   2 269.734 117.064   4
   7  17  -2 209.795 129.800   2
  -7 -17   1 39.9389 71.2232   6
  -7 -17   1 17.1954 91.9661   4
   7  17  -1 54.9044 93.4718   2
  -7 -17   0 743.566 180.669   4
  -7 -18   5 302.645 124.402   6
  -7 -18   4 5827.09 543.113   6
  -7 -18   3 1546.75 276.591   6
  -7 -18   3 1360.68 262.708   4
   7  18  -3 1976.14 329.751   2
  -7 -18   2 1378.22 271.342   6
  -7 -18   2 2195.01 327.830   4
   7  18  -2 1925.57 325.842   2
  -7 -18   1-0.89446 76.9735   6
  -7 -18   1-71.7071 99.4361   4
  -7 -19   4 4253.15 470.450   6
  -7 -19   3 209.583 113.887   6
  -7 -19   3 402.562 166.923   4
  -7 -19   2 5355.18 529.312   4
  -7 -19   2 4344.98 468.930   6
  -7 -19   1 847.495 209.008   6
  -7 -19   1 806.947 201.584   4
  -7 -20   2 74.0085 105.504   4
  -7 -20   1 26.0098 64.2029   4
  -8   0   8 3844.74 440.524   5
  -8   0   8 3847.64 437.082   4
   8   0  -8 3273.73 401.510   7
  -8   0   7-2.67826 84.8867   5
   8   0  -7-104.808 140.301   7
  -8   0   7-25.4303 74.2790   4
  -8   0   6 7017.99 539.412   5
  -8   0   6 6007.90 546.586   4
   8   0  -6 6555.60 496.717   7
  -8   0   5-9.08821 82.6171   4
   8   0  -5-105.560 78.6936   2
  -8   0   4 1919.64 298.639   4
   8   0  -4 1725.61 245.406   2
   8   0  -3 60.8239 73.6916   2
  -8   0   3-129.004 80.6298   4
   8   0  -3-76.0440 78.4839   1
   8   0  -2 919.858 183.116   2
   8   0  -2 1353.10 218.981   1
   8   0  -1-11.2189 66.9312   1
   8   0   0 4642.48 444.001   1
   8   0   1 40.9617 62.4988   1
   8   0   2 149.579 92.8937   1
  -8   1   8 142.578 72.2946   5
  -8  -1   8 100.837 95.7493   5
   8   1  -8-65.7748 112.870   7
  -8   1   8 40.8883 95.0422   4
  -8  -1   8 92.8322 93.5627   4
  -8   1   7 3019.32 360.951   5
  -8  -1   7 1943.79 319.433   5
   8   1  -7 2904.81 349.899   7
   8  -1  -7 2028.53 300.930   7
  -8   1   7 2528.51 350.421   4
  -8  -1   7 2684.04 366.974   4
  -8   1   6 205.460 108.950   5
   8  -1  -6 239.648 110.073   7
   8   1  -6 235.082 92.4006   7
  -8   1   6 396.662 138.162   4
  -8  -1   6 355.884 150.114   4
   8   1  -6 409.720 143.014   2
   8  -1  -5 3017.19 317.671   2
   8   1  -5 2889.32 327.445   2
  -8   1   5 3108.82 379.439   4
  -8  -1   5 3123.90 382.643   4
  -8   1   4 1617.35 277.256   4
  -8  -1   4 1677.36 279.712   4
   8   1  -4 1240.95 205.701   2
   8  -1  -4 1410.03 216.544   2
   8   1  -3 12268.4 674.161   1
   8   1  -3 11675.3 698.114   2
   8  -1  -3 12123.6 693.174   2
  -8  -1   3 11317.7 756.336   4
   8   1  -2 48.7049 73.3367   1
   8   1  -2 155.322 79.2249   2
   8  -1  -2 311.241 107.058   2
   8  -1  -2 187.107 92.3750   1
   8   1  -1 495.120 141.079   1
   8  -1  -1 483.992 137.882   1
   8  -1   0 277.412 126.907   1
   8   1   0 469.386 144.756   1
   8   1   1 1422.22 256.503   1
   8  -1   1 1373.89 245.581   1
   8   1   2 295.040 122.461   1
   8  -1   2-56.0581 100.930   1
  -8   2   8 206.945 95.7162   5
  -8  -2   8 342.464 146.584   5
   8  -2  -8 224.238 99.5859   7
  -8   2   8 172.869 91.6625   4
   8   2  -8 32.6929 101.323   7
  -8  -2   8 266.960 131.158   4
  -8   2   7 5641.86 500.018   5
  -8   2   7 5891.99 530.988   4
  -8  -2   7 5736.40 547.644   4
   8  -2  -7 4614.75 456.944   7
   8   2  -7 5743.03 495.902   7
   8   2  -6 11290.5 679.839   2
  -8   2   6 10638.0 672.722   5
  -8   2   6 10191.8 722.689   4
  -8  -2   6 10580.4 747.126   4
   8  -2  -6 12209.3 704.087   7
   8   2  -6 11081.7 661.294   7
  -8   2   5 134.154 90.8890   4
  -8  -2   5 201.059 117.596   4
   8   2  -5 215.561 119.346   2
  -8   2   4 23.7095 80.0000   4
   8   2  -4 81.3152 67.7009   2
   8  -2  -4 25.1062 42.1939   2
   8   2  -3 263.317 106.726   2
   8  -2  -3 416.009 119.022   2
  -8  -2   3 180.990 105.189   4
   8   2  -3 298.586 98.7559   1
   8   2  -2-135.457 119.263   2
   8  -2  -2-74.7374 90.3941   2
   8  -2  -2 107.807 76.2553   1
  -8  -2   2-61.0094 95.6685   4
   8   2  -2 43.9106 47.1127   1
   8   2  -1 1886.18 263.749   1
   8  -2  -1 1715.54 261.013   1
   8  -2   0 110.387 103.982   1
   8   2   0 167.214 75.7651   1
   8   2   1 110.413 86.8690   1
   8  -2   1 165.010 94.6672   1
   8   2   2 569.261 179.734   1
  -8   3   8 802.732 195.315   5
   8  -3  -8 1227.06 249.067   7
  -8   3   8 979.164 219.560   4
   8   3  -8 790.808 189.647   7
  -8  -3   8 883.111 214.410   4
  -8   3   7 318.442 122.608   5
   8  -3  -7 322.863 112.879   7
   8   3  -7 506.551 152.242   2
  -8   3   7 402.688 151.254   4
   8   3  -7 177.159 72.5194   7
  -8  -3   7 269.332 123.648   4
  -8   3   6 514.206 145.075   5
   8  -3  -6 417.137 109.056   7
  -8   3   6 611.764 179.962   4
   8   3  -6 335.562 104.546   7
  -8  -3   6 388.824 136.076   4
   8   3  -6 654.113 169.596   2
   8   3  -5 9236.24 621.560   2
  -8   3   5 8041.35 628.039   4
  -8  -3   5 8774.39 663.238   4
   8   3  -4 5538.50 470.326   2
   8  -3  -4 5799.13 428.354   2
  -8  -3   4 5049.61 490.783   4
   8   3  -3 458.137 139.736   2
   8  -3  -3 437.390 121.299   2
   8   3  -3 522.943 125.999   1
  -8  -3   3 359.923 132.691   4
   8   3  -2 181.299 94.9327   2
   8  -3  -2 128.317 64.6138   2
   8   3  -2 346.870 101.984   1
   8  -3  -2 236.526 90.3547   1
   8  -3  -1 837.916 187.137   1
   8   3  -1 611.373 146.382   1
   8  -3   0 2054.43 302.576   1
   8   3   0 1862.00 262.834   1
   8   3   1 236.241 124.990   1
   8  -3   1 228.188 113.862   1
   8   3   2 981.068 223.237   1
  -8   4   8 940.239 220.391   5
  -8   4   8 1472.43 265.682   4
   8  -4  -8 1089.08 243.226   7
   8   4  -8 1104.29 237.067   7
  -8   4   7 1067.27 215.374   5
  -8   4   7 943.049 214.523   4
   8  -4  -7 1229.37 239.187   7
   8   4  -7 1326.81 232.782   2
   8   4  -7 801.995 181.868   7
  -8  -4   7 1350.59 265.029   4
   8   4  -6 2434.95 307.083   2
  -8   4   6 2279.42 282.895   5
  -8  -4   6 2813.98 381.390   4
   8  -4  -6 2369.19 299.766   7
   8   4  -6 2243.30 280.737   7
   8   4  -5 4510.57 435.548   2
  -8  -4   5 5123.38 499.134   4
  -8  -4   4 1103.25 245.921   4
   8   4  -4 1291.10 232.278   2
   8  -4  -3 1940.93 248.863   2
   8   4  -3 2907.34 345.812   2
  -8  -4   3 2409.03 335.574   4
   8   4  -2 208.740 100.716   2
   8   4  -2 208.083 88.2384   1
   8  -4  -2 241.074 107.436   1
  -8  -4   2 121.413 79.5494   4
   8  -4  -1 2931.15 350.501   1
   8   4  -1 2635.50 337.503   2
   8   4  -1 2563.02 295.547   1
   8   4   0 770.341 179.373   1
   8  -4   0 923.362 213.150   1
   8  -4   1 205.585 110.247   1
   8   4   1 16.0221 71.2905   1
   8   4   2 295.159 130.958   1
  -8   5   8 2583.23 355.268   5
   8  -5  -8 2113.15 341.395   7
   8   5  -8 2737.79 361.113   7
  -8   5   7 161.551 108.279   5
   8  -5  -7 200.096 102.433   7
   8   5  -7-6.07292 78.8168   7
  -8  -5   7 231.397 129.588   4
   8  -5  -6 387.902 135.595   7
   8   5  -6 139.758 82.3016   7
  -8  -5   6 267.556 143.636   4
   8   5  -6 122.592 82.9723   2
  -8  -5   5 984.385 230.057   4
   8   5  -5 1347.95 241.225   2
   8   5  -4 6144.02 506.613   2
  -8  -5   4 5686.99 524.593   4
   8  -5  -3 347.570 103.445   2
  -8  -5   3 242.691 100.529   4
   8   5  -2 208.040 91.0910   2
  -8  -5   2 75.1455 84.3588   4
   8   5  -2 138.952 70.8367   1
   8   5  -1 42.4106 74.9172   2
   8   5  -1 156.812 81.7188   1
  -8  -5   1 127.094 74.3235   4
   8  -5  -1 121.350 93.8507   1
   8   5   0-22.8655 80.1361   1
   8  -5   0 118.995 103.335   1
   8  -5   1 8.40142 96.5142   1
   8   5   1 82.4177 80.8110   1
   8   5   2 9372.95 705.312   1
  -8   6   8 214.433 114.009   5
   8   6  -8 201.805 113.100   2
   8   6  -8 420.360 141.076   7
  -8   6   7 490.680 132.951   5
   8  -6  -7 180.912 81.0751   7
   8   6  -7 761.455 189.747   2
   8   6  -7 477.280 137.988   7
  -8  -6   7 498.919 174.241   4
   8   6  -6 3833.80 409.843   2
   8  -6  -6 4124.62 402.825   7
  -8  -6   6 3991.45 458.776   4
   8   6  -6 4089.43 384.443   7
  -8  -6   5 859.787 223.334   4
   8   6  -5 921.101 196.704   2
   8   6  -4 7560.84 574.886   2
  -8  -6   4 6808.28 590.368   4
   8   6  -3 5180.09 478.782   2
  -8  -6   3 4904.40 484.167   4
   8   6  -2 2593.84 332.392   2
  -8  -6   2 3001.96 370.462   4
   8   6  -1 5.21168 75.0733   2
   8  -6  -1 38.4024 78.0786   1
   8   6  -1 66.6600 62.3436   1
  -8  -6   1 75.9034 79.8834   4
   8   6   0 1043.16 196.549   1
   8  -6   0 1347.01 255.146   1
   8   6   1-351.765 134.392   1
   8  -6   1 175.326 127.544   1
   8   6   2 173.583 101.735   1
  -8   7   8 2621.92 359.873   5
   8   7  -8 2424.44 345.868   2
   8   7  -7 3516.55 403.383   2
  -8   7   7 3658.27 396.512   5
   8  -7  -7 3212.08 385.840   7
  -8  -7   7 3317.84 425.022   4
   8  -7  -6 2174.63 293.775   7
  -8  -7   6 2638.11 367.920   4
   8   7  -6 2197.91 319.083   2
   8   7  -5 6072.41 524.098   2
  -8  -7   5 5014.64 510.682   4
  -8  -7   4 1998.51 320.992   4
   8   7  -4 2148.37 303.094   2
  -8  -7   3 2333.69 334.070   4
   8   7  -3 2413.17 322.998   2
   8   7  -2 800.941 198.711   2
  -8  -7   2 647.414 182.248   4
   8   7  -1 1422.77 254.978   2
   8  -7  -1 1530.85 262.419   1
  -8  -7   1 1712.04 284.474   4
   8  -7   0 416.251 151.293   1
   8   7   0 428.094 134.308   1
   8  -7   1 336.611 139.729   1
   8   7   1 290.351 123.889   1
   8   7   2 9351.59 699.121   1
  -8   8   8 744.275 182.135   5
  -8   8   7 29.0445 93.6792   5
   8  -8  -7 70.1080 88.7309   7
   8   8  -7 76.2700 92.3065   2
   8  -8  -6 1199.81 217.952   7
   8   8  -6 1463.44 263.932   2
  -8  -8   6 1940.06 335.543   4
  -8  -8   5 1712.26 296.679   4
   8   8  -5 2089.54 321.075   2
  -8  -8   4 33.1808 86.4698   4
   8   8  -4 62.0770 78.7753   2
  -8  -8   3-124.358 94.6246   4
   8   8  -3 182.442 131.822   2
   8   8  -2 2481.97 338.634   2
  -8  -8   2 2696.17 356.279   4
   8   8  -1 65.5962 116.903   2
   8  -8  -1-0.57394 79.0142   1
  -8  -8   1-29.5824 74.7759   4
   8  -8   0 3138.01 390.876   1
   8   8   0 3145.50 398.631   2
   8   8   1 764.890 183.653   1
   8   8   2 472.689 159.783   1
   8  -9  -7 1366.50 256.665   7
   8   9  -7 1151.86 245.609   2
   8   9  -6 703.785 185.755   2
  -8  -9   6 769.941 231.842   4
  -8  -9   5 545.445 173.832   4
   8   9  -5 436.156 167.223   2
  -8  -9   4 1319.67 258.244   4
   8   9  -4 753.036 183.048   2
   8   9  -3 7681.28 603.100   2
  -8  -9   3 6957.65 601.686   4
  -8  -9   3 6941.89 492.057   6
   8   9  -2 22.9708 106.993   2
  -8  -9   2-7.35718 58.6815   6
  -8  -9   2 78.2524 106.643   4
   8  -9  -1 5929.95 542.832   1
   8   9  -1 6445.62 571.272   2
  -8  -9   1 6926.42 577.379   4
   8   9   0 542.072 181.510   2
   8  -9   0 143.473 94.8633   1
  -8  -9   0 436.545 146.372   4
   8  10  -7 236.194 137.967   2
   8  10  -6-34.5268 78.1200   2
  -8 -10   6 5.10441 77.3459   4
   8  10  -5 5869.46 541.021   2
  -8 -10   5 7037.82 614.820   4
  -8 -10   4 105.126 96.9255   6
  -8 -10   4-13.5080 108.480   4
   8  10  -4-115.352 105.913   2
  -8 -10   3 13.3223 55.7288   6
  -8 -10   3 90.2226 98.7418   4
   8  10  -3 87.0164 88.3421   2
   8  10  -2 12532.1 816.519   2
  -8 -10   2 11576.7 784.600   4
  -8 -10   2 11855.2 692.191   6
   8  10  -1 1647.76 293.208   2
   8 -10  -1 1252.42 248.210   1
  -8 -10   1 1096.34 235.593   4
   8 -10   0 14385.7 904.146   1
   8  10   0 13780.9 890.825   2
  -8 -10   0 14076.6 855.711   4
   8  11  -6 307.994 125.714   2
  -8 -11   5 1309.10 225.466   6
  -8 -11   5 1551.49 297.047   4
   8  11  -5 1308.77 264.286   2
  -8 -11   4 78.3633 72.3134   6
   8  11  -4 109.033 81.0496   2
  -8 -11   3 314.753 99.8710   6
  -8 -11   3 260.494 143.323   4
   8  11  -3 121.219 94.9924   2
   8  11  -2 845.324 219.743   2
  -8 -11   2 818.581 181.240   6
  -8 -11   2 807.762 212.439   4
   8  11  -1-5.06334 75.1718   2
  -8 -11   1-104.332 104.281   4
  -8 -11   0-73.7368 77.5759   4
   8 -11   0 10.0961 71.9222   1
  -8 -12   5 380.733 138.189   6
  -8 -12   5 322.413 149.036   4
   8  12  -5 389.193 140.030   2
  -8 -12   4 1733.57 257.738   6
  -8 -12   4 1981.61 326.931   4
   8  12  -4 2104.05 326.344   2
  -8 -12   3 1430.14 241.845   6
  -8 -12   3 1524.05 291.258   4
   8  12  -3 1602.86 281.830   2
   8  12  -2 246.694 127.466   2
  -8 -12   2 73.1761 94.2650   6
  -8 -12   2 47.3494 71.2595   4
   8  12  -1 55.1795 135.203   2
  -8 -12   1 8.92038 74.8512   4
  -8 -12   0 1466.92 261.029   4
  -8 -13   6-119.671 89.1201   6
   8  13  -5 3777.65 457.082   2
  -8 -13   5 3541.45 394.768   6
  -8 -13   4 1998.63 283.842   6
  -8 -13   4 2227.97 357.376   4
   8  13  -4 1963.27 320.304   2
   8  13  -3 10421.3 764.156   2
  -8 -13   3 12203.7 824.681   4
  -8 -13   3 11600.0 721.880   6
   8  13  -2 4395.45 479.847   2
  -8 -13   2 4312.59 472.585   4
  -8 -13   2 4245.39 418.990   6
  -8 -13   1 1335.99 261.058   4
  -8 -13   0 1911.49 304.614   4
  -8 -14   6 259.748 126.964   6
  -8 -14   5 655.631 177.619   6
  -8 -14   4 370.734 144.825   6
  -8 -14   4 41.6161 73.8764   4
  -8 -14   3 1294.27 235.580   6
  -8 -14   3 1636.57 295.810   4
   8  14  -3 1192.07 261.802   2
  -8 -14   2 225.977 105.181   6
  -8 -14   2 89.4210 94.6995   4
  -8 -14   1 972.207 213.494   4
  -8 -14   0 727.312 198.008   4
  -8 -15   6 73.2553 110.601   6
  -8 -15   5 10204.1 719.907   6
  -8 -15   4 892.422 207.317   6
  -8 -15   3 1954.60 298.434   6
  -8 -15   3 1645.05 303.951   4
  -8 -15   2 622.429 167.207   6
  -8 -15   2 515.105 176.692   4
  -8 -15   1 108.663 90.6238   4
  -8 -16   5 272.417 135.790   6
  -8 -16   4 1636.27 281.906   6
  -8 -16   3 705.756 189.203   6
  -8 -16   2 263.810 119.016   6
  -8 -16   2 292.765 145.422   4
  -8 -16   1 6847.79 602.322   4
  -8 -17   4 18.5611 74.2431   6
  -8 -17   3 256.764 113.728   6
  -8 -17   2 264.194 129.195   6
  -8 -17   1 1962.94 315.395   4
  -9   0   5 916.467 226.746   4
  -9   0   4-0.32879 78.6270   4
   9   0  -4-5.89706 75.4161   2
   9   0  -3 4207.33 409.292   1
   9   0  -3 4232.99 433.889   2
   9   0  -2 7.89209 60.1347   2
   9   0  -2 36.3270 81.3453   1
   9   0  -1 181.281 105.857   1
   9   0   0 32.5007 73.5730   1
  -9   1   5 337.251 136.659   4
  -9  -1   5 341.776 161.206   4
   9   1  -5 400.256 135.895   2
   9   1  -4 3945.79 410.646   2
   9  -1  -4 4634.63 427.227   2
  -9  -1   4 4550.75 497.900   4
   9  -1  -3 1921.75 286.189   1
   9   1  -3 1238.78 230.263   2
   9  -1  -3 2089.58 295.616   2
   9   1  -2 6918.08 570.211   2
   9  -1  -2 6765.14 555.062   2
   9   1  -2 6706.93 533.313   1
   9  -1  -2 6440.94 537.125   1
   9  -1  -1 469.960 162.194   1
   9   1  -1 551.352 169.335   1
   9   1   0 949.056 213.570   1
   9  -1   0 1178.46 238.643   1
  -9   2   6 1716.52 301.377   4
  -9  -2   5 1265.44 269.231   4
   9   2  -5 1178.67 225.792   2
   9   2  -4 3446.96 379.777   2
  -9  -2   4 3264.06 415.392   4
   9   2  -3 861.215 194.807   2
   9  -2  -3 880.702 187.244   2
   9  -2  -3 1128.04 216.452   1
  -9  -2   3 909.682 224.710   4
   9  -2  -2 5275.49 491.839   1
   9   2  -2 5886.66 530.541   2
   9  -2  -2 6301.98 525.552   2
   9   2  -2 5972.82 494.622   1
   9   2  -1 5382.09 517.286   2
   9   2  -1 6022.38 513.693   1
   9  -2  -1 5544.67 516.717   1
   9   2   0 31.6824 78.9040   1
   9  -2   0 199.929 96.6416   1
   9   3  -5 3392.42 391.482   2
  -9  -3   5 4085.08 470.642   4
  -9  -3   4 41.1886 110.165   4
   9   3  -4 236.456 116.186   2
   9   3  -3 124.293 79.6293   2
  -9  -3   3-3.29222 60.8201   4
   9  -3  -3 47.6541 76.4330   1
   9   3  -2 2697.82 357.106   2
   9  -3  -2 2986.07 350.287   2
   9  -3  -2 2919.43 364.657   1
   9   3  -1 342.319 151.362   2
   9  -3  -1 100.805 109.201   1
   9   3  -1 9.48623 89.9584   1
   9   3   0 417.733 149.499   1
   9   4  -6 203.628 119.560   2
  -9  -4   5 1803.48 317.421   4
   9   4  -5 2161.66 311.843   2
   9   4  -4 4255.79 440.545   2
  -9  -4   4 3858.15 462.596   4
   9   4  -3 809.400 195.439   2
  -9  -4   3 532.554 173.568   4
   9  -4  -3 470.068 154.647   1
   9  -4  -2 301.675 120.674   2
   9  -4  -2 175.771 107.609   1
   9   4  -1 666.332 181.045   2
   9  -4  -1 1039.32 227.314   1
   9   4   0 5335.86 502.917   1
   9   5  -6 5153.95 495.934   2
   9   5  -5-71.4053 81.3487   2
   9   5  -4 5214.20 500.508   2
  -9  -5   4 6460.72 597.015   4
   9   5  -3 6906.77 582.388   2
  -9  -5   3 5221.38 541.999   4
   9   5  -2 138.535 113.216   2
   9  -5  -2 83.1683 70.7692   1
  -9  -5   2 179.584 107.005   4
   9   5  -1 122.933 88.5867   2
   9  -5  -1 325.863 128.302   1
   9   6  -6 2742.24 368.936   2
   9   6  -5-25.2612 83.5994   2
   9   6  -4 3209.11 397.101   2
  -9  -6   4 3019.81 407.775   4
   9   6  -3 848.632 212.337   2
  -9  -6   3 905.673 233.432   4
   9   6  -2 116.997 108.459   2
   9  -6  -2 203.480 130.682   1
  -9  -6   2-21.5316 110.550   4
   9  -6  -1 816.456 211.653   1
   9   7  -6 2759.77 369.299   2
   9   7  -5 361.266 142.195   2
   9   7  -4 55.0540 74.2989   2
  -9  -7   3 279.812 130.066   4
   9   7  -3 61.1093 85.0264   2
   9   7  -2 2528.62 372.555   2
  -9  -7   2 2369.57 358.605   4
   9  -7  -2 2347.99 342.704   1
   9   8  -5 42.1027 87.2130   2
   9   8  -4 903.704 205.937   2
  -9  -8   3 235.999 120.968   4
   9   8  -3 190.655 107.564   2
  -9  -8   2 4162.63 478.024   4
   9  -8  -2 3198.15 407.446   1
  -9  -8   1 13135.4 880.400   4
   9   9  -4 4052.00 461.519   2
  -9  -9   1 371.963 149.543   4
   0   0   0    0.00    0.00   0
;
_shelx_hkl_checksum     40098
_shelx_res_file
;
TITL rodolf_2015_3 in P 21/n
CELL  0.71073   7.2263  21.7442   7.4747   90.000  110.280   90.000
ZERR     4.00   0.0003   0.0007   0.0003    0.000    0.005    0.000
LATT   1
SYMM  1/2 - X, 1/2 + Y, 1/2 - Z
SFAC  O    N    C    H    HO
UNIT  8 4 56 52 0
OMIT    -3.00 180.00
MERG   2
FMAP   2
PLAN    5
ACTA
BOND   $H
CONF
L.S.   8
EQIV $1 x+1,+y,+z
EQIV $2 x-1,+y,+z
EQIV $3 -x+1,-y,-z+1
HTAB O2 O1_$1
HTAB  C6 O2_$2
HTAB  N1 O2_$3
MPLA C1 C2 C3 C4 C5 C6
MPLA C1 N1 O1 C7 C8
MPLA C8 C9 C10 C11 C12 C13
TEMP  -150.00
WGHT    0.044800    0.514100
FVAR       6.15305
O2    1    0.551172    0.059367    0.412361    11.00000    0.01584    0.01735 =
         0.03158   -0.00126    0.01255    0.00093
O1    1   -0.143064    0.076924    0.302322    11.00000    0.01499    0.01767 =
         0.03330   -0.00216    0.01077    0.00052
N1    2    0.175787    0.051323    0.363975    11.00000    0.01285    0.01466 =
         0.02244   -0.00265    0.00626    0.00100
C1    3   -0.078462   -0.022893    0.205216    11.00000    0.01699    0.01483 =
         0.01418    0.00080    0.00556   -0.00042
C2    3    0.052574   -0.064863    0.173634    11.00000    0.01610    0.02001 =
         0.02099   -0.00077    0.00562    0.00089
AFIX  43
H2    4    0.189243   -0.055391    0.213618    11.00000   -1.20000
AFIX   0
C3    3   -0.015918   -0.120529    0.083858    11.00000    0.02350    0.01884 =
         0.02398   -0.00304    0.00785    0.00266
AFIX  43
H3    4    0.074305   -0.149028    0.063238    11.00000   -1.20000
AFIX   0
C4    3   -0.214495   -0.134689    0.024381    11.00000    0.02669    0.01725 =
         0.01899   -0.00120    0.00512   -0.00279
AFIX  43
H4    4   -0.260657   -0.172784   -0.037128    11.00000   -1.20000
AFIX   0
C5    3   -0.346049   -0.093205    0.054666    11.00000    0.01857    0.02299 =
         0.02385   -0.00134    0.00507   -0.00472
AFIX  43
H5    4   -0.482701   -0.102771    0.013596    11.00000   -1.20000
AFIX   0
C6    3   -0.278454   -0.037850    0.144706    11.00000    0.01618    0.01971 =
         0.02204   -0.00021    0.00654    0.00082
AFIX  43
H6    4   -0.369337   -0.009664    0.165608    11.00000   -1.20000
AFIX   0
C7    3   -0.018443    0.038971    0.294851    11.00000    0.01428    0.01557 =
         0.01639    0.00144    0.00690    0.00099
C8    3    0.269217    0.107333    0.438547    11.00000    0.01452    0.01500 =
         0.01464    0.00095    0.00435   -0.00030
C13   3    0.178670    0.157158    0.489967    11.00000    0.01611    0.01798 =
         0.01799   -0.00010    0.00649    0.00123
AFIX  43
H13   4    0.043007    0.154749    0.475640    11.00000   -1.20000
AFIX   0
C12   3    0.284081    0.210753    0.562425    11.00000    0.02266    0.01550 =
         0.01775    0.00061    0.00726    0.00154
C11   3    0.481816    0.213699    0.581736    11.00000    0.02304    0.01489 =
         0.02219    0.00065    0.00706   -0.00339
AFIX  43
H11   4    0.554762    0.250087    0.630096    11.00000   -1.20000
AFIX   0
C10   3    0.574790    0.163949    0.531085    11.00000    0.01524    0.01948 =
         0.02377    0.00270    0.00686   -0.00192
AFIX  43
H10   4    0.710358    0.166551    0.545173    11.00000   -1.20000
AFIX   0
C9    3    0.469853    0.110753    0.460278    11.00000    0.01532    0.01558 =
         0.01719    0.00215    0.00702    0.00219
C14   3    0.181654    0.263924    0.618196    11.00000    0.02972    0.01838 =
         0.03083   -0.00442    0.01245    0.00226
AFIX 137
H141  4    0.278832    0.295615    0.681165    11.00000   -1.50000
H142  4    0.116829    0.249472    0.705865    11.00000   -1.50000
H143  4    0.082708    0.281252    0.503815    11.00000   -1.50000
AFIX   0
H1    4    0.257542    0.021667    0.356641    11.00000    0.03094
H20   4    0.657704    0.068520    0.383235    11.00000    0.04712
HKLF 4
REM  rodolf_2015_3 in P 21/n
REM R1 =  0.0430 for    2332 Fo > 4sig(Fo)  and  0.0530 for all    2795 data
REM    163 parameters refined using      0 restraints
END
WGHT      0.0448      0.5140
REM Highest difference peak  0.327,  deepest hole -0.274,  1-sigma level  0.053
Q1    1  -0.0457  0.0073  0.2484  11.00000  0.05    0.33
Q2    1   0.3606  0.1132  0.4255  11.00000  0.05    0.28
Q3    1   0.2362  0.1854  0.5248  11.00000  0.05    0.27
Q4    1   0.5222  0.1342  0.5233  11.00000  0.05    0.25
Q5    1   0.2334  0.2334  0.5960  11.00000  0.05    0.24
;
_shelx_res_checksum     81175
_shelxl_version_number        2.014
_iucr_refine_instructions_details     ?
