# Supplementary material for: Crystal structure of N-(2-hy­droxy-5-methyl­phen­yl)benzamide
Source: Acta Crystallogr E Crystallogr Commun. 2015 Nov 14;71(Pt 12):o943. doi: 10.1107/S2056989015020575 (PMC4719913; doi:10.1107/S2056989015020575)
Supplement: Supplementary file 2 [file e-71-0o943-Isup2.hkl]

data_I                                                                          
_shelx_title ' rodolf_2015_3 in P 21/n'                                         
_shelx_refln_list_code          4                                               
_shelx_F_calc_maximum      168.21                                               
_exptl_crystal_F_000       480.00                                               
_reflns_d_resolution_high  0.7229                                               
                                                                                
loop_                                                                           
 _space_group_symop_operation_xyz                                               
 'x, y, z'                                                                      
 '-x+1/2, y+1/2, -z+1/2'                                                        
 '-x, -y, -z'                                                                   
 'x-1/2, -y-1/2, z-1/2'                                                         
                                                                                
_cell_length_a     7.2263                                                       
_cell_length_b    21.7442                                                       
_cell_length_c     7.4747                                                       
_cell_angle_alpha  90.000                                                       
_cell_angle_beta  110.280                                                       
_cell_angle_gamma  90.000                                                       
                                                                                
_shelx_F_squared_multiplier     1.000                                           
                                                                                
loop_                                                                           
 _refln_index_h                                                                 
 _refln_index_k                                                                 
 _refln_index_l                                                                 
 _refln_F_squared_calc                                                          
 _refln_F_squared_meas                                                          
 _refln_F_squared_sigma                                                         
 _refln_observed_status                                                         
   2   0   0         41.88         38.14         1.69 o                         
   4   0   0        997.59       1260.27        25.40 o                         
   6   0   0        201.42        195.06        12.77 o                         
   8   0   0        135.32        122.62        11.73 o                         
   2   1   0        322.16        291.42         4.54 o                         
   3   1   0        187.24        198.45         3.62 o                         
   4   1   0          1.35          2.37         0.41 o                         
   5   1   0          5.42          5.96         0.68 o                         
   6   1   0          3.98          9.61         2.10 o                         
   7   1   0        130.37        116.02         7.47 o                         
   8   1   0         10.56          9.79         2.54 o                         
   9   1   0         26.57         28.09         4.20 o                         
   1   2   0       4564.54       3637.50       258.53 o                         
   2   2   0        556.24        585.74         7.07 o                         
   3   2   0       2823.05       2954.28        30.34 o                         
   4   2   0         25.09         35.92         1.64 o                         
   5   2   0          1.65          0.85         0.58 o                         
   6   2   0          2.85          3.90         1.42 o                         
   7   2   0         37.35         26.28         3.58 o                         
   8   2   0          1.78          3.78         1.62 o                         
   9   2   0          2.77          2.83         2.22 o                         
   1   3   0       2466.70       2391.80        25.84 o                         
   2   3   0        939.09        940.25        10.59 o                         
   3   3   0        152.39        169.51         3.31 o                         
   4   3   0        126.60        142.90         3.68 o                         
   5   3   0         32.19         25.39         1.64 o                         
   6   3   0         71.91         51.74         4.65 o                         
   7   3   0          1.92          4.08         1.73 o                         
   8   3   0         48.14         51.49         5.24 o                         
   9   3   0          5.03         11.03         3.95 o                         
   0   4   0        960.10        945.07        20.20 o                         
   1   4   0         14.68         11.82         0.60 o                         
   2   4   0          0.07         -0.19         0.23 o                         
   3   4   0        505.78        500.50         7.06 o                         
   4   4   0         25.63         30.33         1.37 o                         
   5   4   0         89.28         94.30         2.92 o                         
   6   4   0         18.25         16.73         2.33 o                         
   7   4   0        121.56        107.32         7.07 o                         
   8   4   0         17.45         22.20         3.62 o                         
   9   4   0        106.26        140.93        13.28 o                         
   1   5   0        133.04        152.32         2.12 o                         
   2   5   0        185.71        180.50         3.91 o                         
   3   5   0         79.01         80.13         1.96 o                         
   4   5   0         66.11         64.73         2.11 o                         
   5   5   0         75.05         66.76         1.95 o                         
   6   5   0         36.27         30.94         3.42 o                         
   7   5   0          0.84          0.17         1.06 o                         
   8   5   0          2.43          1.03         1.87 o                         
   0   6   0       3991.58       3652.21        52.83 o                         
   1   6   0        129.51        120.31         1.84 o                         
   2   6   0         32.58         30.22         1.20 o                         
   3   6   0        415.75        395.77         6.30 o                         
   4   6   0         15.93         16.25         1.33 o                         
   5   6   0        197.29        184.79         5.58 o                         
   6   6   0        258.32        265.73         8.92 o                         
   7   6   0        162.94        151.88         7.10 o                         
   8   6   0         22.61         31.03         4.11 o                         
   1   7   0        819.31        805.94        12.06 o                         
   2   7   0       1215.17       1318.06        16.27 o                         
   3   7   0         87.27         74.40         2.39 o                         
   4   7   0         59.77         54.26         1.95 o                         
   5   7   0        430.24        424.64        10.71 o                         
   6   7   0          1.22         -0.32         1.12 o                         
   7   7   0         72.59         70.42         4.75 o                         
   8   7   0         15.30         11.16         2.65 o                         
   0   8   0        904.95        826.47        17.84 o                         
   1   8   0        539.00        524.38         7.39 o                         
   2   8   0         72.60         61.46         1.64 o                         
   3   8   0        126.61        133.16         3.43 o                         
   4   8   0        188.52        187.65         3.98 o                         
   5   8   0        455.44        433.11        12.89 o                         
   6   8   0          1.82          3.23         3.62 o                         
   7   8   0          2.55          1.43         1.10 o                         
   8   8   0         67.64         82.98         7.37 o                         
   1   9   0        813.09        846.91         9.36 o                         
   2   9   0       2814.22       2950.83        30.91 o                         
   3   9   0        784.57        872.97        11.96 o                         
   4   9   0        202.00        195.35         4.20 o                         
   5   9   0        748.13        758.57        12.10 o                         
   6   9   0          3.70          4.47         1.51 o                         
   7   9   0         96.93        106.71         5.22 o                         
   8   9   0         13.12          8.64         3.16 o                         
   0  10   0       1454.56       1365.12        27.40 o                         
   1  10   0       2116.79       2316.34        21.28 o                         
   2  10   0          1.75          1.44         0.49 o                         
   3  10   0        418.25        449.23         9.72 o                         
   4  10   0         25.01         22.75         1.25 o                         
   5  10   0        721.86        685.27        13.65 o                         
   6  10   0          4.73          2.93         1.48 o                         
   7  10   0          0.40          0.77         1.01 o                         
   8  10   0        307.51        371.95        13.46 o                         
   1  11   0        129.27        144.15         3.35 o                         
   2  11   0        379.07        407.15        10.49 o                         
   3  11   0          4.67          9.66         0.84 o                         
   4  11   0        126.00        115.84         5.42 o                         
   5  11   0         53.19         49.91         3.02 o                         
   6  11   0        584.92        591.12        14.50 o                         
   7  11   0         14.42         12.65         3.03 o                         
   8  11   0          0.29         -0.80         1.39 o                         
   0  12   0        702.23        765.97        32.43 o                         
   1  12   0        772.87        831.42        13.01 o                         
   2  12   0         59.36         53.43         2.16 o                         
   3  12   0        688.74        679.65        12.13 o                         
   4  12   0       1888.98       1768.40        29.18 o                         
   5  12   0        380.06        369.73         9.10 o                         
   6  12   0          6.92          6.37         1.30 o                         
   7  12   0          5.40          5.24         1.87 o                         
   8  12   0         38.47         38.75         6.89 o                         
   1  13   0         35.57         40.28         1.85 o                         
   2  13   0         10.24          8.86         0.90 o                         
   3  13   0        252.94        251.40         6.44 o                         
   4  13   0        171.13        164.00         5.00 o                         
   5  13   0          1.47          1.15         1.25 o                         
   6  13   0          0.15         -0.28         1.09 o                         
   7  13   0         13.96         19.30         2.85 o                         
   8  13   0         51.25         50.49         8.05 o                         
   0  14   0          1.79          1.36         0.77 o                         
   1  14   0        104.76        113.26         3.41 o                         
   2  14   0          0.00          0.37         0.64 o                         
   3  14   0        207.62        194.04         5.64 o                         
   4  14   0        151.51        158.90         5.66 o                         
   5  14   0         29.16         23.30         2.14 o                         
   6  14   0          4.54          2.00         0.97 o                         
   7  14   0          0.36          0.03         1.48 o                         
   8  14   0         16.04         19.21         5.23 o                         
   1  15   0        103.73        103.02         4.25 o                         
   2  15   0        196.80        206.67         5.88 o                         
   3  15   0        418.71        418.23        10.58 o                         
   4  15   0         85.54         73.95         3.80 o                         
   5  15   0         38.01         37.83         3.51 o                         
   6  15   0         13.87         16.09         2.40 o                         
   7  15   0         35.96         42.21         8.16 o                         
   0  16   0        139.09        130.89         6.09 o                         
   1  16   0         31.39         35.37         2.00 o                         
   2  16   0        156.62        150.87         5.05 o                         
   3  16   0         31.08         28.55         2.22 o                         
   4  16   0          0.62          2.21         1.67 o                         
   5  16   0         65.81         57.28         4.27 o                         
   6  16   0          1.19          1.07         1.27 o                         
   7  16   0          1.06         -0.51         1.49 o                         
   1  17   0         76.91         84.30         3.23 o                         
   2  17   0         30.67         22.87         2.00 o                         
   3  17   0          6.31          3.85         0.88 o                         
   4  17   0          5.44          1.15         1.41 o                         
   5  17   0         47.71         46.47         3.89 o                         
   6  17   0        237.39        247.93        10.04 o                         
   7  17   0         22.69         19.64         4.77 o                         
   0  18   0        521.86        546.15        30.73 o                         
   1  18   0        972.50        981.33        20.07 o                         
   2  18   0        193.48        187.93         6.03 o                         
   3  18   0         51.37         32.58         2.65 o                         
   4  18   0        213.13        169.49         9.30 o                         
   5  18   0         46.56         49.94         7.86 o                         
   6  18   0          3.12          1.18         1.24 o                         
   1  19   0        614.27        615.60        10.86 o                         
   2  19   0         51.92         42.65         2.90 o                         
   3  19   0        200.39        167.11         7.39 o                         
   4  19   0         10.43          3.96         1.40 o                         
   5  19   0          1.77          0.24         1.56 o                         
   6  19   0          7.74          6.01         2.38 o                         
   0  20   0          0.50         -0.08         1.08 o                         
   1  20   0         17.09         20.60         1.85 o                         
   2  20   0        124.13        106.32         4.69 o                         
   3  20   0         61.76         62.52         3.61 o                         
   4  20   0          8.94          8.22         2.25 o                         
   5  20   0         15.10         20.46         3.56 o                         
   6  20   0         32.33         34.04         4.79 o                         
   1  21   0          8.05          6.34         0.97 o                         
   2  21   0        112.64        101.13         4.69 o                         
   3  21   0         53.14         43.21         3.81 o                         
   4  21   0          0.21          0.92         1.36 o                         
   5  21   0         43.84         48.07         9.96 o                         
   6  21   0         16.43         24.60         5.90 o                         
   0  22   0        335.49        336.16        12.20 o                         
   1  22   0          0.27         -0.92         0.79 o                         
   2  22   0        246.41        229.31         7.57 o                         
   3  22   0          4.97          5.09         1.66 o                         
   4  22   0         17.98         13.26         2.94 o                         
   5  22   0        140.24        151.39        10.83 o                         
   1  23   0          0.02         -0.72         0.98 o                         
   2  23   0         53.03         53.35         3.55 o                         
   3  23   0          2.52          3.76         1.44 o                         
   4  23   0         65.83         84.15         7.15 o                         
   5  23   0         54.43         65.48         9.28 o                         
   0  24   0         26.92         23.95         3.43 o                         
   1  24   0        134.69        133.75         8.44 o                         
   2  24   0          6.55          4.51         1.11 o                         
   3  24   0          0.01          1.43         1.23 o                         
   4  24   0         15.32         21.61         8.06 o                         
   5  24   0        104.94        132.44        13.46 o                         
   1  25   0         74.76         82.33         5.39 o                         
   2  25   0         16.74         12.47         2.25 o                         
   3  25   0         42.98         44.73         4.22 o                         
   4  25   0         13.24         18.99         5.10 o                         
   5  25   0         49.15         53.03         8.54 o                         
   0  26   0          7.03          7.22         2.04 o                         
   1  26   0          2.62          4.83         2.50 o                         
   2  26   0          0.44          3.06         2.01 o                         
   3  26   0          0.16          0.92         1.44 o                         
   4  26   0          0.27         -1.81         2.26 o                         
   1  27   0         31.10         37.01         3.71 o                         
   2  27   0         37.25         48.55         5.57 o                         
   3  27   0          0.00          5.12         3.14 o                         
   4  27   0         35.01         40.65         7.29 o                         
   0  28   0          6.90          5.23         1.65 o                         
   1  28   0          1.71          2.07         1.60 o                         
   2  28   0          0.00          1.12         2.92 o                         
   1  29   0         28.27         29.35         3.41 o                         
   0  30   0          1.49          0.11         3.94 o                         
  -9   0   1          5.23          4.79         2.80 o                         
  -7   0   1        534.98        460.74        21.96 o                         
  -5   0   1         17.96         11.03         1.45 o                         
  -3   0   1       3269.67       3454.62        34.65 o                         
  -1   0   1        391.18        355.96         7.37 o                         
   1   0   1      12406.52      11611.92       121.90 o                         
   3   0   1       5799.53       6200.07       153.88 o                         
   5   0   1          8.13          8.63         3.17 o                         
   7   0   1        300.27        240.65        16.33 o                         
  -9   1   1          9.17         13.51         3.09 o                         
  -8   1   1         20.75         12.93         2.60 o                         
  -7   1   1        200.48        179.26         9.00 o                         
  -6   1   1         97.18        103.31         5.10 o                         
  -5   1   1          0.53          0.02         0.32 o                         
  -4   1   1        196.44        232.68         3.10 o                         
  -3   1   1        854.15        955.30         8.31 o                         
  -2   1   1        129.81        161.57         1.73 o                         
  -1   1   1        705.99        680.77         6.88 o                         
   1   1   1        476.07        467.27         5.82 o                         
   2   1   1        138.47        135.85         2.43 o                         
   3   1   1         72.49         73.77         2.51 o                         
   4   1   1         28.60         33.36         7.13 o                         
   5   1   1          3.24          1.35         1.13 o                         
   6   1   1        127.90        114.65         7.09 o                         
   7   1   1          5.95          6.88         2.11 o                         
   8   1   1         28.91         36.91         4.69 o                         
  -9   2   1        129.56        149.61         7.87 o                         
  -8   2   1         48.82         47.65         4.90 o                         
  -7   2   1          6.44          4.03         1.37 o                         
  -6   2   1          7.65         14.69         2.26 o                         
  -5   2   1        286.18        269.57         4.05 o                         
  -4   2   1         38.66         51.80         1.25 o                         
  -3   2   1        178.66        189.18         2.54 o                         
  -2   2   1        316.31        273.05         3.02 o                         
  -1   2   1         37.77         45.51         1.03 o                         
   0   2   1        144.45        142.94         2.79 o                         
   1   2   1         21.05         13.64         0.53 o                         
   2   2   1       1334.78       1287.43        24.72 o                         
   3   2   1        850.22        869.15        22.27 o                         
   4   2   1        137.21        137.88         4.10 o                         
   5   2   1          8.84          7.39         2.53 o                         
   6   2   1        201.58        157.39         8.41 o                         
   7   2   1         67.15         58.40         6.94 o                         
   8   2   1          1.83          3.61         1.69 o                         
  -9   3   1          2.04          3.23         2.21 o                         
  -8   3   1         22.32         18.88         3.05 o                         
  -7   3   1        101.88         73.73         4.69 o                         
  -6   3   1          5.81          6.74         1.60 o                         
  -5   3   1         43.79         42.21         1.61 o                         
  -4   3   1         46.59         32.89         1.19 o                         
  -3   3   1       3823.47       3910.19        29.91 o                         
  -2   3   1          1.12          0.61         0.27 o                         
  -1   3   1       2985.28       2886.75        24.60 o                         
   0   3   1       1185.57       1212.20        13.53 o                         
   1   3   1        786.65        752.83         7.43 o                         
   2   3   1          8.93          5.70         0.38 o                         
   3   3   1       1138.29       1263.01        21.44 o                         
   4   3   1        101.60        119.10         4.66 o                         
   5   3   1          8.43          7.59         0.93 o                         
   6   3   1        122.89         94.10        15.79 o                         
   7   3   1        290.52        268.03        12.36 o                         
   8   3   1          6.26          6.13         2.22 o                         
  -9   4   1         15.64         22.50         4.93 o                         
  -8   4   1         71.34         71.32         4.96 o                         
  -7   4   1         65.03         45.97         3.71 o                         
  -6   4   1        827.41        795.41        21.06 o                         
  -5   4   1        771.68        756.98        10.60 o                         
  -4   4   1         70.45         93.46         1.95 o                         
  -3   4   1        151.24        160.70         3.02 o                         
  -2   4   1        786.21        763.08         8.33 o                         
  -1   4   1       2656.17       2497.91        34.68 o                         
   0   4   1       1623.73       1559.37        17.09 o                         
   1   4   1          1.50          0.98         0.27 o                         
   2   4   1         71.25         72.91         1.63 o                         
   3   4   1         28.80         34.98         1.53 o                         
   4   4   1          8.32          9.83         0.90 o                         
   5   4   1          7.59          6.05         1.55 o                         
   6   4   1          8.90          6.62         1.80 o                         
   7   4   1         63.83         66.10         7.41 o                         
   8   4   1          2.70          2.39         2.50 o                         
  -9   5   1          7.09          5.44         2.68 o                         
  -8   5   1          2.51          2.92         1.06 o                         
  -7   5   1        166.78        147.14         5.89 o                         
  -6   5   1        111.19        116.17         5.17 o                         
  -5   5   1        288.70        259.27         4.77 o                         
  -4   5   1        487.47        540.99         7.60 o                         
  -3   5   1        663.93        734.44         9.93 o                         
  -2   5   1          3.16          3.25         0.39 o                         
  -1   5   1        243.03        206.61         3.09 o                         
   0   5   1        491.28        485.58         5.71 o                         
   1   5   1         49.20         50.68         1.50 o                         
   2   5   1        154.35        162.68         4.17 o                         
   3   5   1          4.27         11.02         0.71 o                         
   4   5   1        175.90        166.32         4.46 o                         
   5   5   1        285.53        239.76         7.98 o                         
   6   5   1         72.24         62.30         5.19 o                         
   7   5   1        148.26        162.28         9.40 o                         
   8   5   1          0.13          1.29         1.64 o                         
  -9   6   1         10.19         21.56         5.59 o                         
  -8   6   1          1.18          1.25         0.96 o                         
  -7   6   1         24.57         14.80         2.09 o                         
  -6   6   1       1184.95       1066.11        18.25 o                         
  -5   6   1        779.44        729.77        11.13 o                         
  -4   6   1          1.08          0.92         0.38 o                         
  -3   6   1        543.64        563.12         8.88 o                         
  -2   6   1        356.76        361.33         4.62 o                         
  -1   6   1        230.94        238.27         3.04 o                         
   0   6   1         91.25         79.08         2.08 o                         
   1   6   1        347.78        324.31         4.86 o                         
   2   6   1          0.25          0.79         0.47 o                         
   3   6   1        595.15        540.96        11.37 o                         
   4   6   1         68.34         66.09         2.48 o                         
   5   6   1         31.64         35.60         2.92 o                         
   6   6   1         10.30         11.52         2.43 o                         
   7   6   1          1.59         -0.14         1.21 o                         
   8   6   1          0.75         -2.15         6.96 o                         
  -8   7   1         27.77         41.03         4.06 o                         
  -7   7   1         46.57         37.83         5.65 o                         
  -6   7   1        423.91        450.68        10.22 o                         
  -5   7   1          6.22          5.16         0.77 o                         
  -4   7   1         45.02         28.49         1.52 o                         
  -3   7   1         76.48         78.31         2.86 o                         
  -2   7   1        126.26        157.48         2.48 o                         
  -1   7   1          4.58          3.52         0.29 o                         
   0   7   1       1222.10       1155.76        26.49 o                         
   1   7   1        391.13        382.27        11.25 o                         
   2   7   1        376.56        402.87         8.93 o                         
   3   7   1          3.73          4.74         0.66 o                         
   4   7   1        706.71        668.29        11.46 o                         
   5   7   1       2015.46       2106.13        46.38 o                         
   6   7   1        332.61        326.26        10.49 o                         
   7   7   1          5.95          4.30         3.07 o                         
   8   7   1         11.85          8.24         2.45 o                         
  -9   8   1        267.29        346.94        23.25 o                         
  -8   8   1          0.38          0.12         1.30 o                         
  -7   8   1          1.74          1.74         0.92 o                         
  -6   8   1       1116.96       1069.63        21.00 o                         
  -5   8   1        204.69        186.50         4.61 o                         
  -4   8   1         64.71         70.88         2.72 o                         
  -3   8   1         88.04        117.27         2.56 o                         
  -2   8   1       2885.55       3109.63        37.30 o                         
  -1   8   1          2.66          2.56         0.31 o                         
   0   8   1        169.51        192.35         4.30 o                         
   1   8   1          3.20          5.96         0.67 o                         
   2   8   1        138.17        159.38         4.23 o                         
   3   8   1         34.99         44.82         2.36 o                         
   4   8   1        247.55        260.46         4.49 o                         
   5   8   1        142.87        149.14         7.02 o                         
   6   8   1         36.02         36.81         3.31 o                         
   7   8   1         98.14        101.98         7.44 o                         
   8   8   1         19.52         20.20         4.85 o                         
  -9   9   1         10.02          9.82         3.95 o                         
  -8   9   1        159.45        170.08         8.59 o                         
  -7   9   1          0.55          0.05         0.98 o                         
  -6   9   1          2.12          1.61         0.85 o                         
  -5   9   1        233.06        235.55         5.40 o                         
  -4   9   1        869.68        847.63        13.66 o                         
  -3   9   1       1020.16       1052.37        12.23 o                         
  -2   9   1          0.38          0.77         0.42 o                         
  -1   9   1        196.28        225.82         3.37 o                         
   0   9   1       1115.95       1116.02        15.82 o                         
   1   9   1         77.32         81.37         2.88 o                         
   2   9   1        316.04        345.73         7.06 o                         
   3   9   1         59.96         71.75         2.62 o                         
   4   9   1        186.44        181.97         4.85 o                         
   5   9   1        764.94        770.58        17.06 o                         
   6   9   1        360.77        358.18        11.15 o                         
   7   9   1         72.40         80.16         6.68 o                         
  -8  10   1         35.66         35.08         3.91 o                         
  -7  10   1          0.38          0.31         1.09 o                         
  -6  10   1        492.79        492.00        11.05 o                         
  -5  10   1       1307.11       1256.58        17.60 o                         
  -4  10   1          0.04          1.25         0.54 o                         
  -3  10   1        223.73        253.75         4.01 o                         
  -2  10   1       1081.76       1121.72        18.19 o                         
  -1  10   1          7.18          6.26         0.60 o                         
   0  10   1        712.84        732.41        11.43 o                         
   1  10   1         62.15         78.29         2.80 o                         
   2  10   1       1142.14       1193.18        30.20 o                         
   3  10   1         18.01         14.38         1.20 o                         
   4  10   1        204.84        195.81         5.48 o                         
   5  10   1        184.33        206.32         7.57 o                         
   6  10   1        487.81        480.72        13.42 o                         
   7  10   1         11.83          9.85         1.98 o                         
  -8  11   1          0.00         -1.23         1.61 o                         
  -7  11   1         90.32         92.31         5.73 o                         
  -6  11   1         27.16         23.20         2.33 o                         
  -5  11   1        841.87        832.49        15.19 o                         
  -4  11   1         19.80         17.35         0.93 o                         
  -3  11   1        356.54        387.02         7.46 o                         
  -2  11   1         50.10         50.53         1.45 o                         
  -1  11   1         92.11         99.31         3.20 o                         
   0  11   1          0.00          0.19         0.53 o                         
   1  11   1         64.95         72.05         2.79 o                         
   2  11   1       1027.37       1021.35        16.19 o                         
   3  11   1         24.54         28.68         2.44 o                         
   4  11   1        291.49        271.63         6.76 o                         
   5  11   1         92.04         85.59         4.73 o                         
   6  11   1        193.42        194.89         7.98 o                         
   7  11   1          0.40         -1.03         1.26 o                         
  -8  12   1          0.91          0.67         1.73 o                         
  -7  12   1         39.84         41.18         3.87 o                         
  -6  12   1        285.59        277.22         9.88 o                         
  -5  12   1         30.87         27.68         1.93 o                         
  -4  12   1         28.14         22.58         1.20 o                         
  -3  12   1          2.12          2.49         0.44 o                         
  -2  12   1         51.73         70.55         1.97 o                         
  -1  12   1        739.02        782.33        12.17 o                         
   0  12   1        425.68        438.12         9.58 o                         
   1  12   1        214.60        245.60         8.70 o                         
   2  12   1        204.74        227.81         5.94 o                         
   3  12   1         36.67         42.95         2.22 o                         
   4  12   1        825.02        850.08        14.61 o                         
   5  12   1       1441.76       1463.48        32.80 o                         
   6  12   1         60.70         61.60         4.33 o                         
   7  12   1         48.52         50.92         4.49 o                         
  -8  13   1         32.42         35.29         6.90 o                         
  -7  13   1          0.00         -1.50         1.58 o                         
  -6  13   1        136.84        123.69         7.53 o                         
  -5  13   1         14.36         14.35         1.43 o                         
  -4  13   1        376.16        356.34         7.38 o                         
  -3  13   1         12.75         15.72         1.02 o                         
  -2  13   1         44.12         30.66         1.54 o                         
  -1  13   1         21.61         25.77         1.28 o                         
   0  13   1         17.52         18.61         1.42 o                         
   1  13   1         40.09         36.56         2.80 o                         
   2  13   1          0.22          0.56         0.60 o                         
   3  13   1        217.26        221.16         6.24 o                         
   4  13   1         77.75         68.56         2.93 o                         
   5  13   1        119.91        130.02         5.93 o                         
   6  13   1         78.10         75.73         5.92 o                         
   7  13   1          1.65          3.36         1.74 o                         
  -8  14   1         14.81         25.68         5.64 o                         
  -7  14   1          8.89          8.11         1.96 o                         
  -6  14   1         16.21         16.47         2.45 o                         
  -5  14   1        334.26        314.30         9.48 o                         
  -4  14   1          0.27          0.63         0.56 o                         
  -3  14   1          2.17          3.02         0.75 o                         
  -2  14   1         13.59          9.13         1.07 o                         
  -1  14   1          0.21          0.57         0.35 o                         
   0  14   1         31.05         32.97         1.98 o                         
   1  14   1        154.37        157.12         7.00 o                         
   2  14   1        104.98        101.11         3.94 o                         
   3  14   1         24.22         14.06         1.56 o                         
   4  14   1         42.54         47.74         2.49 o                         
   5  14   1          0.69          0.85         1.26 o                         
   6  14   1          5.55         12.31         2.17 o                         
   7  14   1         39.83         46.57         5.73 o                         
  -8  15   1          0.65          2.87         2.39 o                         
  -7  15   1         93.90        112.49         6.74 o                         
  -6  15   1          9.71          6.35         1.76 o                         
  -5  15   1        129.45        132.30         5.93 o                         
  -4  15   1        852.13        765.47        21.51 o                         
  -3  15   1          0.25          0.50         0.62 o                         
  -2  15   1         24.73         20.00         1.17 o                         
  -1  15   1         33.86         34.12         1.83 o                         
   0  15   1         10.46          9.81         1.44 o                         
   1  15   1        132.99        117.17         4.80 o                         
   2  15   1          2.62          0.18         0.73 o                         
   3  15   1          2.34          0.70         0.66 o                         
   4  15   1        138.53        138.05         4.59 o                         
   5  15   1         33.70         31.29         2.62 o                         
   6  15   1        191.59        195.53         8.67 o                         
   7  15   1          5.83          8.96         3.58 o                         
  -8  16   1        130.43        180.87        15.91 o                         
  -7  16   1         29.68         30.30         3.59 o                         
  -6  16   1          5.82          3.40         1.37 o                         
  -5  16   1        158.42        131.23         6.07 o                         
  -4  16   1         17.57          9.72         2.21 o                         
  -3  16   1          0.25          1.56         0.63 o                         
  -2  16   1        247.28        227.38         6.49 o                         
  -1  16   1        518.88        508.53         8.82 o                         
   0  16   1        234.85        226.43         5.90 o                         
   1  16   1         21.91         25.52         1.94 o                         
   2  16   1         16.15         15.56         1.71 o                         
   3  16   1          5.34          4.43         1.07 o                         
   4  16   1        170.35        160.56         7.26 o                         
   5  16   1          5.09          4.52         1.54 o                         
   6  16   1          0.11         -2.15         2.08 o                         
  -8  17   1         55.62         51.85         8.33 o                         
  -7  17   1          0.01          0.99         1.27 o                         
  -6  17   1         93.90         89.55         7.45 o                         
  -5  17   1         88.99         71.52         4.54 o                         
  -4  17   1        100.70         99.81         6.83 o                         
  -3  17   1          3.12          0.78         0.74 o                         
  -2  17   1        178.02        181.25         5.74 o                         
  -1  17   1       1002.82        954.57        14.16 o                         
   0  17   1         22.69         24.55         2.45 o                         
   1  17   1         17.06         16.83         1.57 o                         
   2  17   1        210.41        195.52         6.13 o                         
   3  17   1        251.05        221.60         6.85 o                         
   4  17   1          1.16          1.09         1.27 o                         
   5  17   1         33.95         30.24         3.13 o                         
   6  17   1         11.24         15.09         3.28 o                         
  -7  18   1          0.04         -0.84         1.61 o                         
  -6  18   1         22.47         32.64         3.51 o                         
  -5  18   1          5.84          9.09         2.05 o                         
  -4  18   1         71.64         70.87         5.90 o                         
  -3  18   1        357.71        334.67        10.96 o                         
  -2  18   1        794.72        771.88        14.42 o                         
  -1  18   1       1501.31       1471.30        20.01 o                         
   0  18   1          4.66         22.98         5.57 o                         
   1  18   1         17.25         16.52         1.76 o                         
   2  18   1          9.68          9.89         1.70 o                         
   3  18   1        142.17        131.62         5.23 o                         
   4  18   1        313.77        317.25        10.99 o                         
   5  18   1          5.60          2.51         1.72 o                         
   6  18   1          2.55          4.90         3.06 o                         
  -7  19   1         18.85         21.84         3.83 o                         
  -6  19   1          0.96          1.98         1.34 o                         
  -5  19   1         74.54         67.29         6.24 o                         
  -4  19   1        181.36        158.69         9.12 o                         
  -3  19   1        250.35        243.03         7.19 o                         
  -2  19   1        461.62        452.19        10.31 o                         
  -1  19   1        122.87        145.98         5.95 o                         
   0  19   1       2164.89       2121.09        30.59 o                         
   1  19   1        530.93        513.61        10.63 o                         
   2  19   1         73.38         80.97         4.03 o                         
   3  19   1          0.10         -0.31         1.07 o                         
   4  19   1        248.30        218.16         9.09 o                         
   5  19   1         30.73         29.44         4.72 o                         
   6  19   1          2.35          4.57         3.22 o                         
  -7  20   1          2.01          0.69         1.70 o                         
  -6  20   1         22.44         27.31         3.41 o                         
  -5  20   1         96.33        101.51         7.74 o                         
  -4  20   1          3.27          3.97         1.75 o                         
  -3  20   1         58.86         61.53         5.16 o                         
  -2  20   1         17.29         21.58         2.18 o                         
  -1  20   1         23.11         21.07         1.70 o                         
   0  20   1         87.45        111.78         4.10 o                         
   1  20   1        334.29        372.74         8.27 o                         
   2  20   1        332.97        305.72         8.54 o                         
   3  20   1          0.35         -0.50         1.01 o                         
   4  20   1         18.62         16.03         2.59 o                         
   5  20   1          0.48          2.10         3.90 o                         
   6  20   1         26.90         13.77         4.87 o                         
  -6  21   1          3.25          6.55         2.38 o                         
  -5  21   1          0.14         -1.63         1.77 o                         
  -4  21   1         26.66         34.19         4.36 o                         
  -3  21   1        312.47        289.59        10.31 o                         
  -2  21   1         42.46         38.26         2.78 o                         
  -1  21   1         37.42         42.85         2.96 o                         
   0  21   1        345.78        357.96         7.89 o                         
   1  21   1       1059.96       1012.30        21.74 o                         
   2  21   1        383.48        398.99        10.22 o                         
   3  21   1         53.88         52.98         4.31 o                         
   4  21   1         34.98         24.70         3.21 o                         
   5  21   1         15.34          9.18         2.43 o                         
  -5  22   1         58.94         46.77         9.50 o                         
  -4  22   1        116.74        108.74         7.98 o                         
  -3  22   1         12.70         10.51         1.94 o                         
  -2  22   1          2.06          1.54         1.36 o                         
  -1  22   1        307.37        306.16        10.95 o                         
   0  22   1         75.72         87.65         4.83 o                         
   1  22   1        330.35        345.71         8.20 o                         
   2  22   1        126.23        129.18         5.53 o                         
   3  22   1         91.95         88.45         6.90 o                         
   4  22   1         28.53         25.13         3.15 o                         
   5  22   1          1.97          3.24         2.36 o                         
  -5  23   1          3.77          6.81         2.39 o                         
  -4  23   1          0.91         -2.41         1.60 o                         
  -3  23   1         19.91         17.11         2.51 o                         
  -2  23   1         36.71         33.94         2.89 o                         
  -1  23   1         62.90         68.65         3.93 o                         
   0  23   1         68.78         63.74         3.72 o                         
   1  23   1         23.01         27.37         2.22 o                         
   2  23   1         53.43         49.65         3.46 o                         
   3  23   1          6.15          4.45         1.46 o                         
   4  23   1         44.99         41.79         4.43 o                         
   5  23   1          1.93         -0.12         2.28 o                         
  -5  24   1          1.35          4.20         2.86 o                         
  -4  24   1          9.28          8.29         3.65 o                         
  -3  24   1         20.20         17.43         3.07 o                         
  -2  24   1         29.81         31.31         2.73 o                         
  -1  24   1         54.41         56.53         3.65 o                         
   0  24   1         15.36         16.52         1.97 o                         
   1  24   1         12.39         12.26         2.19 o                         
   2  24   1          7.29          6.15         1.27 o                         
   3  24   1         15.13         14.60         2.44 o                         
   4  24   1          0.00          0.19         2.18 o                         
   5  24   1         16.88         15.83         5.02 o                         
  -5  25   1          0.69         -1.77         2.78 o                         
  -4  25   1          6.66          4.88         3.94 o                         
  -3  25   1         12.20         13.67         3.54 o                         
  -2  25   1          1.20          1.14         1.94 o                         
  -1  25   1          2.62          4.85         1.07 o                         
   0  25   1          0.06          2.02         1.22 o                         
   1  25   1        171.98        173.98         6.92 o                         
   2  25   1         48.59         52.82         5.68 o                         
   3  25   1          1.22          0.08         1.54 o                         
   4  25   1        162.49        209.17        16.36 o                         
  -4  26   1         15.86         14.46         4.14 o                         
  -3  26   1         50.62         54.62         4.69 o                         
  -2  26   1         46.75         50.61         4.39 o                         
  -1  26   1        144.76        156.53         6.45 o                         
   0  26   1         30.41         34.75         3.31 o                         
   1  26   1         10.93         14.35         2.60 o                         
   2  26   1         42.99         49.41         5.62 o                         
   3  26   1          2.40          2.01         2.39 o                         
  -4  27   1          6.82          6.10         3.47 o                         
  -3  27   1         12.05         12.22         2.90 o                         
  -2  27   1         18.08         19.85         2.81 o                         
  -1  27   1         69.27         80.84         5.46 o                         
   0  27   1         30.38         38.15         3.26 o                         
   1  27   1         10.43          9.63         2.28 o                         
   2  27   1         59.68         67.14         6.71 o                         
  -2  28   1          2.13          3.66         2.83 o                         
  -1  28   1          0.10          6.77         2.59 o                         
   0  28   1         79.94         96.52         6.23 o                         
   1  28   1         44.82         48.49         4.84 o                         
  -2  29   1         38.33         36.39         6.90 o                         
  -1  29   1        325.17        378.05        22.55 o                         
   0  29   1          1.22          2.25         1.64 o                         
  -8   0   2         59.43         30.10         5.72 o                         
  -6   0   2         54.64         41.54         4.18 o                         
  -4   0   2        302.21        341.50         7.08 o                         
  -2   0   2          0.06          0.64         0.39 o                         
   0   0   2       5292.98       5203.63        59.09 o                         
   2   0   2        514.19        570.76         9.03 o                         
   4   0   2        778.93        771.53        28.33 o                         
   6   0   2         31.78         26.53         5.05 o                         
   8   0   2         10.04          3.95         2.45 o                         
  -9   1   2        147.02        177.10         7.24 o                         
  -8   1   2          4.63          4.30         1.13 o                         
  -7   1   2          4.77          3.62         1.05 o                         
  -6   1   2          4.23          7.90         0.77 o                         
  -5   1   2        122.79        108.32         2.10 o                         
  -4   1   2          0.90          1.08         0.24 o                         
  -3   1   2        641.36        634.59         6.66 o                         
  -2   1   2       1153.78       1122.83         9.71 o                         
  -1   1   2      13545.36      12231.00       133.62 o                         
   0   1   2        290.29        289.44         3.46 o                         
   1   1   2        834.54        815.81         8.14 o                         
   2   1   2         79.13         79.16         1.58 o                         
   3   1   2        966.32       1004.31        14.65 o                         
   4   1   2          0.12          0.56         0.34 o                         
   5   1   2          0.43         -0.18         1.35 o                         
   6   1   2          0.02         -0.78         1.78 o                         
   7   1   2          9.62          8.26         2.24 o                         
   8   1   2          2.40          2.71         4.64 o                         
  -9   2   2        126.83        154.97         6.73 o                         
  -8   2   2          0.18         -0.10         1.11 o                         
  -7   2   2        345.95        281.79         9.51 o                         
  -6   2   2          0.76          0.08         0.45 o                         
  -5   2   2          4.04          5.96         0.59 o                         
  -4   2   2         61.80         80.50         1.75 o                         
  -3   2   2        439.80        499.45         4.92 o                         
  -2   2   2        284.96        276.33         3.25 o                         
  -1   2   2       9054.65       8853.25        60.75 o                         
   0   2   2       5085.31       5057.62        77.38 o                         
   1   2   2        813.47        805.98         9.85 o                         
   2   2   2         15.85         12.79         0.57 o                         
   3   2   2        126.87        151.96         3.98 o                         
   4   2   2          0.18          0.72         0.59 o                         
   5   2   2         49.14         44.30         4.34 o                         
   6   2   2         10.60          7.46         2.23 o                         
   7   2   2         35.21         37.21         4.64 o                         
   8   2   2         13.07         15.04         4.75 o                         
  -9   3   2         72.84         75.91         5.45 o                         
  -8   3   2          9.05          5.68         1.11 o                         
  -7   3   2         11.05         15.27         2.06 o                         
  -6   3   2        399.79        407.60         8.94 o                         
  -5   3   2          0.89          0.28         0.30 o                         
  -4   3   2        360.26        415.99         5.28 o                         
  -3   3   2        469.28        471.56         5.18 o                         
  -2   3   2        498.78        524.00         4.83 o                         
  -1   3   2        655.20        637.66        10.26 o                         
   0   3   2      28293.17      24981.12       209.93 o                         
   1   3   2         42.63         39.63         1.09 o                         
   2   3   2        155.92        151.12         2.47 o                         
   3   3   2         72.53         65.34         2.50 o                         
   4   3   2        149.14        166.29         7.79 o                         
   5   3   2        102.70        100.94         6.54 o                         
   6   3   2         22.80         25.13         3.53 o                         
   7   3   2         33.24         26.55         3.82 o                         
   8   3   2         30.61         25.91         5.90 o                         
  -9   4   2          8.61          6.21         2.12 o                         
  -8   4   2          7.95          5.02         1.22 o                         
  -7   4   2        138.34        132.41         5.10 o                         
  -6   4   2          7.69          8.07         1.04 o                         
  -5   4   2        227.01        232.04         4.65 o                         
  -4   4   2        570.41        623.92         9.57 o                         
  -3   4   2        146.52        148.68         2.84 o                         
  -2   4   2        201.32        222.03         2.75 o                         
  -1   4   2         89.81         84.83         1.25 o                         
   0   4   2       6801.78       6706.16        99.28 o                         
   1   4   2        113.89        104.17         2.33 o                         
   2   4   2         20.40         22.20         1.19 o                         
   3   4   2        549.26        529.54        11.33 o                         
   4   4   2         26.15         31.14         2.21 o                         
   5   4   2         10.03          7.67         1.79 o                         
   6   4   2          0.43          1.25         1.51 o                         
   7   4   2         72.83         63.99         8.80 o                         
   8   4   2          9.99          7.80         3.46 o                         
  -9   5   2          1.80          3.33         1.38 o                         
  -8   5   2          3.34          3.67         1.23 o                         
  -7   5   2        178.98        167.02         5.90 o                         
  -6   5   2         51.33         47.49         2.29 o                         
  -5   5   2         47.31         45.41         2.09 o                         
  -4   5   2         48.31         57.99         2.26 o                         
  -3   5   2       1030.59       1122.67        15.24 o                         
  -2   5   2          9.93         15.78         0.85 o                         
  -1   5   2         15.38         21.21         0.56 o                         
   0   5   2       2518.46       2461.91        22.54 o                         
   1   5   2          3.25          0.83         0.26 o                         
   2   5   2        166.93        181.64         3.18 o                         
   3   5   2          0.62          0.29         0.28 o                         
   4   5   2        198.95        203.19         6.35 o                         
   5   5   2         29.06         21.32         3.58 o                         
   6   5   2          6.10          7.82         1.94 o                         
   7   5   2         22.83         24.49         3.84 o                         
   8   5   2        198.41        247.56        18.63 o                         
  -9   6   2          1.79          2.49         1.76 o                         
  -8   6   2         76.21         73.71         6.53 o                         
  -7   6   2          9.65          9.62         1.43 o                         
  -6   6   2         43.05         38.03         2.05 o                         
  -5   6   2         10.55         13.95         1.19 o                         
  -4   6   2          1.73         -0.17         0.50 o                         
  -3   6   2        237.07        266.46         4.19 o                         
  -2   6   2       1148.19       1249.35        13.99 o                         
  -1   6   2          5.11          3.24         0.32 o                         
   0   6   2        284.47        289.17         6.37 o                         
   1   6   2       1528.27       1640.11        22.16 o                         
   2   6   2         36.97         41.72         1.51 o                         
   3   6   2        121.39        120.82         2.81 o                         
   4   6   2        349.06        337.71         8.98 o                         
   5   6   2        159.82        152.72         8.34 o                         
   6   6   2          0.08          2.07         1.61 o                         
   7   6   2         14.02         12.45         6.66 o                         
   8   6   2          4.32          4.58         2.69 o                         
  -9   7   2         71.02         63.74         5.45 o                         
  -8   7   2         17.43         19.17         3.55 o                         
  -7   7   2          0.25          0.58         0.86 o                         
  -6   7   2        217.20        217.14         5.35 o                         
  -5   7   2          8.40         10.33         1.02 o                         
  -4   7   2          1.68          0.88         0.44 o                         
  -3   7   2       2308.78       2359.37        27.03 o                         
  -2   7   2        165.99        187.85         5.34 o                         
  -1   7   2        505.52        468.35         6.78 o                         
   0   7   2        567.06        553.25        10.35 o                         
   1   7   2       2634.62       2708.91        42.79 o                         
   2   7   2        434.21        456.35         8.25 o                         
   3   7   2          5.36          3.33         0.49 o                         
   4   7   2         23.14         19.04         2.06 o                         
   5   7   2       1170.16       1206.67        22.80 o                         
   6   7   2         79.13         80.10        13.98 o                         
   7   7   2         43.11         39.08         5.28 o                         
   8   7   2        190.95        247.00        18.47 o                         
  -9   8   2         78.85         96.85        12.74 o                         
  -8   8   2         59.06         68.36         6.48 o                         
  -7   8   2         27.43         30.52         3.23 o                         
  -6   8   2        348.14        320.79         6.88 o                         
  -5   8   2        291.19        296.02         6.19 o                         
  -4   8   2          0.59          1.37         0.46 o                         
  -3   8   2        263.42        296.00        12.03 o                         
  -2   8   2         44.79         43.97         1.97 o                         
  -1   8   2        592.71        666.68         8.80 o                         
   0   8   2        907.89        911.10        16.56 o                         
   1   8   2        737.11        813.52        18.64 o                         
   2   8   2        176.47        192.52         4.25 o                         
   3   8   2        159.03        142.17         3.33 o                         
   4   8   2        258.80        245.92         7.85 o                         
   5   8   2          1.20          2.29         1.57 o                         
   6   8   2          2.91          3.61         1.80 o                         
   7   8   2         11.15         10.09         2.56 o                         
   8   8   2          8.73         12.48         4.22 o                         
  -8   9   2          4.38          0.61         1.22 o                         
  -7   9   2         42.23         34.32         4.60 o                         
  -6   9   2         71.08         68.89         2.86 o                         
  -5   9   2        758.29        767.46        13.04 o                         
  -4   9   2         52.62         49.36         2.11 o                         
  -3   9   2         73.05         76.97         1.93 o                         
  -2   9   2          2.62          2.24         0.53 o                         
  -1   9   2          0.24          0.50         0.22 o                         
   0   9   2         64.93         77.32         3.77 o                         
   1   9   2        146.62        132.55         4.60 o                         
   2   9   2          1.73          0.81         0.81 o                         
   3   9   2        635.59        639.72        12.55 o                         
   4   9   2        877.68        874.10        21.11 o                         
   5   9   2          0.08          1.04         1.11 o                         
   6   9   2        179.78        161.55         9.41 o                         
   7   9   2         10.25          9.56         2.52 o                         
  -8  10   2        283.06        316.30        11.57 o                         
  -7  10   2         34.87         34.18         3.40 o                         
  -6  10   2         11.72         13.19         1.54 o                         
  -5  10   2        930.94        973.27        15.72 o                         
  -4  10   2        131.10        121.11         3.07 o                         
  -3  10   2         23.74         21.05         2.35 o                         
  -2  10   2        226.59        207.69         6.71 o                         
  -1  10   2        169.27        186.43         3.49 o                         
   0  10   2        201.28        241.70         5.55 o                         
   1  10   2        298.38        284.21         6.48 o                         
   2  10   2          7.56         12.85         1.12 o                         
   3  10   2        345.59        310.69         8.42 o                         
   4  10   2        283.33        292.13         8.78 o                         
   5  10   2         76.71         81.36         4.72 o                         
   6  10   2         54.44         56.51         5.57 o                         
   7  10   2          0.20          2.40         1.44 o                         
  -8  11   2         14.84         21.74         3.08 o                         
  -7  11   2          3.15          3.97         1.55 o                         
  -6  11   2        312.45        319.63        10.48 o                         
  -5  11   2        179.35        172.34         7.44 o                         
  -4  11   2          1.13          2.44         0.58 o                         
  -3  11   2         19.12         26.29         1.61 o                         
  -2  11   2       2026.31       2049.71        27.80 o                         
  -1  11   2        199.71        199.81         3.57 o                         
   0  11   2         16.82         12.06         0.95 o                         
   1  11   2        220.56        231.51         6.84 o                         
   2  11   2        761.71        776.68        18.16 o                         
   3  11   2        874.89        822.70        16.56 o                         
   4  11   2        128.37        135.15         5.70 o                         
   5  11   2         97.00         95.26         5.16 o                         
   6  11   2         50.10         53.13         5.30 o                         
   7  11   2          0.59          1.18         1.47 o                         
  -8  12   2          0.96          2.74         1.43 o                         
  -7  12   2          0.21         -0.67         1.04 o                         
  -6  12   2          1.42          0.74         1.33 o                         
  -5  12   2         79.99         68.13         4.00 o                         
  -4  12   2        116.56        101.41         3.74 o                         
  -3  12   2        527.38        543.90        10.06 o                         
  -2  12   2        916.48        987.80        18.33 o                         
  -1  12   2        203.35        206.42         5.34 o                         
   0  12   2         28.73         35.54         1.71 o                         
   1  12   2         10.15          8.70         1.10 o                         
   2  12   2        386.25        428.21        10.75 o                         
   3  12   2        383.36        371.92         8.63 o                         
   4  12   2          7.58          6.82         1.08 o                         
   5  12   2        268.06        271.33        11.87 o                         
   6  12   2          2.75          6.51         2.24 o                         
   7  12   2          1.39          6.11         3.10 o                         
  -8  13   2         93.41        113.89         6.93 o                         
  -7  13   2          0.65          1.07         1.21 o                         
  -6  13   2         49.94         48.71         6.00 o                         
  -5  13   2        421.12        444.31        11.78 o                         
  -4  13   2          4.61          3.80         1.09 o                         
  -3  13   2         62.68         65.84         2.88 o                         
  -2  13   2        453.85        423.49        10.00 o                         
  -1  13   2        331.62        366.68         6.69 o                         
   0  13   2        111.60        127.34         3.50 o                         
   1  13   2        194.21        206.18         6.51 o                         
   2  13   2          9.96         15.65         1.91 o                         
   3  13   2         35.79         30.93         1.98 o                         
   4  13   2         52.83         54.76         2.78 o                         
   5  13   2         11.98         13.66         2.06 o                         
   6  13   2          5.34          4.21         1.44 o                         
  -8  14   2          3.55          4.07         1.86 o                         
  -7  14   2          8.93          5.76         3.38 o                         
  -6  14   2        326.69        303.22        10.68 o                         
  -5  14   2        747.30        726.38        16.59 o                         
  -4  14   2        168.12        162.42         6.56 o                         
  -3  14   2          8.88          4.34         0.82 o                         
  -2  14   2         39.14         34.82         1.93 o                         
  -1  14   2         19.09         16.65         1.59 o                         
   0  14   2          1.49          1.38         0.73 o                         
   1  14   2          2.84          2.96         1.41 o                         
   2  14   2         13.90         20.47         1.91 o                         
   3  14   2         42.49         35.24         2.37 o                         
   4  14   2          4.75          6.54         1.40 o                         
   5  14   2         63.02         61.80         5.39 o                         
   6  14   2        206.28        230.16        12.46 o                         
  -8  15   2         15.65         15.21         3.21 o                         
  -7  15   2          2.47          2.11         1.70 o                         
  -6  15   2         89.62         82.88         6.60 o                         
  -5  15   2        115.16        111.96         5.63 o                         
  -4  15   2       1106.99       1064.12        21.67 o                         
  -3  15   2        117.81        137.81         8.24 o                         
  -2  15   2         15.91         16.27         1.03 o                         
  -1  15   2       1319.88       1284.69        18.30 o                         
   0  15   2        668.23        652.22        11.25 o                         
   1  15   2        304.26        293.63        10.63 o                         
   2  15   2         97.25        102.09         4.28 o                         
   3  15   2          0.09          0.92         1.02 o                         
   4  15   2        119.52        109.96         3.82 o                         
   5  15   2         34.85         33.90         3.44 o                         
   6  15   2          2.83          5.39         2.97 o                         
  -8  16   2         10.14          7.31         2.43 o                         
  -7  16   2         54.91         58.15         4.87 o                         
  -6  16   2         70.02         63.04         5.94 o                         
  -5  16   2        114.61         93.84         6.30 o                         
  -4  16   2        124.19        138.40         6.36 o                         
  -3  16   2          7.50          3.38         1.23 o                         
  -2  16   2         12.50          9.69         1.58 o                         
  -1  16   2        227.10        210.18         4.93 o                         
   0  16   2         94.42         87.73         3.14 o                         
   1  16   2         21.14         22.02         1.92 o                         
   2  16   2        182.74        161.95         5.60 o                         
   3  16   2         33.00         26.72         2.37 o                         
   4  16   2         20.69         24.29         2.91 o                         
   5  16   2         39.21         43.02         3.84 o                         
   6  16   2          1.15          2.29         1.57 o                         
  -8  17   2          8.21          6.98         3.41 o                         
  -7  17   2          4.11          5.34         1.70 o                         
  -6  17   2          3.36          1.38         1.38 o                         
  -5  17   2         38.84         40.15         4.33 o                         
  -4  17   2        188.61        185.94         7.60 o                         
  -3  17   2         67.65         51.90         3.30 o                         
  -2  17   2        227.42        235.15         6.62 o                         
  -1  17   2         25.51         23.08         2.10 o                         
   0  17   2          0.69          1.25         0.68 o                         
   1  17   2         48.48         41.66         2.62 o                         
   2  17   2         70.70         52.49         3.54 o                         
   3  17   2         86.88         75.65         4.02 o                         
   4  17   2         11.56         10.35         1.93 o                         
   5  17   2         43.93         46.52         5.30 o                         
   6  17   2         28.30         34.51         4.96 o                         
  -7  18   2         51.77         48.67         5.60 o                         
  -6  18   2          9.97          8.56         2.34 o                         
  -5  18   2          0.11         -1.12         1.18 o                         
  -4  18   2         95.20         74.46         4.82 o                         
  -3  18   2         59.55         59.94         3.65 o                         
  -2  18   2         15.19         14.31         1.98 o                         
  -1  18   2         15.66         12.61         1.16 o                         
   0  18   2        748.89        709.57        11.71 o                         
   1  18   2         96.49         76.22         3.67 o                         
   2  18   2        367.18        319.29         8.67 o                         
   3  18   2         91.07         81.75         4.26 o                         
   4  18   2          4.06          9.64         1.95 o                         
   5  18   2          0.01          1.70         1.45 o                         
   6  18   2          3.75          1.74         2.58 o                         
  -7  19   2        113.25        127.88        13.34 o                         
  -6  19   2         45.92         60.20         6.15 o                         
  -5  19   2          0.36          1.06         1.24 o                         
  -4  19   2         12.34          8.21         1.75 o                         
  -3  19   2         47.41         37.50         2.96 o                         
  -2  19   2        384.60        382.23        11.46 o                         
  -1  19   2         38.46         39.29         2.64 o                         
   0  19   2          7.00          8.32         1.25 o                         
   1  19   2         21.61         32.13         2.40 o                         
   2  19   2         55.02         43.90         3.04 o                         
   3  19   2         97.60         92.31         4.61 o                         
   4  19   2          1.03          4.76         1.50 o                         
   5  19   2        280.64        300.12        14.26 o                         
  -7  20   2          2.15          1.95         2.79 o                         
  -6  20   2          1.31         -0.68         2.04 o                         
  -5  20   2         19.30         17.60         2.60 o                         
  -4  20   2          0.02         -1.85         1.43 o                         
  -3  20   2         77.51         71.16        16.30 o                         
  -2  20   2         58.12         59.75         4.10 o                         
  -1  20   2         11.50         10.51         1.46 o                         
   0  20   2        195.25        198.31         5.42 o                         
   1  20   2          0.11          1.04         1.16 o                         
   2  20   2          6.06          4.11         1.65 o                         
   3  20   2         59.48         55.62         3.68 o                         
   4  20   2        143.29        165.43         8.05 o                         
   5  20   2          3.25          4.03         2.08 o                         
  -6  21   2         43.99         50.51         5.84 o                         
  -5  21   2         23.02         23.69         3.02 o                         
  -4  21   2         21.36         23.79         3.98 o                         
  -3  21   2         47.06         35.28         4.24 o                         
  -2  21   2         19.06         20.75         2.06 o                         
  -1  21   2         34.28         37.82         2.80 o                         
   0  21   2         24.42         19.80         1.96 o                         
   1  21   2        638.55        628.57        10.71 o                         
   2  21   2         46.22         43.78         3.15 o                         
   3  21   2         23.59         27.41         3.15 o                         
   4  21   2          7.80         11.85         2.22 o                         
   5  21   2        101.17        107.06         8.36 o                         
  -5  22   2          0.29         -0.47         2.06 o                         
  -4  22   2        105.99         90.92         5.83 o                         
  -3  22   2        253.84        244.76        18.54 o                         
  -2  22   2         16.99         15.96         1.89 o                         
  -1  22   2        246.36        235.65         7.45 o                         
   0  22   2         44.12         46.45         3.13 o                         
   1  22   2        118.49        135.15         5.74 o                         
   2  22   2         18.67         18.96         2.17 o                         
   3  22   2        100.52        104.82         6.26 o                         
   4  22   2         70.83         77.87         6.21 o                         
   5  22   2          7.83          9.11         4.45 o                         
  -5  23   2          5.44          3.39         1.74 o                         
  -4  23   2          0.12         -0.13         1.24 o                         
  -3  23   2          0.26          2.50         1.81 o                         
  -2  23   2        106.78        103.02         5.56 o                         
  -1  23   2         26.94         28.07         2.57 o                         
   0  23   2         18.18         18.40         2.06 o                         
   1  23   2          1.63          0.70         1.06 o                         
   2  23   2         33.92         37.26         3.69 o                         
   3  23   2         34.88         46.30         4.23 o                         
   4  23   2          5.91          9.78         2.48 o                         
   5  23   2         11.47          8.43         3.07 o                         
  -5  24   2         40.58         51.47         8.38 o                         
  -4  24   2          5.82          2.57         1.32 o                         
  -3  24   2         14.93         19.34         5.88 o                         
  -2  24   2         14.84         11.64         2.72 o                         
  -1  24   2         22.23         19.44         2.17 o                         
   0  24   2          4.70          2.05         1.22 o                         
   1  24   2         12.44         11.89         1.84 o                         
   2  24   2          0.11          1.44         1.10 o                         
   3  24   2          6.78          4.53         2.90 o                         
   4  24   2         43.90         61.70         6.14 o                         
  -4  25   2          5.38          1.42         1.43 o                         
  -3  25   2          5.11          3.77         3.22 o                         
  -2  25   2         62.76         54.96         5.00 o                         
  -1  25   2          0.01          0.63         1.20 o                         
   0  25   2         60.24         67.11         4.80 o                         
   1  25   2         33.05         47.34         4.26 o                         
   2  25   2          9.84          8.39         3.79 o                         
   4  25   2        186.46        211.19        16.88 o                         
  -4  26   2         27.44         29.27         4.33 o                         
  -3  26   2         35.92         45.18         5.39 o                         
  -2  26   2        209.41        203.48         9.03 o                         
  -1  26   2          6.44          8.77         1.81 o                         
   0  26   2         63.15         72.54         5.07 o                         
   1  26   2         28.18         37.42         3.85 o                         
   2  26   2         40.87         54.18        14.84 o                         
  -4  27   2          0.46          0.87         2.54 o                         
  -3  27   2          4.09          4.72         3.31 o                         
  -2  27   2         60.47         73.82         5.42 o                         
  -1  27   2          6.01          4.06         1.30 o                         
   0  27   2          4.04          1.05         1.65 o                         
   1  27   2         14.45         10.34         2.16 o                         
  -3  28   2        105.96         98.56        11.37 o                         
  -2  28   2          3.93          6.72         3.03 o                         
  -1  28   2          2.94          5.58         3.62 o                         
   0  28   2          7.23          8.99         2.08 o                         
   1  28   2          1.72         -0.64         1.84 o                         
   0  29   2          0.79          1.73         1.21 o                         
  -9   0   3         95.34        111.45         7.86 o                         
  -7   0   3        108.38        108.35         5.11 o                         
  -5   0   3        211.05        200.35         4.62 o                         
  -3   0   3        298.33        310.71         5.53 o                         
  -1   0   3        172.44        166.85         3.58 o                         
   1   0   3        400.15        407.24        10.32 o                         
   3   0   3        349.16        362.86         7.80 o                         
   5   0   3        315.69        309.87        18.12 o                         
   7   0   3         29.79         13.32         4.17 o                         
  -9   1   3         42.33         46.30         6.35 o                         
  -8   1   3        306.18        313.95         9.29 o                         
  -7   1   3          1.47          0.96         0.57 o                         
  -6   1   3        563.71        567.07         7.10 o                         
  -5   1   3         27.92         27.38         1.11 o                         
  -4   1   3        146.87        169.67         2.97 o                         
  -3   1   3         15.22         21.13         0.94 o                         
  -2   1   3        659.85        669.49         8.55 o                         
  -1   1   3         32.52         27.96         1.05 o                         
   0   1   3         41.66         54.35         4.26 o                         
   1   1   3          0.23          1.76         0.32 o                         
   2   1   3       1266.20       1261.28        16.57 o                         
   3   1   3          3.29          2.23         0.38 o                         
   4   1   3         68.42         67.38         3.37 o                         
   5   1   3          1.07         -2.72         1.81 o                         
   6   1   3        247.81        220.93        11.40 o                         
   7   1   3          3.89          7.56         2.44 o                         
  -9   2   3         24.27         25.03         2.70 o                         
  -8   2   3          7.61          7.68         1.41 o                         
  -7   2   3        251.40        242.78         6.47 o                         
  -6   2   3        895.51        827.72         9.32 o                         
  -5   2   3         71.24         72.11         1.92 o                         
  -4   2   3         28.30         25.77         1.06 o                         
  -3   2   3        484.16        490.63         5.64 o                         
  -2   2   3         89.22         97.27         2.00 o                         
  -1   2   3        398.96        425.60         8.38 o                         
   0   2   3        175.56        188.55         4.27 o                         
   1   2   3        299.06        337.99         8.03 o                         
   2   2   3        166.31        172.92         3.62 o                         
   3   2   3          4.20          8.04         0.83 o                         
   4   2   3          6.71          6.59         1.12 o                         
   5   2   3        143.25        128.67         7.98 o                         
   6   2   3         22.44         17.96         3.12 o                         
   7   2   3         17.21         18.51         3.50 o                         
  -9   3   3          1.00          1.34         1.08 o                         
  -8   3   3         15.96         11.93         1.71 o                         
  -7   3   3          5.21          8.98         0.98 o                         
  -6   3   3        599.54        594.49         8.76 o                         
  -5   3   3        206.93        188.15         3.44 o                         
  -4   3   3        231.48        277.74         4.03 o                         
  -3   3   3       1293.09       1306.45        14.10 o                         
  -2   3   3        581.96        617.12         6.51 o                         
  -1   3   3       1134.19       1118.90        11.09 o                         
   0   3   3        365.69        363.37         6.51 o                         
   1   3   3       1761.87       1691.39        18.87 o                         
   2   3   3         81.47         81.82         2.27 o                         
   3   3   3        662.60        696.99        10.25 o                         
   4   3   3        125.18        127.06         4.92 o                         
   5   3   3         94.21         86.08         6.40 o                         
   6   3   3         10.84          5.80         1.90 o                         
   7   3   3          7.77          2.36         3.93 o                         
  -9   4   3         13.41         16.16         2.63 o                         
  -8   4   3         78.20         62.75         6.22 o                         
  -7   4   3         52.09         51.32         2.74 o                         
  -6   4   3       1027.14       1025.60        13.88 o                         
  -5   4   3         26.86         27.67         1.45 o                         
  -4   4   3        369.30        370.96         5.37 o                         
  -3   4   3          0.90          0.81         0.46 o                         
  -2   4   3         12.17         13.98         0.66 o                         
  -1   4   3        590.30        605.50         6.70 o                         
   0   4   3       1202.60       1168.03        19.83 o                         
   1   4   3         75.01         72.75         1.82 o                         
   2   4   3        383.31        402.86         5.30 o                         
   3   4   3        341.41        354.29         6.25 o                         
   4   4   3        110.03        109.22         4.65 o                         
   5   4   3        186.40        183.46        23.01 o                         
   6   4   3         11.28         13.13         2.87 o                         
   7   4   3         24.07         20.36         3.71 o                         
  -9   5   3        124.80        161.68        22.26 o                         
  -8   5   3         11.24          7.85         1.90 o                         
  -7   5   3        283.32        268.68         6.71 o                         
  -6   5   3        440.01        435.69         6.99 o                         
  -5   5   3        482.00        472.41         7.72 o                         
  -4   5   3        394.95        422.00         5.84 o                         
  -3   5   3          5.99         10.52         0.84 o                         
  -2   5   3        542.96        610.98         6.92 o                         
  -1   5   3         18.02         17.65         0.92 o                         
   0   5   3        767.36        778.40        11.19 o                         
   1   5   3         77.67         77.68         2.90 o                         
   2   5   3        198.54        187.72         4.60 o                         
   3   5   3         23.80         28.85         1.38 o                         
   4   5   3         84.19         81.19         4.33 o                         
   5   5   3         11.22          9.33         5.61 o                         
   6   5   3        280.90        283.36        13.15 o                         
   7   5   3         88.75         84.92         7.53 o                         
  -9   6   3         20.83         23.12         4.15 o                         
  -8   6   3        128.82        133.32         8.99 o                         
  -7   6   3          0.43         -0.58         0.64 o                         
  -6   6   3          1.31          2.77         0.72 o                         
  -5   6   3          2.11         -0.04         0.42 o                         
  -4   6   3         40.69         42.33         1.96 o                         
  -3   6   3       1788.60       1944.86        21.21 o                         
  -2   6   3          5.29         12.08         0.99 o                         
  -1   6   3         63.08         59.77         1.98 o                         
   0   6   3         12.15          8.00         0.94 o                         
   1   6   3        108.55        127.97         4.79 o                         
   2   6   3        164.63        171.46         5.77 o                         
   3   6   3          8.49         10.71         0.86 o                         
   4   6   3        517.69        555.35        13.02 o                         
   5   6   3         77.01         70.39         5.95 o                         
   6   6   3          2.35          1.36         1.64 o                         
   7   6   3        108.99        118.83        13.93 o                         
  -9   7   3          5.81          3.90         2.89 o                         
  -8   7   3         70.54         62.74         6.13 o                         
  -7   7   3         85.95         78.87         3.99 o                         
  -6   7   3        717.75        720.77        10.71 o                         
  -5   7   3         83.69         81.56         2.52 o                         
  -4   7   3        786.91        797.39        10.25 o                         
  -3   7   3        315.34        326.18         6.93 o                         
  -2   7   3       1573.77       1594.20        20.78 o                         
  -1   7   3        526.44        581.95         6.14 o                         
   0   7   3        366.00        395.09         7.79 o                         
   1   7   3         31.48         35.51         2.44 o                         
   2   7   3        492.56        528.30        12.26 o                         
   3   7   3          0.46          0.61         0.61 o                         
   4   7   3        131.77        130.56         6.99 o                         
   5   7   3         90.64         93.27        10.28 o                         
   6   7   3          5.76          4.48         1.64 o                         
   7   7   3         52.28         53.45         8.42 o                         
  -9   8   3          3.46          5.60         2.12 o                         
  -8   8   3          1.92          0.10         4.05 o                         
  -7   8   3         91.24         74.14         4.78 o                         
  -6   8   3        399.98        401.84         7.16 o                         
  -5   8   3        699.05        694.86        14.20 o                         
  -4   8   3        181.53        175.01         3.32 o                         
  -3   8   3        416.88        429.86         7.79 o                         
  -2   8   3         31.82         40.92         1.68 o                         
  -1   8   3          0.00         -0.13         0.31 o                         
   0   8   3        198.72        206.47         4.71 o                         
   1   8   3          4.87          3.48         0.88 o                         
   2   8   3          0.01          1.51         0.76 o                         
   3   8   3         10.80         12.28         1.48 o                         
   4   8   3        615.52        631.93        18.67 o                         
   5   8   3        103.93        105.66         7.41 o                         
   6   8   3          0.01          1.37         1.62 o                         
   7   8   3          6.76          4.98         2.95 o                         
  -8   9   3        189.76        189.45         8.51 o                         
  -7   9   3          8.74          4.94         3.64 o                         
  -6   9   3        442.09        427.18         8.56 o                         
  -5   9   3         12.55         13.69         1.00 o                         
  -4   9   3        153.79        126.33         4.83 o                         
  -3   9   3          8.62          8.13         1.05 o                         
  -2   9   3          9.16         14.93         1.13 o                         
  -1   9   3        127.27        139.16         3.28 o                         
   0   9   3         23.23         25.04         1.73 o                         
   1   9   3          0.01          0.54         0.92 o                         
   2   9   3         44.59         37.05         2.37 o                         
   3   9   3        131.89        134.30         6.07 o                         
   4   9   3          2.80          2.27         1.30 o                         
   5   9   3        376.10        361.58        34.87 o                         
   6   9   3          0.07         -0.01         1.72 o                         
   7   9   3         47.46         57.72         8.84 o                         
  -8  10   3          0.03          1.43         1.12 o                         
  -7  10   3          7.46          2.29         1.22 o                         
  -6  10   3         14.08         10.65         1.48 o                         
  -5  10   3         93.36        100.29         3.54 o                         
  -4  10   3         57.77         65.31         3.76 o                         
  -3  10   3         90.47         93.50         3.30 o                         
  -2  10   3        791.72        739.71        26.96 o                         
  -1  10   3         12.27         13.20         0.96 o                         
   0  10   3         45.31         55.22         2.64 o                         
   1  10   3         10.47          9.52         0.84 o                         
   2  10   3          0.87          0.51         0.45 o                         
   3  10   3         94.47         78.16         3.74 o                         
   4  10   3        926.37        954.98        20.00 o                         
   5  10   3        152.75        169.99         9.67 o                         
   6  10   3         19.62         21.54         3.79 o                         
   7  10   3         11.20         20.39         5.34 o                         
  -8  11   3          7.46          6.04         1.64 o                         
  -7  11   3          2.57          4.49         1.46 o                         
  -6  11   3        293.65        300.36         9.51 o                         
  -5  11   3        414.20        372.98        10.49 o                         
  -4  11   3        146.55        123.77         5.42 o                         
  -3  11   3          1.08          2.58         0.64 o                         
  -2  11   3        204.79        197.88         8.28 o                         
  -1  11   3        225.11        235.59         4.68 o                         
   0  11   3          1.82          2.51         0.72 o                         
   1  11   3         11.09         10.18         0.72 o                         
   2  11   3          0.07         -0.16         0.44 o                         
   3  11   3        231.51        226.36         5.66 o                         
   4  11   3          9.10         11.51         1.83 o                         
   5  11   3        466.18        450.03        16.76 o                         
   6  11   3        111.65        123.34         8.69 o                         
   7  11   3         12.01         20.56         5.39 o                         
  -8  12   3         37.69         39.96         4.10 o                         
  -7  12   3          3.26          1.95         1.14 o                         
  -6  12   3         47.02         51.63         3.72 o                         
  -5  12   3        164.99        144.86         6.20 o                         
  -4  12   3        201.48        173.28         6.69 o                         
  -3  12   3         10.57          8.89         1.70 o                         
  -2  12   3          2.92          5.61         1.25 o                         
  -1  12   3         17.71         12.91         0.94 o                         
   0  12   3         13.03          8.78         1.25 o                         
   1  12   3        225.50        230.34         7.81 o                         
   2  12   3         47.84         56.58         2.65 o                         
   3  12   3          8.73          6.06         1.15 o                         
   4  12   3          2.64          2.20         0.90 o                         
   5  12   3        649.29        694.22        23.07 o                         
   6  12   3        110.43        114.63        11.36 o                         
   7  12   3         12.08         24.24         5.68 o                         
  -8  13   3        288.05        301.75        12.19 o                         
  -7  13   3          2.20          1.60         1.20 o                         
  -6  13   3         22.35         20.90         2.52 o                         
  -5  13   3         74.91         85.67         4.83 o                         
  -4  13   3         23.29         14.35         2.03 o                         
  -3  13   3         26.78         24.64         2.41 o                         
  -2  13   3          8.47         16.16         2.11 o                         
  -1  13   3        435.77        410.59         8.41 o                         
   0  13   3          4.48          3.68         0.61 o                         
   1  13   3          0.00          0.34         0.71 o                         
   2  13   3        191.19        198.16         5.45 o                         
   3  13   3          8.94          7.00         1.29 o                         
   4  13   3         13.17         13.97         1.61 o                         
   5  13   3        235.62        256.76        12.24 o                         
   6  13   3         39.43         39.44         5.01 o                         
  -8  14   3         36.38         36.24         3.98 o                         
  -7  14   3          0.32          1.13         1.21 o                         
  -6  14   3        121.95        104.63         5.62 o                         
  -5  14   3       1028.66        923.59        19.98 o                         
  -4  14   3          2.07          0.16         1.07 o                         
  -3  14   3        201.69        219.10        10.29 o                         
  -2  14   3        844.82        839.85        23.05 o                         
  -1  14   3        518.63        501.20         8.95 o                         
   0  14   3         20.54         17.31         1.26 o                         
   1  14   3          0.70          1.48         0.77 o                         
   2  14   3        879.20        835.14        14.48 o                         
   3  14   3        101.08         92.81         5.06 o                         
   4  14   3        207.34        209.27         6.61 o                         
   5  14   3         94.17         88.12         6.98 o                         
   6  14   3         61.86         58.05        13.02 o                         
  -8  15   3         46.07         47.96         5.62 o                         
  -7  15   3          2.24          4.72         1.73 o                         
  -6  15   3          0.35          0.16         1.07 o                         
  -5  15   3          2.16          8.39         1.89 o                         
  -4  15   3         61.99         47.76         3.61 o                         
  -3  15   3        495.53        486.23        12.75 o                         
  -2  15   3        279.14        245.13         8.46 o                         
  -1  15   3       1462.44       1427.75        30.56 o                         
   0  15   3        407.17        406.77         7.41 o                         
   1  15   3        122.84        107.35         3.37 o                         
   2  15   3        208.14        210.17         7.74 o                         
   3  15   3        141.70        130.29         6.19 o                         
   4  15   3         62.44         66.85         4.28 o                         
   5  15   3        313.46        362.25        15.05 o                         
   6  15   3         25.56         23.09         4.75 o                         
  -8  16   3         17.43         18.64         5.00 o                         
  -7  16   3         10.95         12.96         4.37 o                         
  -6  16   3        112.61        131.00         6.63 o                         
  -5  16   3        115.63        116.77         6.09 o                         
  -4  16   3         40.81         26.40         2.77 o                         
  -3  16   3        832.88        804.44        18.86 o                         
  -2  16   3        513.58        476.66        12.80 o                         
  -1  16   3          1.57          2.30         0.85 o                         
   0  16   3        479.58        477.58         8.40 o                         
   1  16   3         12.65          8.93         1.04 o                         
   2  16   3         47.92         39.15         2.74 o                         
   3  16   3         10.50          9.50         1.72 o                         
   4  16   3          5.71          3.63         1.36 o                         
   5  16   3        123.54        102.23         7.67 o                         
  -8  17   3          5.99          6.78         3.00 o                         
  -7  17   3         45.81         65.21         5.37 o                         
  -6  17   3         36.08         33.18         4.50 o                         
  -5  17   3        298.28        290.96        11.54 o                         
  -4  17   3          3.32          3.11         1.37 o                         
  -3  17   3        638.93        616.71        18.69 o                         
  -2  17   3        219.56        216.05         8.20 o                         
  -1  17   3        136.97        145.81         6.43 o                         
   0  17   3         22.81         18.05         1.65 o                         
   1  17   3          0.56          1.47         0.92 o                         
   2  17   3         11.64          5.17         1.28 o                         
   3  17   3          5.94          4.65         1.37 o                         
   4  17   3          0.02          0.29         1.13 o                         
   5  17   3         35.08         36.58         8.41 o                         
  -7  18   3         41.84         42.73         4.36 o                         
  -6  18   3          6.36          6.17         2.05 o                         
  -5  18   3         44.85         55.84         4.39 o                         
  -4  18   3         22.62         33.80         3.29 o                         
  -3  18   3         65.65         60.78         4.35 o                         
  -2  18   3         10.03          9.63         2.31 o                         
  -1  18   3         94.70        104.40         6.71 o                         
   0  18   3        252.87        241.25         5.70 o                         
   1  18   3          0.62         -0.86         0.77 o                         
   2  18   3          2.49          1.50         0.96 o                         
   3  18   3        201.66        191.58         6.91 o                         
   4  18   3         91.57         86.59         5.67 o                         
   5  18   3          1.99          0.76         1.51 o                         
  -7  19   3         11.03          7.60         2.55 o                         
  -6  19   3         53.27         48.75         5.53 o                         
  -5  19   3        207.64        177.46         9.03 o                         
  -4  19   3         18.34         18.29         2.69 o                         
  -3  19   3          3.74          2.77         1.35 o                         
  -2  19   3          2.29          1.37         1.23 o                         
  -1  19   3         46.26         43.40         3.29 o                         
   0  19   3        160.84        149.06         5.98 o                         
   1  19   3         22.04         21.25         2.42 o                         
   2  19   3         29.91         24.21         2.34 o                         
   3  19   3         13.15         15.03         1.93 o                         
   4  19   3          0.92         -0.98         2.04 o                         
   5  19   3         16.33         18.41         3.54 o                         
  -6  20   3         27.06         29.65         8.54 o                         
  -5  20   3          8.95          7.73         2.29 o                         
  -4  20   3         22.46         27.01         3.12 o                         
  -3  20   3          1.28         -0.56         0.95 o                         
  -2  20   3          1.94          3.49         2.00 o                         
  -1  20   3          4.04          3.14         1.04 o                         
   0  20   3         70.03         74.96         5.92 o                         
   1  20   3          3.42          2.05         0.93 o                         
   2  20   3          4.52          4.23         1.15 o                         
   3  20   3        121.14        141.47         6.07 o                         
   4  20   3         36.66         37.06         3.92 o                         
   5  20   3          7.73          7.96         2.30 o                         
  -6  21   3          2.33          7.46         2.24 o                         
  -5  21   3          3.68          2.06         1.40 o                         
  -4  21   3          1.02         -1.13         1.32 o                         
  -3  21   3        127.27        115.63         6.51 o                         
  -2  21   3         83.87         85.36         6.64 o                         
  -1  21   3          0.66          0.03         1.32 o                         
   0  21   3        250.62        255.68        11.57 o                         
   1  21   3          4.69          1.57         1.27 o                         
   2  21   3          5.25          3.87         2.04 o                         
   3  21   3          1.51          0.40         1.87 o                         
   4  21   3         16.61          8.96         2.11 o                         
   5  21   3          4.51          2.76         2.53 o                         
  -5  22   3         48.79         45.60         5.26 o                         
  -4  22   3         29.15         25.43         3.20 o                         
  -3  22   3         33.15         34.53         4.94 o                         
  -2  22   3          1.14          0.87         2.49 o                         
  -1  22   3          5.19          6.31         2.03 o                         
   0  22   3       1054.44       1072.25        28.68 o                         
   1  22   3        151.66        136.23        12.94 o                         
   2  22   3         90.13         91.79         6.98 o                         
   3  22   3          7.84          7.67         2.45 o                         
   4  22   3        268.76        297.85        13.99 o                         
  -5  23   3         40.71         49.88         4.56 o                         
  -4  23   3          5.11          6.66         2.70 o                         
  -3  23   3         20.23         28.65         3.39 o                         
  -2  23   3         11.63         17.36         2.99 o                         
  -1  23   3        233.76        258.81        20.27 o                         
   0  23   3        444.30        471.33        17.13 o                         
   1  23   3        219.06        209.08        11.28 o                         
   2  23   3          7.89          8.05         2.41 o                         
   3  23   3         24.22         27.17         5.81 o                         
   4  23   3         22.21         20.64         5.11 o                         
  -5  24   3         39.02         50.82         5.61 o                         
  -4  24   3         55.16         64.20         5.24 o                         
  -3  24   3         86.48         97.04         6.33 o                         
  -2  24   3         41.20         44.33         5.08 o                         
  -1  24   3         51.38         59.06         5.73 o                         
   0  24   3         27.77         45.00         5.10 o                         
   1  24   3        228.09        237.33        12.20 o                         
   2  24   3        182.99        185.67        10.78 o                         
  -5  25   3        111.90        141.79        13.17 o                         
  -4  25   3        196.52        195.45        15.37 o                         
  -3  25   3         16.93         27.94         3.53 o                         
  -2  25   3         79.58         77.08         6.77 o                         
  -1  25   3          0.89          5.78         2.29 o                         
   0  25   3         11.76          8.53         5.08 o                         
   1  25   3        393.79        402.90        16.70 o                         
  -4  26   3          0.80          3.68         2.67 o                         
  -3  26   3         52.66         62.42         6.45 o                         
  -2  26   3          0.01         -1.55         1.58 o                         
  -1  26   3        250.40        276.68        13.37 o                         
   0  26   3         68.47         62.57         8.13 o                         
   1  26   3          3.92          8.43         3.81 o                         
  -3  27   3         21.73         16.36         5.01 o                         
  -2  27   3          8.14          4.01         2.86 o                         
  -1  27   3         29.46         38.37         4.99 o                         
   0  27   3          0.70          1.68         1.34 o                         
   1  27   3         58.07         49.37         7.70 o                         
  -2  28   3         38.06         40.72         7.17 o                         
  -1  28   3         30.64         39.14         7.15 o                         
   0  28   3         10.92          9.19         3.72 o                         
  -8   0   4         53.81         47.78         5.01 o                         
  -6   0   4        423.01        438.08         8.34 o                         
  -4   0   4        110.60        102.95         3.58 o                         
  -2   0   4         79.56         78.82         4.59 o                         
   0   0   4         20.86         18.09         2.09 o                         
   2   0   4        115.82        114.06         4.37 o                         
   4   0   4         16.02         15.51         4.04 o                         
   6   0   4         33.63         49.75         7.88 o                         
  -9   1   4         98.95        115.47         6.72 o                         
  -8   1   4         36.70         38.57         3.14 o                         
  -7   1   4        213.22        208.69         6.21 o                         
  -6   1   4          9.49         11.26         0.82 o                         
  -5   1   4         92.08         88.88         2.32 o                         
  -4   1   4         38.22         29.13         1.24 o                         
  -3   1   4         39.66         35.96         1.63 o                         
  -2   1   4          0.00          0.23         0.51 o                         
  -1   1   4        149.85        160.73         5.04 o                         
   0   1   4         34.20         47.65         2.41 o                         
   1   1   4        345.26        360.07         5.40 o                         
   2   1   4          4.61          4.47         0.80 o                         
   3   1   4          1.43          0.72         0.46 o                         
   4   1   4          1.71          2.66         1.38 o                         
   5   1   4          1.11         -0.68         2.95 o                         
   6   1   4          0.04         -1.50         1.72 o                         
  -9   2   4         80.34         88.91         7.40 o                         
  -8   2   4          2.35          1.08         0.86 o                         
  -7   2   4          1.22          1.59         0.63 o                         
  -6   2   4         16.30         10.42         0.75 o                         
  -5   2   4         82.99         80.09         2.32 o                         
  -4   2   4        136.54        143.46         3.04 o                         
  -3   2   4         26.06         24.81         1.15 o                         
  -2   2   4         47.96         56.53         1.98 o                         
  -1   2   4        182.69        181.49         4.35 o                         
   0   2   4        125.93        106.16         3.26 o                         
   1   2   4        503.30        525.76         7.62 o                         
   2   2   4        143.36        147.25         3.58 o                         
   3   2   4         29.78         29.46         1.68 o                         
   4   2   4         36.89         41.75         4.63 o                         
   5   2   4          0.27          1.23         1.62 o                         
   6   2   4          9.40          9.84         2.79 o                         
  -9   3   4          2.01          3.60         2.58 o                         
  -8   3   4        158.00        145.60         7.03 o                         
  -7   3   4         27.03         21.40         1.37 o                         
  -6   3   4          0.13          0.37         0.59 o                         
  -5   3   4          8.86          7.55         0.68 o                         
  -4   3   4        239.61        241.07         4.14 o                         
  -3   3   4        996.74       1054.38        10.65 o                         
  -2   3   4         61.06         63.42         1.76 o                         
  -1   3   4        795.31        823.54        16.06 o                         
   0   3   4        367.59        408.88         9.76 o                         
   1   3   4         28.29         28.71         1.51 o                         
   2   3   4         15.09          8.23         0.74 o                         
   3   3   4         82.90         88.69         3.50 o                         
   4   3   4        445.94        465.02        16.41 o                         
   5   3   4        148.57        156.10         9.50 o                         
   6   3   4          1.57          3.58         1.79 o                         
  -9   4   4        107.42        107.67         8.43 o                         
  -8   4   4         36.33         31.96         4.46 o                         
  -7   4   4          3.63          4.25         0.73 o                         
  -6   4   4        270.99        248.75         5.22 o                         
  -5   4   4         82.15         68.09         2.07 o                         
  -4   4   4         16.15         14.94         0.91 o                         
  -3   4   4        889.09        922.53         9.55 o                         
  -2   4   4        287.26        293.53         4.69 o                         
  -1   4   4       6830.29       6954.70        74.83 o                         
   0   4   4       1193.63       1183.58        22.96 o                         
   1   4   4       1065.97       1085.47        14.76 o                         
   2   4   4        326.00        340.12         5.48 o                         
   3   4   4        260.95        274.64         6.81 o                         
   4   4   4          9.05          8.33         2.73 o                         
   5   4   4        291.91        276.32        13.03 o                         
   6   4   4          5.49          7.44         2.43 o                         
  -9   5   4        126.42        153.05        16.46 o                         
  -8   5   4        154.23        156.69         9.63 o                         
  -7   5   4         43.34         33.55         2.01 o                         
  -6   5   4        402.01        411.49         7.61 o                         
  -5   5   4        308.79        320.11         5.30 o                         
  -4   5   4         20.68         17.62         1.18 o                         
  -3   5   4         38.05         46.81         1.81 o                         
  -2   5   4        792.11        784.09         8.90 o                         
  -1   5   4       3059.82       3188.94        31.03 o                         
   0   5   4       1593.48       1771.22        24.68 o                         
   1   5   4        476.93        485.95        11.44 o                         
   2   5   4        461.52        475.55         8.62 o                         
   3   5   4         34.25         39.10         2.54 o                         
   4   5   4        417.45        431.70        15.76 o                         
   5   5   4          0.06          0.96         2.02 o                         
   6   5   4          2.99          2.44         1.42 o                         
  -9   6   4         65.11         82.40         7.51 o                         
  -8   6   4        190.88        190.55        10.88 o                         
  -7   6   4         47.35         43.66         2.63 o                         
  -6   6   4          1.35          2.26         0.58 o                         
  -5   6   4        155.52        143.22         3.24 o                         
  -4   6   4        536.64        587.84         8.43 o                         
  -3   6   4         10.46         11.91         0.71 o                         
  -2   6   4        248.71        251.25         5.51 o                         
  -1   6   4       1659.75       1649.85        20.66 o                         
   0   6   4        842.45        836.53        29.07 o                         
   1   6   4          2.24          2.49         1.13 o                         
   2   6   4        140.47        127.57         3.96 o                         
   3   6   4        425.28        424.48        11.55 o                         
   4   6   4        242.23        243.33        18.58 o                         
   5   6   4         25.05         24.63         3.73 o                         
   6   6   4          0.51          2.94         1.81 o                         
  -9   7   4          4.95          1.45         1.96 o                         
  -8   7   4         48.28         54.95         5.82 o                         
  -7   7   4         73.94         78.12         4.06 o                         
  -6   7   4         51.47         52.81         2.43 o                         
  -5   7   4        256.28        251.62         5.73 o                         
  -4   7   4        347.63        364.98         5.86 o                         
  -3   7   4         14.63         17.33         1.18 o                         
  -2   7   4         41.36         44.73         2.04 o                         
  -1   7   4        109.81        110.43         2.58 o                         
   0   7   4       2298.88       2440.82        44.91 o                         
   1   7   4          9.37          7.39         1.13 o                         
   2   7   4        191.07        204.06         6.06 o                         
   3   7   4        464.96        454.61        11.72 o                         
   4   7   4        187.84        187.51         8.36 o                         
   5   7   4        185.86        208.39        11.21 o                         
   6   7   4          9.80          9.30         2.96 o                         
  -9   8   4         22.32         23.87         5.44 o                         
  -8   8   4          0.13          1.28         1.54 o                         
  -7   8   4          0.04         -0.13         1.19 o                         
  -6   8   4         64.01         61.59         3.11 o                         
  -5   8   4         90.72         94.62         2.61 o                         
  -4   8   4        319.91        325.16         4.94 o                         
  -3   8   4        404.39        448.37         6.90 o                         
  -2   8   4        378.68        395.66         8.43 o                         
  -1   8   4         75.84         78.59         2.14 o                         
   0   8   4        207.57        219.52         5.93 o                         
   1   8   4         14.16         12.40         1.40 o                         
   2   8   4        238.99        233.08         6.62 o                         
   3   8   4        318.35        295.33        10.63 o                         
   4   8   4         18.30         18.46         3.10 o                         
   5   8   4          0.00         -2.51         1.68 o                         
   6   8   4         76.61         81.80         7.37 o                         
  -9   9   4         73.63        107.02        12.19 o                         
  -8   9   4         22.30         26.90         7.48 o                         
  -7   9   4         28.83         27.35         4.37 o                         
  -6   9   4         54.39         55.39         3.86 o                         
  -5   9   4         69.38         77.25         3.79 o                         
  -4   9   4         26.01         29.51         1.68 o                         
  -3   9   4         18.98         16.36         1.71 o                         
  -2   9   4         14.05         11.38         1.15 o                         
  -1   9   4         60.30         63.50         2.25 o                         
   0   9   4          9.23          8.23         1.04 o                         
   1   9   4          0.44          0.04         0.78 o                         
   2   9   4        107.90         93.16         4.38 o                         
   3   9   4        199.99        188.36         6.23 o                         
   4   9   4         29.03         25.17         2.68 o                         
   5   9   4          5.54          5.36         2.25 o                         
   6   9   4          1.75          2.81         1.89 o                         
  -8  10   4          2.86         -0.12         1.58 o                         
  -7  10   4         18.17         17.87         2.62 o                         
  -6  10   4        175.72        171.41         7.06 o                         
  -5  10   4         27.72         22.34         2.40 o                         
  -4  10   4         30.22         26.69         2.26 o                         
  -3  10   4         92.92        104.03         4.34 o                         
  -2  10   4         77.02         69.72         2.71 o                         
  -1  10   4        288.05        278.95         5.31 o                         
   0  10   4        108.62        118.27         4.35 o                         
   1  10   4         50.13         49.96         3.86 o                         
   2  10   4        142.82        138.96         5.10 o                         
   3  10   4         57.38         62.11         3.49 o                         
   4  10   4         14.60         16.41         2.26 o                         
   5  10   4        101.28         98.32         7.58 o                         
   6  10   4         35.63         40.53         7.20 o                         
  -8  11   4          2.18          2.45         1.43 o                         
  -7  11   4         48.37         47.65         4.19 o                         
  -6  11   4         10.72          5.41         1.55 o                         
  -5  11   4         28.58         30.44         2.87 o                         
  -4  11   4         51.26         44.85         3.32 o                         
  -3  11   4         24.59         25.96         2.54 o                         
  -2  11   4          0.99          0.59         0.29 o                         
  -1  11   4        573.65        570.15        16.10 o                         
   0  11   4         58.38         57.44         3.01 o                         
   1  11   4         39.52         43.24         3.04 o                         
   2  11   4          4.71          3.82         1.06 o                         
   3  11   4          1.36          0.71         0.82 o                         
   4  11   4          7.52          9.38         1.70 o                         
   5  11   4         69.36         65.54         6.25 o                         
   6  11   4          9.83          5.49         2.51 o                         
  -8  12   4         41.99         50.68         4.54 o                         
  -7  12   4          1.12          4.27         1.54 o                         
  -6  12   4        370.14        361.61        11.54 o                         
  -5  12   4         84.15         83.49         6.63 o                         
  -4  12   4          2.92          1.47         1.13 o                         
  -3  12   4         90.35         85.70         4.71 o                         
  -2  12   4          0.41          0.35         0.36 o                         
  -1  12   4         84.16         76.03         2.50 o                         
   0  12   4        283.15        269.23         7.16 o                         
   1  12   4         22.66         18.13         2.81 o                         
   2  12   4         39.12         35.01         2.56 o                         
   3  12   4          0.09         -1.05         1.15 o                         
   4  12   4         12.30         14.71         1.94 o                         
   5  12   4          5.93          8.32         2.32 o                         
   6  12   4         48.30         33.81         6.66 o                         
  -8  13   4         45.16         54.22         4.82 o                         
  -7  13   4        134.49        124.07         7.01 o                         
  -6  13   4        159.44        153.69         7.06 o                         
  -5  13   4        605.61        568.31        14.66 o                         
  -4  13   4        113.30        106.81         5.47 o                         
  -3  13   4        209.52        202.65         7.66 o                         
  -2  13   4          7.97          8.43         1.44 o                         
  -1  13   4          4.12          1.55         0.81 o                         
   0  13   4         62.84         64.54         3.33 o                         
   1  13   4        212.39        214.35         7.54 o                         
   2  13   4        179.60        154.79         5.73 o                         
   3  13   4         14.17         16.61         1.75 o                         
   4  13   4          4.01          1.80         0.96 o                         
   5  13   4          8.83         10.90         2.82 o                         
   6  13   4         58.89         62.04         9.07 o                         
  -8  14   4          4.94          4.04         4.35 o                         
  -7  14   4          6.09          2.41         2.13 o                         
  -6  14   4        102.03        109.93         6.00 o                         
  -5  14   4        213.17        225.22         8.61 o                         
  -4  14   4         18.18         12.83         2.73 o                         
  -3  14   4          2.61          4.03         1.34 o                         
  -2  14   4       1910.18       1890.67        43.22 o                         
  -1  14   4        167.20        156.38         4.11 o                         
   0  14   4          1.00          1.91         0.87 o                         
   1  14   4         60.25         54.27         3.68 o                         
   2  14   4          0.13          1.68         0.97 o                         
   3  14   4        133.75        121.51         5.33 o                         
   4  14   4          2.40          1.21         0.91 o                         
   5  14   4         79.86         73.67         6.87 o                         
   6  14   4         68.91         90.44        10.79 o                         
  -8  15   4         18.13         23.57         5.48 o                         
  -7  15   4         14.74         14.73         3.23 o                         
  -6  15   4        200.35        187.02        11.16 o                         
  -5  15   4          6.79          9.13         1.74 o                         
  -4  15   4         73.00         59.10         4.98 o                         
  -3  15   4         38.98         40.81         3.45 o                         
  -2  15   4         16.80         19.52         2.57 o                         
  -1  15   4         40.46         42.93         2.89 o                         
   0  15   4        619.98        578.29        11.43 o                         
   1  15   4         25.34         14.62         2.42 o                         
   2  15   4        392.68        385.36        10.04 o                         
   3  15   4         27.58         23.57         2.40 o                         
   4  15   4         57.16         55.55         3.74 o                         
   5  15   4         62.41         69.80         6.65 o                         
  -8  16   4         46.94         43.22         7.45 o                         
  -7  16   4         31.56         37.18         4.91 o                         
  -6  16   4         29.65         26.05         4.04 o                         
  -5  16   4        384.05        408.66        14.87 o                         
  -4  16   4         56.67         42.95         3.71 o                         
  -3  16   4         30.18         20.62         2.42 o                         
  -2  16   4        509.87        478.12        13.28 o                         
  -1  16   4         55.36         58.24         4.19 o                         
   0  16   4        236.55        220.79         5.75 o                         
   1  16   4         19.03         10.13         2.19 o                         
   2  16   4          8.81          9.74         1.58 o                         
   3  16   4         51.55         49.13         3.47 o                         
   4  16   4        169.02        199.47         7.44 o                         
   5  16   4        108.31        115.61        11.60 o                         
  -8  17   4          1.57          0.49         1.96 o                         
  -7  17   4          0.97         -1.85         5.36 o                         
  -6  17   4          4.74          8.97         1.94 o                         
  -5  17   4        449.27        437.87        13.32 o                         
  -4  17   4        113.65        109.00         5.99 o                         
  -3  17   4          0.55         -1.29         1.06 o                         
  -2  17   4          2.33          2.19         1.22 o                         
  -1  17   4        170.88        156.98         7.11 o                         
   0  17   4          5.19          3.38         0.95 o                         
   1  17   4         13.91          9.54         1.42 o                         
   2  17   4         20.89         23.46         3.01 o                         
   3  17   4          8.95          6.67         1.48 o                         
   4  17   4         62.19         73.40         8.13 o                         
   5  17   4         39.49         31.30         6.53 o                         
  -7  18   4        124.63        153.91        14.35 o                         
  -6  18   4         21.20         20.69         2.83 o                         
  -5  18   4        125.29        127.76         6.83 o                         
  -4  18   4         99.89         94.91         5.79 o                         
  -3  18   4          4.97          6.13         1.67 o                         
  -2  18   4          2.86          2.05         1.18 o                         
  -1  18   4         13.69         15.14         2.34 o                         
   0  18   4         64.49         60.13         4.41 o                         
   1  18   4        165.66        151.37         5.65 o                         
   2  18   4          0.40          1.13         0.90 o                         
   3  18   4          5.32          6.81         1.22 o                         
   4  18   4         53.36         60.12         4.21 o                         
   5  18   4          5.96         -2.56         2.34 o                         
  -7  19   4         89.49        112.34        12.43 o                         
  -6  19   4          1.43          4.16         2.59 o                         
  -5  19   4         79.20         74.84         5.31 o                         
  -4  19   4        334.57        348.45        11.95 o                         
  -3  19   4         56.62         64.56         4.76 o                         
  -2  19   4         43.53         46.56         3.99 o                         
  -1  19   4          0.71          2.87         1.27 o                         
   0  19   4          0.60          0.77         1.18 o                         
   1  19   4         73.03         64.93         4.98 o                         
   2  19   4         20.12         15.75         1.98 o                         
   3  19   4         91.06         99.12         4.64 o                         
   4  19   4         54.68         52.54         3.97 o                         
  -6  20   4          0.09         -1.04         1.52 o                         
  -5  20   4         70.43         67.93         6.17 o                         
  -4  20   4         16.47         11.44         2.27 o                         
  -3  20   4          4.07          2.44         1.13 o                         
  -2  20   4         59.88         54.27         6.39 o                         
  -1  20   4          5.17          5.62         1.70 o                         
   0  20   4         13.65          8.20         2.26 o                         
   1  20   4          7.27          9.90         2.54 o                         
   2  20   4          1.77          0.80         1.02 o                         
   3  20   4          2.13          4.44         1.48 o                         
   4  20   4         67.95         83.33         6.77 o                         
  -6  21   4         12.03          3.41         3.30 o                         
  -5  21   4          1.53         -0.59         1.35 o                         
  -4  21   4         40.32         39.76         4.06 o                         
  -3  21   4         74.91         76.71         5.42 o                         
  -2  21   4         13.30         17.38         2.73 o                         
  -1  21   4          2.13          0.80         1.28 o                         
   0  21   4        126.47        133.28         7.12 o                         
   1  21   4         28.41         22.70         3.64 o                         
   2  21   4          3.11          1.10         1.98 o                         
   3  21   4          0.07          0.10         1.41 o                         
   4  21   4         20.44         27.79         4.19 o                         
  -5  22   4          3.10          1.87         1.65 o                         
  -4  22   4          3.25          2.66         1.62 o                         
  -3  22   4          0.48          0.98         1.43 o                         
  -2  22   4         32.37         32.62         3.70 o                         
  -1  22   4         12.78         13.57         2.41 o                         
   0  22   4         53.31         48.74         4.44 o                         
   1  22   4        244.01        286.00        11.22 o                         
   2  22   4          1.56          2.19         1.70 o                         
   3  22   4         55.40         52.31         8.18 o                         
  -5  23   4         57.19         62.46         6.40 o                         
  -4  23   4         13.22          6.74         2.38 o                         
  -3  23   4          0.16          1.43         1.33 o                         
  -2  23   4        100.92        119.59         7.08 o                         
  -1  23   4         10.89         13.95         3.51 o                         
   0  23   4        258.46        283.81        11.13 o                         
   1  23   4         17.04         29.13         3.66 o                         
   2  23   4         19.13         20.36         2.94 o                         
  -5  24   4         75.06         94.84        10.91 o                         
  -4  24   4         15.88         19.81         3.74 o                         
  -3  24   4          6.08          4.35         1.82 o                         
  -2  24   4         14.68         14.46         2.61 o                         
  -1  24   4          0.16          2.85         2.21 o                         
   0  24   4          3.51          6.61         2.07 o                         
   1  24   4         57.11         58.22         4.99 o                         
   2  24   4         32.06         28.69         5.94 o                         
  -5  25   4         10.26         14.05         4.65 o                         
  -4  25   4         41.30         35.80         6.92 o                         
  -3  25   4        486.04        511.99        19.94 o                         
  -2  25   4          0.27          0.69         1.37 o                         
  -1  25   4         23.05         17.02         2.82 o                         
   0  25   4         19.83         20.13         3.77 o                         
   1  25   4          0.02          1.28         2.88 o                         
  -3  26   4          1.83          2.54         2.66 o                         
  -2  26   4         15.83         26.76         6.16 o                         
  -1  26   4         59.69         65.56         6.56 o                         
   0  26   4          6.95          7.13         2.29 o                         
   1  26   4         87.70        111.28        12.07 o                         
  -2  27   4         17.51         24.57         6.03 o                         
  -1  27   4         15.28          3.76         2.65 o                         
   0  27   4         13.80          8.88         3.66 o                         
  -9   0   5         22.33         24.21         5.99 o                         
  -7   0   5        963.71       1028.24        18.71 o                         
  -5   0   5         43.91         50.23         2.49 o                         
  -3   0   5        452.83        462.04        36.01 o                         
  -1   0   5        536.39        548.35        15.24 o                         
   1   0   5        161.31        156.40         6.47 o                         
   3   0   5         16.53         19.27         1.92 o                         
   5   0   5        237.36        235.31        18.02 o                         
  -9   1   5         12.46          9.53         2.18 o                         
  -8   1   5         81.44         79.91         4.60 o                         
  -7   1   5          6.67          6.81         1.05 o                         
  -6   1   5       1385.68       1409.51        14.13 o                         
  -5   1   5          0.03          0.60         0.42 o                         
  -4   1   5         23.22         17.02         1.03 o                         
  -3   1   5          0.31         -0.07         0.66 o                         
  -2   1   5        137.44        141.01         4.59 o                         
  -1   1   5         45.18         55.18         2.84 o                         
   0   1   5         10.81          8.34         1.20 o                         
   1   1   5        179.11        204.09         4.34 o                         
   2   1   5         53.67         51.57         2.22 o                         
   3   1   5         54.63         52.04         2.24 o                         
   4   1   5          0.48          1.43         1.44 o                         
   5   1   5          1.49          0.98         2.13 o                         
  -9   2   5         22.57         32.12         4.57 o                         
  -8   2   5          2.01          4.73         1.63 o                         
  -7   2   5        301.40        316.34         6.59 o                         
  -6   2   5         11.10         11.58         1.17 o                         
  -5   2   5         17.61         15.36         1.02 o                         
  -4   2   5        149.94        160.04         3.51 o                         
  -3   2   5        247.42        275.72         6.57 o                         
  -2   2   5          0.54         -1.45         0.97 o                         
  -1   2   5         10.30          6.80         1.00 o                         
   0   2   5         34.26         35.85         2.07 o                         
   1   2   5          0.11         -0.42         0.39 o                         
   2   2   5         75.98         73.72         2.72 o                         
   3   2   5        117.89        119.46         3.92 o                         
   4   2   5         67.07         69.16         6.43 o                         
   5   2   5         39.36         47.57         5.64 o                         
  -9   3   5         77.95         97.92         9.15 o                         
  -8   3   5        225.99        230.15         9.71 o                         
  -7   3   5        490.60        484.99         8.57 o                         
  -6   3   5         11.46         11.18         0.99 o                         
  -5   3   5         35.41         34.59         1.55 o                         
  -4   3   5          0.10          0.15         0.49 o                         
  -3   3   5         92.13         97.23         2.80 o                         
  -2   3   5         23.14         22.45         1.53 o                         
  -1   3   5        276.55        256.80         5.94 o                         
   0   3   5        187.07        175.82         5.76 o                         
   1   3   5         63.81         69.63         2.20 o                         
   2   3   5         69.52         69.91         2.69 o                         
   3   3   5          1.42          2.90         0.99 o                         
   4   3   5        251.31        271.23        28.49 o                         
   5   3   5        433.82        443.45        18.16 o                         
  -9   4   5         39.48         52.88         5.88 o                         
  -8   4   5        131.69        126.64         8.67 o                         
  -7   4   5          0.12         -0.70         0.91 o                         
  -6   4   5        619.44        613.23         9.47 o                         
  -5   4   5        179.54        188.21         3.96 o                         
  -4   4   5        413.91        436.86         7.06 o                         
  -3   4   5        347.99        366.78         6.14 o                         
  -2   4   5        506.40        526.54        12.41 o                         
  -1   4   5          2.90          3.12         0.67 o                         
   0   4   5        362.83        390.81         9.57 o                         
   1   4   5         26.18         28.23         1.89 o                         
   2   4   5        701.76        690.04        10.57 o                         
   3   4   5         24.84         27.53         2.73 o                         
   4   4   5        181.60        196.73        10.83 o                         
   5   4   5         45.65         42.52         5.62 o                         
  -9   5   5          2.83         -1.89         2.15 o                         
  -8   5   5         27.42         31.33         4.80 o                         
  -7   5   5         16.40         13.71         1.58 o                         
  -6   5   5        452.84        456.34         7.83 o                         
  -5   5   5        534.27        544.85         7.65 o                         
  -4   5   5          5.76          6.54         0.79 o                         
  -3   5   5        151.14        150.17         4.19 o                         
  -2   5   5         66.11         74.18         2.78 o                         
  -1   5   5        112.45        112.38         2.83 o                         
   0   5   5        103.78        105.99         3.75 o                         
   1   5   5         66.82         75.80         3.18 o                         
   2   5   5         78.53         79.74         2.98 o                         
   3   5   5         45.65         39.60         3.34 o                         
   4   5   5          9.06          6.82         2.03 o                         
   5   5   5         42.69         49.47         5.77 o                         
  -9   6   5          0.00         -0.67         2.21 o                         
  -8   6   5         22.99         23.65         3.90 o                         
  -7   6   5         12.51         13.54         1.54 o                         
  -6   6   5         74.12         74.06         3.52 o                         
  -5   6   5        173.13        181.99         4.00 o                         
  -4   6   5        189.19        182.88         4.13 o                         
  -3   6   5        328.21        322.83         5.65 o                         
  -2   6   5         13.06         17.41         1.64 o                         
  -1   6   5        332.87        311.91         7.70 o                         
   0   6   5         54.36         44.82         2.69 o                         
   1   6   5         11.70          9.54         1.20 o                         
   2   6   5        143.21        146.13         4.63 o                         
   3   6   5         34.60         36.97         2.74 o                         
   4   6   5         18.36         12.22         2.72 o                         
   5   6   5         23.07         21.97         3.71 o                         
  -9   7   5         10.58          9.54         3.76 o                         
  -8   7   5        152.09        147.39        13.97 o                         
  -7   7   5         11.38         11.27         1.49 o                         
  -6   7   5         28.48         32.93         2.37 o                         
  -5   7   5         52.00         45.31         2.94 o                         
  -4   7   5        313.85        313.63         6.61 o                         
  -3   7   5         48.54         42.94         1.81 o                         
  -2   7   5        579.20        603.78         9.56 o                         
  -1   7   5        180.10        194.41         6.40 o                         
   0   7   5        159.93        159.73         5.28 o                         
   1   7   5          1.03          0.87         0.76 o                         
   2   7   5         78.44         75.93         3.32 o                         
   3   7   5        591.35        589.67        12.73 o                         
   4   7   5         69.49         68.77         6.28 o                         
   5   7   5         21.73         26.68         4.19 o                         
  -9   8   5          0.70          1.11         2.30 o                         
  -8   8   5         43.22         50.31         5.76 o                         
  -7   8   5         96.12         94.42         4.22 o                         
  -6   8   5         20.06         19.05         1.97 o                         
  -5   8   5         28.16         25.38         2.27 o                         
  -4   8   5         30.44         32.64         2.52 o                         
  -3   8   5          3.95          3.88         0.90 o                         
  -2   8   5         66.09         70.46         2.50 o                         
  -1   8   5        336.90        344.55         6.09 o                         
   0   8   5         34.20         39.91         2.95 o                         
   1   8   5          0.10         -0.08         0.87 o                         
   2   8   5         28.90         29.44         2.40 o                         
   3   8   5         48.06         49.21         3.34 o                         
   4   8   5         30.20         33.17         4.39 o                         
   5   8   5          3.56          3.54         1.98 o                         
  -8   9   5         12.95         12.97         3.18 o                         
  -7   9   5          3.75          1.59         1.27 o                         
  -6   9   5          1.49          2.45         0.98 o                         
  -5   9   5        416.86        396.69         9.91 o                         
  -4   9   5         43.92         43.08         2.95 o                         
  -3   9   5          1.80          0.51         0.93 o                         
  -2   9   5          0.04          0.32         0.62 o                         
  -1   9   5        106.57        108.42         3.87 o                         
   0   9   5         11.46         11.71         1.56 o                         
   1   9   5         35.49         33.83         2.51 o                         
   2   9   5        163.56        160.48         5.87 o                         
   3   9   5         82.23         84.61         4.34 o                         
   4   9   5         11.73         10.67         2.63 o                         
   5   9   5          3.78          4.63         2.11 o                         
  -8  10   5        156.81        169.89        15.43 o                         
  -7  10   5         59.56         66.52         4.12 o                         
  -6  10   5         66.88         52.88         4.14 o                         
  -5  10   5         20.14         13.25         2.33 o                         
  -4  10   5        181.44        180.89         6.30 o                         
  -3  10   5        112.41         98.48         5.18 o                         
  -2  10   5          0.00          0.66         0.58 o                         
  -1  10   5          0.71          0.15         0.68 o                         
   0  10   5          7.06          6.50         1.20 o                         
   1  10   5         15.66         12.66         2.29 o                         
   2  10   5          4.31          3.83         1.15 o                         
   3  10   5         14.33         16.53         1.90 o                         
   4  10   5         11.67          8.09         2.19 o                         
   5  10   5         42.30         54.45        12.25 o                         
  -8  11   5         39.26         36.39         3.92 o                         
  -7  11   5          0.75          0.85         0.98 o                         
  -6  11   5         19.88         17.28         2.52 o                         
  -5  11   5        287.99        247.91         8.93 o                         
  -4  11   5         96.28        103.67         4.78 o                         
  -3  11   5        105.22        103.29         4.67 o                         
  -2  11   5        165.82        172.38         4.87 o                         
  -1  11   5        272.75        275.28         6.73 o                         
   0  11   5         54.39         57.87         3.74 o                         
   1  11   5         17.67         16.87         2.47 o                         
   2  11   5         25.83         22.73         2.23 o                         
   3  11   5          0.68          0.44         0.87 o                         
   4  11   5        203.98        210.65        11.43 o                         
   5  11   5         70.26         74.98        10.64 o                         
  -8  12   5         10.67          9.64         2.17 o                         
  -7  12   5         41.52         37.53         3.22 o                         
  -6  12   5          2.80          0.76         1.20 o                         
  -5  12   5         61.47         50.38         4.00 o                         
  -4  12   5         46.50         39.67         4.25 o                         
  -3  12   5        707.93        676.82        18.30 o                         
  -2  12   5        281.91        277.12         7.09 o                         
  -1  12   5        341.16        346.39         8.62 o                         
   0  12   5        114.65        113.49         7.20 o                         
   1  12   5          5.41          5.69         1.31 o                         
   2  12   5         28.48         29.47         2.92 o                         
   3  12   5        260.90        261.50         8.51 o                         
   4  12   5        114.06        112.91         8.37 o                         
   5  12   5          4.35          4.43         4.13 o                         
  -8  13   5         77.54         96.30         7.89 o                         
  -7  13   5         11.34         18.20         2.64 o                         
  -6  13   5         53.64         48.77         4.09 o                         
  -5  13   5        157.45        167.66         7.53 o                         
  -4  13   5        160.32        180.48         7.67 o                         
  -3  13   5        863.17        856.10        31.37 o                         
  -2  13   5        675.07        620.77        19.30 o                         
  -1  13   5          7.92          6.85         1.39 o                         
   0  13   5         44.52         39.96         2.77 o                         
   1  13   5          3.14          3.69         2.15 o                         
   2  13   5        144.16        130.90         5.54 o                         
   3  13   5          7.85         12.29         1.78 o                         
   4  13   5        276.61        285.06        11.02 o                         
   5  13   5         36.37         31.33         6.80 o                         
  -8  14   5         20.44         17.32         4.69 o                         
  -7  14   5         10.35         15.83         4.57 o                         
  -6  14   5        261.11        276.42        10.25 o                         
  -5  14   5        258.94        255.93         9.63 o                         
  -4  14   5         17.02         11.66         2.06 o                         
  -3  14   5        292.16        273.20         9.70 o                         
  -2  14   5         10.31          4.90         1.54 o                         
  -1  14   5        591.88        602.44        12.47 o                         
   0  14   5         24.01         20.68         2.11 o                         
   1  14   5        101.51         93.81         5.23 o                         
   2  14   5        136.46        133.18         6.89 o                         
   3  14   5          0.15         -1.58         1.05 o                         
   4  14   5         96.16         99.79         5.47 o                         
  -8  15   5        238.07        269.52        19.01 o                         
  -7  15   5          0.80          2.80         2.05 o                         
  -6  15   5        141.48        146.63         7.43 o                         
  -5  15   5         27.83         23.97         3.03 o                         
  -4  15   5        132.84        122.13         6.51 o                         
  -3  15   5        284.59        283.83        10.02 o                         
  -2  15   5         38.91         33.93         3.28 o                         
  -1  15   5        125.21        132.54         6.62 o                         
   0  15   5        353.72        351.54         9.31 o                         
   1  15   5        263.14        265.67         9.33 o                         
   2  15   5          0.05         -1.00         1.09 o                         
   3  15   5         48.28         43.26         3.39 o                         
   4  15   5         22.10         22.47         3.04 o                         
  -8  16   5          5.12          7.20         3.59 o                         
  -7  16   5          6.46         10.95         2.80 o                         
  -6  16   5        132.46        146.07         7.46 o                         
  -5  16   5          7.09          7.88         1.97 o                         
  -4  16   5         76.43         67.16         4.87 o                         
  -3  16   5         36.89         35.07         3.52 o                         
  -2  16   5         20.37         19.61         2.57 o                         
  -1  16   5         24.40         23.39         2.83 o                         
   0  16   5        114.54        101.86         4.73 o                         
   1  16   5         15.52         12.75         2.72 o                         
   2  16   5        141.67        135.82         5.97 o                         
   3  16   5          4.39          6.43         2.54 o                         
   4  16   5        190.61        186.49        11.00 o                         
  -7  17   5          3.90         -1.43         2.40 o                         
  -6  17   5         49.75         50.51         4.43 o                         
  -5  17   5        228.68        262.97        12.45 o                         
  -4  17   5          1.98         -0.52         1.01 o                         
  -3  17   5          6.91          6.72         1.83 o                         
  -2  17   5        139.60        142.05         7.07 o                         
  -1  17   5         69.16         61.86         4.68 o                         
   0  17   5          0.00         -0.75         1.18 o                         
   1  17   5         13.03         17.48         2.43 o                         
   2  17   5         75.67         76.77         4.48 o                         
   3  17   5          3.04          2.53         0.98 o                         
   4  17   5         29.32         25.57         4.00 o                         
  -7  18   5         11.48          7.99         3.29 o                         
  -6  18   5         16.48         17.77         3.96 o                         
  -5  18   5          2.45          2.92         1.70 o                         
  -4  18   5          6.28          9.74         1.99 o                         
  -3  18   5         15.22         14.77         2.45 o                         
  -2  18   5          0.07          1.33         1.24 o                         
  -1  18   5          0.27         -0.19         1.44 o                         
   0  18   5          5.01          6.25         1.73 o                         
   1  18   5         50.61         43.53         7.26 o                         
   2  18   5         65.56         60.53         4.03 o                         
   3  18   5          4.61          6.08         1.51 o                         
   4  18   5         25.76         30.47         6.11 o                         
  -6  19   5        122.38        114.09         6.99 o                         
  -5  19   5         50.59         53.20         4.64 o                         
  -4  19   5          3.03         -0.14         1.37 o                         
  -3  19   5          6.37          5.21         1.96 o                         
  -2  19   5          0.19         -0.75         1.10 o                         
  -1  19   5          6.70          1.78         1.10 o                         
   0  19   5         46.72         43.18         4.07 o                         
   1  19   5          2.18          3.92         1.60 o                         
   2  19   5          0.42          1.10         1.28 o                         
   3  19   5         15.84         18.80         2.40 o                         
   4  19   5         31.35         27.95         6.07 o                         
  -6  20   5         69.62         75.62         6.98 o                         
  -5  20   5         79.61         88.17         6.17 o                         
  -4  20   5         18.88         20.65         2.94 o                         
  -3  20   5         10.52          7.17         1.87 o                         
  -2  20   5         31.81         34.79         3.73 o                         
  -1  20   5         12.99         16.11         2.67 o                         
   0  20   5         12.93         13.36         2.55 o                         
   1  20   5          0.05         -1.56         1.84 o                         
   2  20   5         18.72         22.30         3.13 o                         
   3  20   5          0.21          2.16         1.49 o                         
  -6  21   5          0.24         -4.73         3.15 o                         
  -5  21   5          4.06          2.36         1.57 o                         
  -4  21   5         91.16         98.97         6.54 o                         
  -3  21   5          4.71          4.60         2.05 o                         
  -2  21   5         14.09         17.07         3.61 o                         
  -1  21   5         20.39         31.35         3.69 o                         
   0  21   5          6.13         11.20         2.87 o                         
   1  21   5         83.91         95.50         6.37 o                         
   2  21   5         13.69         11.78         2.30 o                         
   3  21   5         48.17         56.84         8.48 o                         
  -6  22   5        116.89        136.85        13.17 o                         
  -5  22   5        201.23        235.26        17.80 o                         
  -4  22   5          4.39          6.78         2.00 o                         
  -3  22   5        142.91        162.76         8.47 o                         
  -2  22   5        100.62        106.63         6.73 o                         
  -1  22   5         74.28         96.90         6.41 o                         
   0  22   5         39.15         43.05         4.26 o                         
   1  22   5         18.30         18.63         3.62 o                         
   2  22   5         14.48         27.71         4.40 o                         
  -5  23   5          1.11          5.15         3.48 o                         
  -4  23   5          9.67          5.85         2.23 o                         
  -3  23   5        124.06        138.42         7.90 o                         
  -2  23   5         42.34         42.66         4.41 o                         
  -1  23   5         10.94          8.88         2.25 o                         
   0  23   5          2.88          6.92         2.16 o                         
   1  23   5          6.33         -0.26         2.76 o                         
   2  23   5        135.28        172.01        15.08 o                         
  -3  24   5         10.53         15.35         4.96 o                         
  -2  24   5          5.89         12.31         3.21 o                         
  -1  24   5        160.21        171.05        14.87 o                         
   0  24   5        188.21        184.66        11.33 o                         
   1  24   5         50.15         53.91         8.68 o                         
  -2  25   5        110.11        129.60        13.51 o                         
  -1  25   5          8.32         10.97         4.56 o                         
  -8   0   6        173.56        173.20         8.02 o                         
  -6   0   6         29.54         31.35         2.17 o                         
  -4   0   6         21.95         22.31         1.94 o                         
  -2   0   6          0.39         -1.69         2.18 o                         
   0   0   6          0.78          1.62         0.94 o                         
   2   0   6        292.45        307.60         9.36 o                         
   4   0   6        193.42        213.01        17.16 o                         
  -8   1   6          7.18          7.78         1.27 o                         
  -7   1   6          0.00          0.00         0.67 o                         
  -6   1   6        230.69        232.02         4.46 o                         
  -5   1   6         70.67         65.38         2.29 o                         
  -4   1   6        114.40        116.20         3.44 o                         
  -3   1   6        205.93        212.18         5.72 o                         
  -2   1   6         20.64         14.96         2.44 o                         
  -1   1   6        226.10        231.01         6.79 o                         
   0   1   6        156.48        151.12         4.83 o                         
   1   1   6        139.45        145.91         4.13 o                         
   2   1   6         43.81         42.38         2.26 o                         
   3   1   6          0.01          1.01         2.18 o                         
   4   1   6         69.59         75.40         7.33 o                         
  -9   2   6         27.99         45.34         7.96 o                         
  -8   2   6        288.80        291.84         7.51 o                         
  -7   2   6          8.37          6.76         1.01 o                         
  -6   2   6         89.30         90.61         2.90 o                         
  -5   2   6         66.50         62.92         2.24 o                         
  -4   2   6        110.96        107.80         3.74 o                         
  -3   2   6         52.59         53.36         2.39 o                         
  -2   2   6         72.26         64.86         3.47 o                         
  -1   2   6         53.97         46.43         2.87 o                         
   0   2   6        112.38        114.46         4.15 o                         
   1   2   6         20.74         22.09         1.61 o                         
   2   2   6         77.75         87.69         3.70 o                         
   3   2   6          6.59          7.13         2.68 o                         
   4   2   6        208.72        230.17        12.76 o                         
  -8   3   6          8.87         12.44         1.43 o                         
  -7   3   6        103.35        105.47         4.16 o                         
  -6   3   6        132.10        130.45         3.73 o                         
  -5   3   6         70.96         70.80         2.39 o                         
  -4   3   6        229.33        223.36         7.26 o                         
  -3   3   6        131.32        130.33         4.32 o                         
  -2   3   6          0.10         -0.66         0.56 o                         
  -1   3   6        286.92        278.47         7.58 o                         
   0   3   6        427.95        425.20         8.92 o                         
   1   3   6         56.73         58.21         2.61 o                         
   2   3   6         85.30         85.80         3.65 o                         
   3   3   6        150.89        148.90         9.47 o                         
   4   3   6        209.66        205.42        11.91 o                         
  -9   4   6          4.24          5.38         3.16 o                         
  -8   4   6         63.55         63.43         3.60 o                         
  -7   4   6         41.88         47.73         3.05 o                         
  -6   4   6         63.26         56.36         2.69 o                         
  -5   4   6         53.23         51.80         2.13 o                         
  -4   4   6          0.16          0.30         0.55 o                         
  -3   4   6         79.09         90.18         3.84 o                         
  -2   4   6        187.86        188.75         5.01 o                         
  -1   4   6         15.32         15.85         1.20 o                         
   0   4   6          3.28          1.44         0.97 o                         
   1   4   6          2.37          2.06         0.76 o                         
   2   4   6        172.31        182.73         5.65 o                         
   3   4   6         51.09         51.48         5.46 o                         
   4   4   6         22.79         21.97         3.94 o                         
  -9   5   6        121.44        136.13        13.10 o                         
  -8   5   6          5.19          5.41         1.50 o                         
  -7   5   6        130.61        130.65         4.65 o                         
  -6   5   6        168.44        168.53         5.11 o                         
  -5   5   6        267.37        274.69         5.27 o                         
  -4   5   6        132.53        125.43         3.59 o                         
  -3   5   6         18.08         20.19         1.56 o                         
  -2   5   6         14.32         15.03         1.34 o                         
  -1   5   6        192.39        192.68         6.15 o                         
   0   5   6         11.21         10.68         1.40 o                         
   1   5   6         50.90         51.21         2.52 o                         
   2   5   6        617.79        637.52        10.70 o                         
   3   5   6        305.51        318.67        14.23 o                         
   4   5   6         20.11         23.02         6.04 o                         
  -9   6   6         65.92         72.43         9.74 o                         
  -8   6   6        110.12        106.12         5.43 o                         
  -7   6   6          8.00          4.56         0.98 o                         
  -6   6   6          3.51          3.92         0.86 o                         
  -5   6   6         36.65         34.76         1.95 o                         
  -4   6   6         95.53         98.17         3.61 o                         
  -3   6   6        209.57        212.53         5.27 o                         
  -2   6   6        337.36        317.16         8.68 o                         
  -1   6   6        295.82        313.89         8.25 o                         
   0   6   6        173.24        156.63         6.53 o                         
   1   6   6        149.27        146.82         4.98 o                         
   2   6   6         34.83         37.73         3.30 o                         
   3   6   6         89.02         85.59         7.05 o                         
   4   6   6          2.62          2.01         4.67 o                         
  -9   7   6         60.63         72.89         9.75 o                         
  -8   7   6         61.48         61.24         4.92 o                         
  -7   7   6         27.53         28.66         3.18 o                         
  -6   7   6         49.94         44.74         3.20 o                         
  -5   7   6         15.64         16.83         2.00 o                         
  -4   7   6         19.07         14.26         1.63 o                         
  -3   7   6        138.95        137.22         4.92 o                         
  -2   7   6        296.85        313.09        11.05 o                         
  -1   7   6       1783.61       1805.49        41.67 o                         
   0   7   6        439.44        440.09        10.35 o                         
   1   7   6          0.06          1.08         0.83 o                         
   2   7   6        172.64        169.66         5.48 o                         
   3   7   6         62.63         63.61         4.63 o                         
   4   7   6          5.59          2.51         1.59 o                         
  -8   8   6         37.85         39.30         4.76 o                         
  -7   8   6          6.05          4.76         0.98 o                         
  -6   8   6         18.43         16.97         2.09 o                         
  -5   8   6         70.41         71.17         4.04 o                         
  -4   8   6         25.88         23.48         2.28 o                         
  -3   8   6          6.59          7.63         1.75 o                         
  -2   8   6        237.21        233.48         9.13 o                         
  -1   8   6       1520.59       1472.06        33.00 o                         
   0   8   6         35.49         40.87         3.41 o                         
   1   8   6          1.78          2.78         0.99 o                         
   2   8   6        100.50        104.38         4.92 o                         
   3   8   6         68.70         63.88         4.72 o                         
   4   8   6         11.67         10.44         2.71 o                         
  -8   9   6         17.58         19.31         3.83 o                         
  -7   9   6         67.16         64.02         3.69 o                         
  -6   9   6         26.74         25.97         2.49 o                         
  -5   9   6          0.67          0.81         1.02 o                         
  -4   9   6        156.78        170.27         6.40 o                         
  -3   9   6         21.28         20.73         2.18 o                         
  -2   9   6         91.84         93.91         3.84 o                         
  -1   9   6        337.30        324.86         8.43 o                         
   0   9   6         26.69         23.02         3.67 o                         
   1   9   6          1.92          1.31         2.05 o                         
   2   9   6          2.76          2.64         1.06 o                         
   3   9   6         21.76         20.75         2.83 o                         
   4   9   6         20.56         23.56         4.08 o                         
  -8  10   6          0.01         -0.39         1.45 o                         
  -7  10   6        126.42        127.18         5.35 o                         
  -6  10   6         19.14         16.61         2.06 o                         
  -5  10   6          5.35          3.19         1.33 o                         
  -4  10   6        228.97        233.43         7.71 o                         
  -3  10   6         12.08          7.78         1.60 o                         
  -2  10   6        141.91        146.28         4.87 o                         
  -1  10   6          0.15          0.06         0.78 o                         
   0  10   6        421.61        449.58        15.03 o                         
   1  10   6         13.55         14.30         2.51 o                         
   2  10   6         44.85         45.80         3.32 o                         
   3  10   6          0.01          1.86         0.99 o                         
   4  10   6          0.00         -0.32         1.79 o                         
  -8  11   6          5.34          8.13         3.32 o                         
  -7  11   6         28.42         23.96         2.68 o                         
  -6  11   6          3.55          5.95         1.39 o                         
  -5  11   6         23.40         22.89         2.39 o                         
  -4  11   6        201.48        201.68         7.22 o                         
  -3  11   6          3.03          4.10         1.22 o                         
  -2  11   6        352.11        364.86         8.28 o                         
  -1  11   6        304.57        307.68         7.70 o                         
   0  11   6         68.51         67.84         3.85 o                         
   1  11   6         25.60         20.80         3.06 o                         
   2  11   6         71.11         69.45         4.71 o                         
   3  11   6          3.24          1.95         0.92 o                         
   4  11   6          2.32          1.83         1.83 o                         
  -7  12   6         43.82         40.22         3.85 o                         
  -6  12   6          1.21          0.68         1.08 o                         
  -5  12   6         11.00          6.69         1.37 o                         
  -4  12   6          7.97          6.72         1.70 o                         
  -3  12   6         14.64         15.43         2.10 o                         
  -2  12   6        301.62        297.00         8.95 o                         
  -1  12   6        141.52        148.87         5.16 o                         
   0  12   6        134.20        127.98         6.25 o                         
   1  12   6         22.21         23.52         2.77 o                         
   2  12   6          5.32          4.32         1.55 o                         
   3  12   6         28.40         21.80         2.50 o                         
   4  12   6         24.62         26.75         6.02 o                         
  -8  13   6          2.52         -3.16         2.35 o                         
  -7  13   6          5.33          8.72         2.00 o                         
  -6  13   6         63.60         59.99         4.71 o                         
  -5  13   6         31.15         29.12         3.26 o                         
  -4  13   6        103.46         96.43         5.82 o                         
  -3  13   6          0.45          0.19         1.27 o                         
  -2  13   6          3.98          4.35         1.51 o                         
  -1  13   6        126.33        124.62         6.62 o                         
   0  13   6        203.73        212.61         9.41 o                         
   1  13   6         51.92         47.61         4.49 o                         
   2  13   6         44.34         42.86         3.34 o                         
   3  13   6          3.22          1.00         1.81 o                         
   4  13   6         75.02         73.71         9.95 o                         
  -8  14   6          2.54          6.86         3.35 o                         
  -7  14   6          1.40          3.76         1.57 o                         
  -6  14   6        125.91        147.83         7.69 o                         
  -5  14   6         81.07         96.69         6.05 o                         
  -4  14   6         28.28         24.87         3.04 o                         
  -3  14   6          2.77          3.42         1.37 o                         
  -2  14   6         19.23         16.01         2.39 o                         
  -1  14   6         27.09         19.32         2.67 o                         
   0  14   6          0.00          1.71         1.09 o                         
   1  14   6         43.57         43.39         3.82 o                         
   2  14   6          5.32          5.33         1.33 o                         
   3  14   6          4.44         -0.82         1.37 o                         
   4  14   6         13.37         20.01         5.01 o                         
  -8  15   6          0.52          1.93         2.92 o                         
  -7  15   6         96.97        132.05         7.46 o                         
  -6  15   6        197.18        206.15         9.35 o                         
  -5  15   6          0.03         -0.10         1.39 o                         
  -4  15   6         89.81         85.14         5.73 o                         
  -3  15   6        211.87        195.52         8.66 o                         
  -2  15   6          2.93          1.12         1.25 o                         
  -1  15   6        117.35        122.16         6.74 o                         
   0  15   6         14.63          9.82         2.52 o                         
   1  15   6          9.00          7.52         1.58 o                         
   2  15   6         95.15         85.27         4.88 o                         
   3  15   6         17.46         29.23         3.02 o                         
  -7  16   6         45.91         57.68         6.00 o                         
  -6  16   6         18.26         17.28         2.81 o                         
  -5  16   6         99.16         95.83         6.33 o                         
  -4  16   6          1.67          0.25         1.33 o                         
  -3  16   6        230.00        248.43        10.02 o                         
  -2  16   6          2.06          4.77         1.79 o                         
  -1  16   6         35.24         32.76         4.11 o                         
   0  16   6          0.17          1.62         1.42 o                         
   1  16   6        102.32         95.35        10.52 o                         
   2  16   6          7.98         13.23         2.03 o                         
   3  16   6         56.49         70.74         4.64 o                         
  -7  17   6         31.71         46.71         7.95 o                         
  -6  17   6         92.77        103.65         6.73 o                         
  -5  17   6        249.69        253.31        16.17 o                         
  -4  17   6         85.51         86.05         5.85 o                         
  -3  17   6          5.05          1.15         1.71 o                         
  -2  17   6        269.33        275.57        10.73 o                         
  -1  17   6          2.02          2.25         1.27 o                         
   0  17   6         55.09         57.84         5.91 o                         
   1  17   6         14.11         11.33         3.31 o                         
   2  17   6          2.17          1.31         1.35 o                         
   3  17   6          8.91          6.81         2.96 o                         
  -6  18   6        212.73        204.30        11.72 o                         
  -5  18   6         37.06         36.21         4.04 o                         
  -4  18   6         15.74         10.24         2.11 o                         
  -3  18   6         37.59         40.73         4.08 o                         
  -2  18   6         49.25         40.64         4.07 o                         
  -1  18   6          0.10          0.14         1.40 o                         
   0  18   6         67.94         68.45         6.43 o                         
   1  18   6          1.23         -2.57         1.72 o                         
   2  18   6         39.82         39.05         4.10 o                         
   3  18   6          2.10          4.82         3.14 o                         
  -6  19   6         46.65         55.44         8.65 o                         
  -5  19   6        120.26        109.50         7.02 o                         
  -4  19   6         15.75         15.64         3.52 o                         
  -3  19   6          3.52          7.19         2.89 o                         
  -2  19   6         84.70         75.54         5.64 o                         
  -1  19   6         30.04         34.11         3.77 o                         
   0  19   6          1.48         -0.04         1.60 o                         
   1  19   6         65.49         85.89         6.08 o                         
   2  19   6          1.97         -0.70         1.72 o                         
  -6  20   6        132.96        136.56        13.52 o                         
  -5  20   6        266.86        280.99        19.81 o                         
  -4  20   6          0.46          0.27         1.84 o                         
  -3  20   6          5.05          6.99         2.12 o                         
  -2  20   6         40.41         45.79         4.49 o                         
  -1  20   6         47.46         54.12         4.81 o                         
   0  20   6          0.43          1.75         1.65 o                         
   1  20   6         27.68         33.02         3.80 o                         
   2  20   6          4.17          1.08         2.53 o                         
  -5  21   6         23.34         17.85         5.22 o                         
  -4  21   6         49.53         56.97         8.79 o                         
  -3  21   6         37.16         43.31         4.57 o                         
  -2  21   6          2.42          2.15         1.77 o                         
  -1  21   6          2.12          4.27         1.74 o                         
   0  21   6          5.25          3.01         4.37 o                         
   1  21   6          8.64          3.59         2.36 o                         
  -2  22   6          0.01          2.40         2.93 o                         
  -1  22   6         65.25         70.34         7.73 o                         
  -7   0   7        810.82        793.26        27.94 o                         
  -5   0   7          2.76          2.29         0.87 o                         
  -3   0   7        255.43        251.05        23.81 o                         
  -1   0   7        210.64        205.38        11.68 o                         
   1   0   7        121.96        116.74         5.91 o                         
   3   0   7         22.27         30.54         6.24 o                         
  -8   1   7         66.27         67.00         4.15 o                         
  -7   1   7         87.74         87.77         3.66 o                         
  -6   1   7        125.45        127.02         3.62 o                         
  -5   1   7        177.60        185.50         4.07 o                         
  -4   1   7        133.40        136.53         4.03 o                         
  -3   1   7          0.00          0.75         1.01 o                         
  -2   1   7         69.22         62.03         4.27 o                         
  -1   1   7          8.56          7.47         1.36 o                         
   0   1   7         41.88         45.98         2.83 o                         
   1   1   7          9.90          4.76         1.00 o                         
   2   1   7         12.60         15.54         2.42 o                         
   3   1   7        145.65        162.06        10.59 o                         
  -8   2   7        142.95        145.76         5.95 o                         
  -7   2   7        112.80        117.43         4.68 o                         
  -6   2   7        341.47        347.02         6.88 o                         
  -5   2   7        327.99        335.48         6.00 o                         
  -4   2   7          0.87          0.38         0.88 o                         
  -3   2   7          1.49          1.12         0.75 o                         
  -2   2   7        205.96        204.95         9.01 o                         
  -1   2   7         12.66         14.72         2.00 o                         
   0   2   7         12.79         16.73         1.76 o                         
   1   2   7         44.99         49.05         2.67 o                         
   2   2   7         18.81         13.43         2.61 o                         
   3   2   7         16.16         20.78         5.13 o                         
  -8   3   7          8.31          8.22         1.20 o                         
  -7   3   7        622.14        669.30        11.56 o                         
  -6   3   7        115.75        118.77         4.10 o                         
  -5   3   7         76.85         78.52         2.69 o                         
  -4   3   7         18.79         19.12         1.50 o                         
  -3   3   7        300.57        304.87         7.43 o                         
  -2   3   7         48.82         41.20         3.51 o                         
  -1   3   7         47.38         42.56         3.76 o                         
   0   3   7          0.00         -0.33         0.84 o                         
   1   3   7         30.27         30.04         2.39 o                         
   2   3   7          7.22          7.61         1.82 o                         
   3   3   7        100.10         99.89         8.23 o                         
  -8   4   7         28.38         29.44         2.37 o                         
  -7   4   7         22.97         21.31         1.99 o                         
  -6   4   7          4.55          5.92         1.12 o                         
  -5   4   7         60.37         56.47         2.63 o                         
  -4   4   7         18.66         17.93         1.57 o                         
  -3   4   7         10.89          8.52         1.49 o                         
  -2   4   7          1.07         -0.60         1.13 o                         
  -1   4   7          2.46          0.06         1.18 o                         
   0   4   7          2.10          1.18         0.86 o                         
   1   4   7          8.05          6.28         1.45 o                         
   2   4   7         41.65         41.61         3.86 o                         
   3   4   7        139.14        151.84        10.20 o                         
  -8   5   7          5.99          3.45         1.32 o                         
  -7   5   7         86.25         91.28         4.53 o                         
  -6   5   7        178.46        186.48         5.32 o                         
  -5   5   7         89.37         89.28         3.76 o                         
  -4   5   7         10.20          8.35         1.13 o                         
  -3   5   7         42.89         40.22         2.77 o                         
  -2   5   7          5.36          5.13         1.29 o                         
  -1   5   7         12.04         15.59         2.28 o                         
   0   5   7          5.27          3.38         0.96 o                         
   1   5   7         36.82         36.67         2.62 o                         
   2   5   7         17.31         16.84         2.83 o                         
   3   5   7        123.70        123.57         9.17 o                         
  -8   6   7         15.42         11.74         1.89 o                         
  -7   6   7        105.62        113.39         5.74 o                         
  -6   6   7         56.17         57.91         3.12 o                         
  -5   6   7         36.11         38.58         2.45 o                         
  -4   6   7        119.17        126.98         5.06 o                         
  -3   6   7        101.74        110.86         4.70 o                         
  -2   6   7         15.33         18.83         2.22 o                         
  -1   6   7          1.38          0.49         1.00 o                         
   0   6   7        108.62        112.86         6.39 o                         
   1   6   7          6.53          3.62         0.99 o                         
   2   6   7        135.43        129.28         6.94 o                         
   3   6   7         22.89         22.00         3.71 o                         
  -8   7   7         95.08         90.73         5.31 o                         
  -7   7   7          0.67          1.11         0.93 o                         
  -6   7   7         22.11         23.26         3.84 o                         
  -5   7   7         95.56         96.77         4.97 o                         
  -4   7   7         88.34         98.47         4.54 o                         
  -3   7   7        167.32        169.44         5.91 o                         
  -2   7   7         67.23         68.34         3.67 o                         
  -1   7   7         86.76         80.86         4.27 o                         
   0   7   7        338.81        342.82         9.51 o                         
   1   7   7          0.04          0.58         1.26 o                         
   2   7   7         28.29         31.37         3.51 o                         
   3   7   7          7.70          6.30         3.23 o                         
  -8   8   7          3.02          1.55         1.40 o                         
  -7   8   7         25.89         25.42         2.47 o                         
  -6   8   7         65.99         67.95         4.31 o                         
  -5   8   7         44.47         47.51         3.52 o                         
  -4   8   7         19.43         19.94         2.35 o                         
  -3   8   7        104.10        111.43         5.32 o                         
  -2   8   7          2.15          0.56         0.86 o                         
  -1   8   7          5.23          7.00         1.50 o                         
   0   8   7         45.45         50.22         3.94 o                         
   1   8   7         14.88         16.03         2.61 o                         
   2   8   7        148.37        155.35         7.80 o                         
   3   8   7          1.26          3.44         3.14 o                         
  -8   9   7         29.18         33.38         4.69 o                         
  -7   9   7         37.04         30.40         2.65 o                         
  -6   9   7          5.83          5.06         1.40 o                         
  -5   9   7         89.34         95.52         5.08 o                         
  -4   9   7         12.81         15.11         2.16 o                         
  -3   9   7        152.13        166.52         6.65 o                         
  -2   9   7        198.85        198.55         7.39 o                         
  -1   9   7          0.11          2.36         1.10 o                         
   0   9   7         41.50         31.61         3.16 o                         
   1   9   7          0.47          0.59         1.02 o                         
   2   9   7        161.45        175.44        13.96 o                         
   3   9   7         10.93          6.90         3.15 o                         
  -8  10   7          9.98          6.24         3.64 o                         
  -7  10   7          0.77         -0.25         0.99 o                         
  -6  10   7         92.96         90.28         5.11 o                         
  -5  10   7          1.71          1.62         1.16 o                         
  -4  10   7        307.10        309.47         9.64 o                         
  -3  10   7        494.21        494.59        12.88 o                         
  -2  10   7        430.52        430.10        16.70 o                         
  -1  10   7         24.08         26.20         2.54 o                         
   0  10   7         20.83         24.82         2.88 o                         
   1  10   7          1.83          3.73         1.31 o                         
   2  10   7        112.16        119.77         8.17 o                         
   3  10   7         45.30         57.87         8.73 o                         
  -7  11   7         17.31         19.94         3.02 o                         
  -6  11   7         24.74         27.88         3.02 o                         
  -5  11   7          0.27          0.42         1.01 o                         
  -4  11   7        222.76        220.30         8.07 o                         
  -3  11   7        174.82        181.17         7.18 o                         
  -2  11   7          2.44          0.86         1.44 o                         
  -1  11   7        617.72        653.20        14.44 o                         
   0  11   7         70.38         70.01         4.26 o                         
   1  11   7         32.78         34.32         3.41 o                         
   2  11   7         26.33         36.46         3.62 o                         
   3  11   7         56.30         52.10         8.38 o                         
  -7  12   7          2.90          2.87         1.72 o                         
  -6  12   7         29.13         33.94         3.92 o                         
  -5  12   7         75.55         68.25         4.46 o                         
  -4  12   7        396.31        379.01        11.07 o                         
  -3  12   7         66.11         75.01         4.66 o                         
  -2  12   7         14.26         12.95         1.98 o                         
  -1  12   7        198.91        192.20         8.67 o                         
   0  12   7        142.47        154.13        10.27 o                         
   1  12   7          5.43          5.60         1.72 o                         
   2  12   7          5.26          5.12         1.53 o                         
   3  12   7          0.96         -4.65         3.10 o                         
  -7  13   7          5.96          3.29         1.57 o                         
  -6  13   7         88.36         92.77         6.49 o                         
  -5  13   7          0.13         -0.90         1.25 o                         
  -4  13   7         34.03         27.46         2.83 o                         
  -3  13   7         50.96         44.45         3.52 o                         
  -2  13   7         24.65         24.96         2.78 o                         
  -1  13   7         52.33         44.86         5.26 o                         
   0  13   7         23.46         23.58         9.19 o                         
   1  13   7          1.52          1.36         0.99 o                         
   2  13   7         29.43         26.92         2.85 o                         
   3  13   7         15.17         20.37         5.42 o                         
  -7  14   7          4.65          5.96         3.71 o                         
  -6  14   7          0.92          2.53         1.31 o                         
  -5  14   7          1.79          1.91         1.64 o                         
  -4  14   7         84.49         91.95         6.15 o                         
  -3  14   7          6.92          9.09         2.24 o                         
  -2  14   7          6.42          4.20         2.15 o                         
  -1  14   7         70.45         62.22        14.85 o                         
   0  14   7          6.91          5.37         2.12 o                         
   1  14   7          7.41          6.72         2.13 o                         
   2  14   7         30.86         29.63         2.97 o                         
   3  14   7        111.19        105.47        12.02 o                         
  -7  15   7         60.69         62.34         6.47 o                         
  -6  15   7         31.74         28.71         3.63 o                         
  -5  15   7         13.88         16.46         2.68 o                         
  -4  15   7          0.05          0.67         1.33 o                         
  -3  15   7         65.26         62.20         5.04 o                         
  -2  15   7         20.70         22.83         3.19 o                         
  -1  15   7         11.44         12.80         3.11 o                         
   0  15   7          8.09          9.51         2.47 o                         
   1  15   7          0.76          0.11         1.05 o                         
   2  15   7          2.02          0.60         1.00 o                         
  -7  16   7         13.92         17.61         5.09 o                         
  -6  16   7          8.24         10.69         7.41 o                         
  -5  16   7         47.71         47.31         4.70 o                         
  -4  16   7         27.88         26.47         3.42 o                         
  -3  16   7          0.16          0.33         1.30 o                         
  -2  16   7          0.06          0.84         1.53 o                         
  -1  16   7          0.86         -0.39         1.75 o                         
   0  16   7         11.26          4.39         6.58 o                         
   1  16   7          2.47          1.53         1.22 o                         
   2  16   7          4.41          5.47         2.33 o                         
  -6  17   7        114.30        101.69        11.88 o                         
  -5  17   7         90.94        109.39         7.07 o                         
  -4  17   7         11.05          9.35         2.12 o                         
  -3  17   7          3.85          4.51         1.71 o                         
  -2  17   7         10.79          4.24         2.42 o                         
  -1  17   7          2.70          0.17         1.85 o                         
   0  17   7          6.14          4.04         1.97 o                         
   1  17   7         28.71         26.90         3.49 o                         
  -5  18   7          1.74          7.50         4.11 o                         
  -4  18   7         11.59         13.52         2.50 o                         
  -3  18   7        116.61        121.61         8.62 o                         
  -2  18   7         45.96         56.93         5.13 o                         
  -1  18   7          3.60          2.92         1.72 o                         
   0  18   7         21.00         23.47         4.13 o                         
  -3  19   7          7.81         10.71         3.26 o                         
  -2  19   7        113.42        125.84         7.76 o                         
  -8   0   8         81.11         96.49         6.48 o                         
  -6   0   8        276.75        286.19        10.82 o                         
  -4   0   8        233.48        228.06        11.73 o                         
  -2   0   8         32.01         32.45         4.09 o                         
   0   0   8        266.00        247.58         9.55 o                         
   2   0   8        212.22        229.99        18.11 o                         
  -8   1   8          3.68          1.88         1.07 o                         
  -7   1   8        100.05        103.42         4.70 o                         
  -6   1   8        244.42        250.47         6.45 o                         
  -5   1   8         16.19         17.79         1.37 o                         
  -4   1   8         53.32         50.79         2.86 o                         
  -3   1   8         57.72         60.70         4.02 o                         
  -2   1   8         58.12         53.07         3.71 o                         
  -1   1   8        233.97        205.33         9.95 o                         
   0   1   8         27.72         24.60         2.08 o                         
   1   1   8         42.54         41.21         2.67 o                         
   2   1   8        192.49        204.47        11.99 o                         
  -8   2   8          6.83          5.21         1.15 o                         
  -7   2   8         49.45         44.98         3.00 o                         
  -6   2   8         13.05         11.55         1.54 o                         
  -5   2   8        120.30        123.11         4.00 o                         
  -4   2   8         54.24         49.31         3.21 o                         
  -3   2   8         15.99         14.59         2.37 o                         
  -2   2   8         10.75          7.73         1.75 o                         
  -1   2   8          9.63          8.04         1.70 o                         
   0   2   8         40.24         35.46         2.50 o                         
   1   2   8          9.64          7.58         1.65 o                         
   2   2   8         78.17         94.94        10.62 o                         
  -8   3   8         28.42         24.62         2.49 o                         
  -7   3   8         20.70         21.66         2.26 o                         
  -6   3   8         30.28         30.79         3.01 o                         
  -5   3   8         12.57          9.59         1.23 o                         
  -4   3   8          7.19          5.10         1.39 o                         
  -3   3   8         71.58         67.09         4.90 o                         
  -2   3   8         11.76          5.34         1.64 o                         
  -1   3   8         15.20         13.58         1.83 o                         
   0   3   8          0.91          0.96         1.67 o                         
   1   3   8        116.30        113.09         4.49 o                         
   2   3   8        180.57        194.21        12.63 o                         
  -8   4   8         32.13         30.59         3.17 o                         
  -7   4   8         36.27         36.74         2.72 o                         
  -6   4   8          3.26          3.23         1.01 o                         
  -5   4   8          9.27         11.41         1.74 o                         
  -4   4   8         30.80         29.70         2.57 o                         
  -3   4   8         37.00         37.63         3.71 o                         
  -2   4   8         13.22          8.67         1.64 o                         
  -1   4   8         10.00         13.21         1.85 o                         
   0   4   8         17.27         15.80         2.07 o                         
   1   4   8         47.57         44.38         3.12 o                         
   2   4   8         19.77         22.62         4.05 o                         
  -8   5   8         69.74         65.89         5.37 o                         
  -7   5   8         13.08         12.12         2.10 o                         
  -6   5   8          2.61          2.14         0.98 o                         
  -5   5   8          1.32         -0.01         1.16 o                         
  -4   5   8          8.03          4.73         1.11 o                         
  -3   5   8         15.59         19.80         2.11 o                         
  -2   5   8          3.78          1.81         1.45 o                         
  -1   5   8         10.91          8.61         1.52 o                         
   0   5   8          2.99          0.87         1.16 o                         
   1   5   8         12.90         10.20         1.78 o                         
   2   5   8         17.08         11.16         4.13 o                         
  -8   6   8         16.05          7.11         1.84 o                         
  -7   6   8         57.79         52.42         4.08 o                         
  -6   6   8         13.32         14.91         1.96 o                         
  -5   6   8          0.02          0.28         1.12 o                         
  -4   6   8          0.00         -0.57         1.10 o                         
  -3   6   8         47.13         46.23         3.22 o                         
  -2   6   8          1.22          0.32         1.30 o                         
  -1   6   8         11.48         12.20         1.89 o                         
   0   6   8        121.22        119.80         5.73 o                         
   1   6   8          4.66          4.99         1.52 o                         
   2   6   8          9.46          5.68         3.60 o                         
  -8   7   8         74.06         66.64         6.59 o                         
  -7   7   8         32.84         31.50         3.24 o                         
  -6   7   8          5.02          6.05         1.56 o                         
  -5   7   8          3.83          2.33         1.26 o                         
  -4   7   8          0.03          1.93         1.22 o                         
  -3   7   8          4.37          3.59         1.15 o                         
  -2   7   8        231.75        244.50        13.47 o                         
  -1   7   8          3.31          2.88         1.84 o                         
   0   7   8         62.24         60.88         7.45 o                         
   1   7   8          0.54         -0.94         1.19 o                         
   2   7   8         22.88         17.29         4.84 o                         
  -8   8   8         12.96         19.66         4.81 o                         
  -7   8   8        153.62        142.05         6.91 o                         
  -6   8   8         16.07         21.38         2.59 o                         
  -5   8   8         40.66         42.07         3.57 o                         
  -4   8   8         16.26         16.26         2.18 o                         
  -3   8   8        168.09        175.63         9.21 o                         
  -2   8   8          1.10         -0.13         1.51 o                         
  -1   8   8        495.67        514.73        17.05 o                         
   0   8   8          6.68          4.58         1.60 o                         
   1   8   8         79.09         74.70         5.29 o                         
   2   8   8          6.46          4.67         3.08 o                         
  -7   9   8          0.01          0.79         0.99 o                         
  -6   9   8          0.65          0.32         1.20 o                         
  -5   9   8          6.96          5.31         1.35 o                         
  -4   9   8         10.06         11.55         2.02 o                         
  -3   9   8         58.74         56.90         4.15 o                         
  -2   9   8        401.03        404.94        15.49 o                         
  -1   9   8         93.71        104.42        12.45 o                         
   0   9   8          1.03          1.74         1.36 o                         
   1   9   8          4.00          8.74         5.08 o                         
   2   9   8         50.49         42.50         7.48 o                         
  -7  10   8          0.00          1.41         1.27 o                         
  -6  10   8         19.91         20.23         2.61 o                         
  -5  10   8         50.79         44.69         3.79 o                         
  -4  10   8         83.90         89.82         5.31 o                         
  -3  10   8        279.92        281.84         9.65 o                         
  -2  10   8        306.88        298.53        11.46 o                         
  -1  10   8        662.66        635.61        17.78 o                         
   0  10   8        312.16        292.30        10.85 o                         
   1  10   8         53.57         49.38         5.41 o                         
   2  10   8         89.56         89.48        11.01 o                         
  -7  11   8          9.20          8.74         2.51 o                         
  -6  11   8          2.06          2.05         1.39 o                         
  -5  11   8         55.21         58.21         4.36 o                         
  -4  11   8          9.90          9.49         1.94 o                         
  -3  11   8          6.03          6.78         1.67 o                         
  -2  11   8         30.29         22.82         3.17 o                         
  -1  11   8         51.24         42.37         4.34 o                         
   0  11   8          5.61          4.36         2.18 o                         
   1  11   8          6.16          5.99         1.94 o                         
   2  11   8         39.97         51.86         8.48 o                         
  -7  12   8         15.21         20.53         5.67 o                         
  -6  12   8          0.37          0.81         1.98 o                         
  -5  12   8         40.04         39.32         3.67 o                         
  -4  12   8        124.53        131.82         7.23 o                         
  -3  12   8         44.98         42.99         3.82 o                         
  -2  12   8         24.00         13.56         2.44 o                         
  -1  12   8        522.01        505.75        15.80 o                         
   0  12   8         23.71         20.29         3.57 o                         
   1  12   8          5.43          2.58         1.59 o                         
  -7  13   8         15.36         25.04         6.18 o                         
  -6  13   8          1.06         -0.74         1.51 o                         
  -5  13   8         44.45         47.97         4.07 o                         
  -4  13   8          3.37          2.39         1.64 o                         
  -3  13   8          1.44         -0.21         1.41 o                         
  -2  13   8          2.31          0.99         2.27 o                         
  -1  13   8          0.66         -0.09         3.15 o                         
   0  13   8         48.16         43.19         5.52 o                         
   1  13   8          0.08          1.62         1.87 o                         
  -6  14   8          4.08          3.50         3.04 o                         
  -5  14   8          2.37          1.34         1.28 o                         
  -4  14   8         84.33         80.47         6.74 o                         
  -3  14   8          6.10          7.56         2.19 o                         
  -2  14   8          1.80          2.54         1.66 o                         
  -1  14   8         31.91         33.10         4.78 o                         
   0  14   8          0.78         -0.63         2.27 o                         
   1  14   8         11.54          1.05         1.84 o                         
  -4  15   8          5.04          4.23         2.22 o                         
  -3  15   8         25.29         17.85         3.52 o                         
  -2  15   8         36.44         26.93         3.68 o                         
  -1  15   8          0.03          3.05         2.81 o                         
  -5   0   9         64.49         57.06         4.94 o                         
  -3   0   9        362.01        384.52        24.89 o                         
  -1   0   9          4.99          6.78         2.28 o                         
  -6   1   9        109.28        116.07         8.26 o                         
  -5   1   9        255.17        247.08         7.33 o                         
  -4   1   9         27.58         31.07         5.22 o                         
  -3   1   9          1.26          0.59         1.08 o                         
  -2   1   9          9.32          5.91         1.63 o                         
  -1   1   9          0.30         -1.92         1.28 o                         
   0   1   9          6.27          6.38         1.28 o                         
  -6   2   9        194.53        209.14         8.63 o                         
  -5   2   9          0.85          0.54         1.02 o                         
  -4   2   9          2.77          1.69         1.15 o                         
  -3   2   9          3.67          1.11         1.21 o                         
  -2   2   9         29.95         20.76         2.48 o                         
  -1   2   9          6.08          9.20         1.69 o                         
   0   2   9          0.26         -1.95         1.30 o                         
  -7   3   9        118.01        125.97        12.82 o                         
  -6   3   9         58.80         53.77         4.24 o                         
  -5   3   9         20.51         16.37         1.83 o                         
  -4   3   9         38.19         33.24         2.84 o                         
  -3   3   9         13.30         10.64         2.26 o                         
  -2   3   9         58.42         54.01         4.70 o                         
  -1   3   9         12.72          9.54         1.96 o                         
   0   3   9         24.87         22.38         2.29 o                         
  -7   4   9         51.37         42.90         7.58 o                         
  -6   4   9         60.47         59.43         4.24 o                         
  -5   4   9          0.12         -0.33         1.08 o                         
  -4   4   9         26.99         21.29         2.61 o                         
  -3   4   9          0.29         -2.72         2.14 o                         
  -2   4   9         36.63         32.43         4.50 o                         
  -1   4   9         12.41          8.09         2.63 o                         
   0   4   9         24.02         26.81         2.52 o                         
   1   4   9          0.03          1.65         2.86 o                         
  -7   5   9        196.49        194.27        16.47 o                         
  -6   5   9         22.62         32.28         3.62 o                         
  -5   5   9         16.03         12.97         1.96 o                         
  -4   5   9         11.65          9.97         1.85 o                         
  -3   5   9        110.97        110.44         5.98 o                         
  -2   5   9          0.08         -0.29         1.49 o                         
  -1   5   9          5.41          1.29         1.49 o                         
   0   5   9          7.81          6.78         1.78 o                         
   1   5   9          0.26          6.09         3.59 o                         
  -7   6   9         54.03         50.51         8.24 o                         
  -6   6   9         63.83         59.17         4.87 o                         
  -5   6   9          9.49          8.64         1.63 o                         
  -4   6   9        102.90        100.12         5.17 o                         
  -3   6   9         28.49         26.55         3.14 o                         
  -2   6   9        141.30        148.88         8.17 o                         
  -1   6   9          6.94          9.31         2.18 o                         
   0   6   9          0.59         -0.58         1.11 o                         
   1   6   9          2.44          5.44         3.62 o                         
  -7   7   9        150.74        140.11        13.52 o                         
  -6   7   9          8.04          3.72         2.73 o                         
  -5   7   9          5.38          2.16         1.41 o                         
  -4   7   9         51.38         63.16         4.13 o                         
  -3   7   9        200.83        195.72         8.35 o                         
  -2   7   9         37.99         39.28         3.64 o                         
  -1   7   9         65.34         63.89        18.19 o                         
   0   7   9          1.22          7.24         2.00 o                         
   1   7   9          8.93          9.60         3.66 o                         
  -6   8   9         56.85         64.00         8.78 o                         
  -5   8   9          0.68          2.42         1.67 o                         
  -4   8   9        376.39        382.91        11.96 o                         
  -3   8   9         16.75         17.66         2.91 o                         
  -2   8   9         26.45         28.26         4.21 o                         
  -1   8   9         27.69         40.49         9.99 o                         
   0   8   9         47.20         43.83         5.43 o                         
  -6   9   9          2.79          0.43         1.49 o                         
  -5   9   9          3.51          2.71         1.81 o                         
  -4   9   9        368.41        381.69        12.07 o                         
  -3   9   9         59.42         65.47         5.51 o                         
  -2   9   9         17.37         15.52         2.87 o                         
  -1   9   9         55.06         56.97         8.38 o                         
   0   9   9        221.68        219.04        12.14 o                         
  -6  10   9          2.43          1.81         2.61 o                         
  -5  10   9          0.88          1.44         2.23 o                         
  -4  10   9          3.64          6.50         2.37 o                         
  -3  10   9         51.26         54.27         6.15 o                         
  -2  10   9        124.07        136.89         9.78 o                         
  -1  10   9          4.97          4.96         2.84 o                         
   0  10   9         54.99         45.58         7.68 o                         
  -4  11   9         35.68         31.76         6.89 o                         
  -2  11   9         10.55          6.00         3.24 o                         
  -1  11   9        213.28        177.79        15.60 o                         
  -1  12   9         25.62         29.99         6.57 o                         
  -5   1  10          0.14          0.34         1.88 o                         
  -4   1  10          0.22         -2.19         2.69 o                         
  -5   2  10          3.40          3.58         3.07 o                         
  -4   2  10          1.12          3.65         2.31 o                         
  -5   3  10          8.31          5.87         2.93 o                         
  -4   3  10          1.13         -1.64         2.84 o                         
  -5   4  10         19.72         28.45         6.25 o                         
                                                                                
